# Supplementary material for: Environmental conditions dictate differential evolution of vancomycin resistance in Staphylococcus aureus
Source: Commun Biol. 2021 Jun 25;4:793. doi: 10.1038/s42003-021-02339-z (PMC8233327; doi:10.1038/s42003-021-02339-z)
Supplement: Supplementary file 2 — Supplementary Data 1 [file 42003_2021_2339_MOESM2_ESM.xlsx]

## Sheet: Supplementary Data 1
Supplementary Data 1: Mutations identified for TALE-derived strains after tolerization to vancomycin in CA-MHB. Nomenclature example A1 F29 I1 R1 = ALE 1 Flask 29 Isolate (I1=clone, I0=population) Replicate 1.
Position	Mutation Type	Sequence Change	Gene	Product	Details	SVAM_WT A0 F0 I1	SVAM_WT A1 F36 I1	SVAM_WT A1 F84 I1	SVAM_WT A1 F111 I0	SVAM_WT A2 F38 I1	SVAM_WT A2 F90 I1	SVAM_WT A2 F119 I0	SVAM_WT A2 F119 I1	SVAM_WT A3 F37 I1	SVAM_WT A3 F91 I1	SVAM_WT A3 F120 I0	SVAM_WT A3 F120 I1	SVAM_WT A4 F40 I1	SVAM_WT A4 F119 I0	SVAM_WT A4 F119 I1	SVAM_STM2 A0 F0 I1	SVAM_STM2 A5 F38 I1	SVAM_STM2 A5 F87 I1	SVAM_STM2 A5 F111 I0	SVAM_STM2 A5 F111 I1	SVAM_STM2 A6 F37 I1	SVAM_STM2 A6 F90 I1	SVAM_STM2 A6 F117 I0	SVAM_STM2 A6 F117 I1	SVAM_STM2 A7 F37 I1	SVAM_STM2 A7 F91 I1	SVAM_STM2 A7 F117 I1	SVAM_STM2 A8 F37 I1	SVAM_STM2 A8 F83 I1	SVAM_STM2 A8 F111 I0	SVAM_STM2 A8 F111 I1	SVAM_STM3 A0 F0 I1	SVAM_STM3 A9 F36 I1	SVAM_STM3 A9 F88 I1	SVAM_STM3 A9 F115 I0	SVAM_STM3 A10 F37 I1	SVAM_STM3 A10 F83 I1	SVAM_STM3 A10 F108 I0	SVAM_STM3 A10 F108 I1	SVAM_STM3 A11 F36 I1	SVAM_STM3 A11 F78 I1	SVAM_STM3 A11 F105 I0	SVAM_STM3 A11 F105 I1	SVAM_STM3 A12 F37 I1
455	DEL	Δ1 bp	–, dnaA	–/Chromosomal replication initiator protein DnaA	intergenic (–/‑89)																											1
914	SNP	C→T	dnaA	Chromosomal replication initiator protein DnaA	T124I (ACT→ATT)																																										1	1
6217	SNP	A→G	cadX, USA300HOU_pUSA300HOUMR0010	cadmium efflux regulator/MarR family transcriptional regulator	intergenic (+734/‑754)															1
8670	DEL	(T)8→7	blaZ	beta-lactamase	coding (92/846 nt)																				1
12755	INS	(A)6→7	hutH, serS_1	Histidine ammonia-lyase/Serine--tRNA ligase	intergenic (+321/‑58)															1
12939	SNP	A→G	serS_1	Serine--tRNA ligase	S43G (AGT→GGT)																		1	1	1
15938	SNP	C→T	USA300HOU_pUSA300HOUMR0019, USA300HOU_pUSA300HOUMR0021	strepthothricin acetyltransferase/IS431 mec transposase	intergenic (‑324/+449)																								1
17831	SNP	C→T	USA300HOU_pUSA300HOUMR0023	bacitracin ABC ATP binding cassette transporter, membrane protein	G72E (GGG→GAG)				0.63
22647	SNP	C→T	purA	Adenylosuccinate synthetase	Y61Y (TAC→TAT)																		1
23304	SNP	G→T	USA300HOU_pUSA300HOUMR0029	macrolide 2'-phosphotransferase	V66L (GTA→TTA)												1
24608	SNP	A→G	USA300TCH1516_00019, walR	tRNA-Asp/Transcriptional regulatory protein WalR	intergenic (+276/‑344)														0.94	1
25388	SNP	C→T	walR	Transcriptional regulatory protein WalR	A146V (GCA→GTA)																																												1
25460	SNP	C→T	walR	Transcriptional regulatory protein WalR	S170L (TCA→TTA)														1	1
26231	SNP	C→A	walK	Sensor protein kinase WalK	A189D (GCT→GAT)																									1
26327	SNP	C→A	walK	Sensor protein kinase WalK	S221Y (TCC→TAC)																										1
26333	SNP	G→C	walK	Sensor protein kinase WalK	G223A (GGT→GCT)																					1
26498	SNP	C→G	walK	Sensor protein kinase WalK	A278G (GCA→GGA)																																					1	1	1
26813	SNP	T→C	walK	Sensor protein kinase WalK	V383A (GTA→GCA)																		1	0.9	1
27077	SNP	C→T	walK	Sensor protein kinase WalK	T471I (ACA→ATA)																											1
27475	SNP	G→A	walK	Sensor protein kinase WalK	G604S (GGT→AGT)						1	1	1
28061	SNP	A→T	yycH	Two-component system WalR/WalK regulatory protein YycH	K193* (AAA→TAA)																												1	1	1	1
28264	INS	+A	yycH	Two-component system WalR/WalK regulatory protein YycH	coding (780/1335 nt)											0.94
28266	INS	+A	yycH	Two-component system WalR/WalK regulatory protein YycH	coding (782/1335 nt)									1	1		1
28281	SNP	T→G	yycH	Two-component system WalR/WalK regulatory protein YycH	V266G (GTC→GGC)
28535	SNP	G→T	yycH	Two-component system WalR/WalK regulatory protein YycH	E351* (GAA→TAA)																																									1
28820	SNP	A→C	yycI	Two-component system WalR/WalK regulatory protein YycI	M1M (ATG→CTG) †			1	0.75
28955	SNP	C→T	yycI	Two-component system WalR/WalK regulatory protein YycI	Q46* (CAG→TAG)																																		1	1
29033	SNP	C→T	yycI	Two-component system WalR/WalK regulatory protein YycI	R72* (CGA→TGA)																																										1	1
29533	SNP	G→A	yycI	Two-component system WalR/WalK regulatory protein YycI	K238K (AAG→AAA)														0.5	1
29859	DEL	Δ1 bp	yycI, yycJ	Two-component system WalR/WalK regulatory protein YycI/Putative metallo-hydrolase YycJ	intergenic (+251/‑139)																				1
37323	SNP	C→A	USA300HOU_RS14915, ugpQ_1	hypothetical protein/Glycerophosphodiester phosphodiesterase, cytoplasmic	intergenic (+347/‑490)														0.24
37334	SNP	G→T	USA300HOU_RS14915, ugpQ_1	hypothetical protein/Glycerophosphodiester phosphodiesterase, cytoplasmic	intergenic (+358/‑479)														0.21
37418	SNP	C→A	USA300HOU_RS14915, ugpQ_1	hypothetical protein/Glycerophosphodiester phosphodiesterase, cytoplasmic	intergenic (+442/‑395)														0.39
37420	SNP	T→A	USA300HOU_RS14915, ugpQ_1	hypothetical protein/Glycerophosphodiester phosphodiesterase, cytoplasmic	intergenic (+444/‑393)														0.29
37422	SNP	C→A	USA300HOU_RS14915, ugpQ_1	hypothetical protein/Glycerophosphodiester phosphodiesterase, cytoplasmic	intergenic (+446/‑391)														0.33
37500	SNP	G→T	USA300HOU_RS14915, ugpQ_1	hypothetical protein/Glycerophosphodiester phosphodiesterase, cytoplasmic	intergenic (+524/‑313)														0.22
37522	SNP	G→T	USA300HOU_RS14915, ugpQ_1	hypothetical protein/Glycerophosphodiester phosphodiesterase, cytoplasmic	intergenic (+546/‑291)														0.21
44851	DEL	(T)8→7	USA300HOU_RS00185	hypothetical protein	coding (83/312 nt)															1
46298	SNP	T→C	hin_1	DNA-invertase hin	N408S (AAC→AGC)														0.24	1
50986	SNP	C→T	USA300HOU_RS00210	hypothetical protein	G73S (GGC→AGC)														0.93	1
53159	SNP	G→A	USA300HOU_RS00220	hypothetical protein	G33S (GGT→AGT)														0.47	1
58732	SNP	G→T	USA300TCH1516_00049, USA300HOU_RS00245	hypothetical protein/hypothetical protein	intergenic (‑91/‑311)																									1
62817	INS	+TCAATT	USA300TCH1516_00053, speG	hypothetical protein/Spermidine N(1)-acetyltransferase	intergenic (‑284/+229)																																			1			1				1
62818	INS	+CAATTT	USA300TCH1516_00053, speG	hypothetical protein/Spermidine N(1)-acetyltransferase	intergenic (‑285/+228)																																1	1	1		1	1		1	1	1		1	1
68655	INS	+AATAAT	USA300TCH1516_00061	hypothetical protein	coding (771/852 nt)																																			0.61
72376	SNP	T→A	arcD_1	Arginine/ornithine antiporter	M200L (ATG→TTG)											0.48
84771	SNP	A→G	nikE_1	Nickel import ATP-binding protein NikE	Q142Q (CAA→CAG)															1
89833	SNP	C→A	USA300TCH1516_00080	hypothetical protein	Q148K (CAA→AAA)												1
90247	INS	+A	USA300TCH1516_00080	hypothetical protein	coding (856/870 nt)																			0.28
90247	INS	+T	USA300TCH1516_00080	hypothetical protein	coding (856/870 nt)																			0.28
90260	INS	(TA)6→7	USA300TCH1516_00080	hypothetical protein	coding (869/870 nt)																				1
93496	SNP	G→C	glpE	Thiosulfate sulfurtransferase GlpE	E149Q (GAA→CAA)																																					1	1	1
94958	SNP	A→G	gloC_2	Hydroxyacylglutathione hydrolase GloC	D270G (GAT→GGT)
110660	SNP	T→A	USA300HOU_RS00515	putative lipoprotein	I173I (ATT→ATA)																							0.25							0.23
111512	SNP	A→G	USA300HOU_RS00520	putative lipoprotein	S194S (TCA→TCG)				0.36			0.35				0.44			0.34
111512	SNP	A→G	USA300HOU_RS00520	putative lipoprotein	S194S (TCA→TCG)																			0.42				0.37							0.29
111512	SNP	A→G	USA300HOU_RS00520	putative lipoprotein	S194S (TCA→TCG)																																			0.31			0.3				0.39
111516	SNP	C→A	USA300HOU_RS00520	putative lipoprotein	Q196K (CAA→AAA)				0.37			0.35				0.43			0.31
111516	SNP	C→A	USA300HOU_RS00520	putative lipoprotein	Q196K (CAA→AAA)																			0.44				0.35							0.3
111516	SNP	C→A	USA300HOU_RS00520	putative lipoprotein	Q196K (CAA→AAA)																																			0.31			0.3				0.38
113075	INS	(A)7→8	USA300HOU_RS00530	putative lipoprotein	coding (441/768 nt)															1
114975	SNP	A→G	btr	HTH-type transcriptional activator Btr	N494D (AAT→GAT)														1	1
128500	SNP	C→G	spa	Immunoglobulin G-binding protein A	G363A (GGC→GCC)														0.25
128853	SNP	T→A	spa	Immunoglobulin G-binding protein A	L245L (CTA→CTT)																							0.27
128871	SNP	A→T	spa	Immunoglobulin G-binding protein A	N239K (AAT→AAA)														0.2
128952	SNP	C→A	spa	Immunoglobulin G-binding protein A	A212A (GCG→GCT)														0.24
129029	SNP	A→G	spa	Immunoglobulin G-binding protein A	L187L (TTA→CTA)																			0.24
129363	SNP	A→G	spa	Immunoglobulin G-binding protein A	S75S (AGT→AGC)																				1
136955	SNP	A→G	iucC_1	Aerobactin synthase	E197G (GAA→GGA)														1	1
137566	SNP	G→T	iucC_1	Aerobactin synthase	E401* (GAA→TAA)			1	1
155354	SNP	G→A	USA300HOU_RS00705	hypothetical protein	V98M (GTG→ATG)		1
158604	SNP	C→A	norB_2	Quinolone resistance protein NorB	A309E (GCA→GAA)																												1	1	1	1
185250	SNP	C→T	USA300HOU_RS00850	hypothetical protein	A344V (GCG→GTG)															1
195593	SNP	G→C	USA300HOU_RS00905	hypothetical protein	V76L (GTA→CTA)																							0.87	1
222214	SNP	C→A	ptsG_1	PTS system glucose-specific EIICBA component	D354Y (GAT→TAT)																											1
238687	SNP	T→C	gsiD_2	Glutathione transport system permease protein GsiD	F230L (TTT→CTT)																			0.23	1
242446	SNP	G→A	ggt	Gamma-glutamyltranspeptidase	R485H (CGC→CAC)																		1	1	1
267902	SNP	C→A	USA300HOU_RS01175	Staphylocoagulase	N535K (AAC→AAA)											0.21
276944	SNP	A→G	carA_1, USA300HOU_RS01215	Caffeate CoA-transferase/hypothetical protein	intergenic (‑137/‑232)																		1
280151	SNP	A→G	gsiB	Glutathione-binding protein GsiB	V15A (GTG→GCG)																				1
299480	SNP	T→A	tarF_1, tarI	Teichoic acid glycerol-phosphate transferase/Ribitol-5-phosphate cytidylyltransferase 1	intergenic (+22/‑254)															1
315582	SNP	T→A	rbsD	D-ribose pyranase	D53V (GAT→GTT)
322406	DEL	Δ1 bp	lytM_2	Glycyl-glycine endopeptidase LytM	coding (169/951 nt)																														1
322409	DEL	Δ1 bp	lytM_2	Glycyl-glycine endopeptidase LytM	coding (172/951 nt)																													1		1
322607	SNP	C→T	lytM_2	Glycyl-glycine endopeptidase LytM	Q124* (CAA→TAA)
327506	DEL	(A)6→5	USA300HOU_RS01465	hypothetical protein	coding (82/1524 nt)
343824	SNP	T→C	essD	ESAT-6 secretion machinery protein EssD	S593S (AGT→AGC)															1
348297	SNP	G→T	yezG_5	putative antitoxin YezG	L78F (TTG→TTT)
366000	SNP	C→T	sglT	Sodium/glucose cotransporter	G210S (GGC→AGC)															1
375604	SNP	C→A	USA300HOU_RS01710	putative oxidoreductase	D374Y (GAT→TAT)																											1
381724	SNP	G→T	USA300HOU_RS01745	UDP-glucose 4-epimerase	E95* (GAA→TAA)																		1
404539	SNP	C→A	USA300HOU_RS01870	hypothetical protein	G276V (GGT→GTT)																																									1
449873	SNP	A→C	speC_3	Exotoxin type C	K56T (AAA→ACA)														0.21
459515	SNP	G→A	USA300HOU_RS02175	hypothetical protein	K192K (AAG→AAA)															1
464327	SNP	C→T	lpl2_2	putative lipoprotein	R2* (CGA→TGA)																		1	1	1
485881	SNP	A→G	USA300TCH1516_00437	hypothetical protein	L365L (TTA→TTG)														0.93	1
494435	INS	(A)6→7	USA300HOU_RS02360	hypothetical protein	coding (568/783 nt)															1
496591	SNP	G→C	gltC	HTH-type transcriptional regulator GltC	P176A (CCA→GCA)			1
503308	SNP	G→A	gltB_1, USA300TCH1516_00452	Glutamate synthase [NADPH] small chain/tRNA-Ser	intergenic (+31/‑238)																																	1
511007	SNP	G→T	dnaX_1, USA300HOU_RS02420	DNA polymerase III subunit tau/Nucleoid-associated protein	intergenic (+85/‑5)
511755	SNP	C→T	recR	Recombination protein RecR	I140I (ATC→ATT)
512643	SNP	A→G	recR, speA_2	Recombination protein RecR/Arginine decarboxylase	intergenic (+711/‑6052)				0.39			0.53				0.49			0.46
512643	SNP	A→G	recR, speA_2	Recombination protein RecR/Arginine decarboxylase	intergenic (+711/‑6052)																			0.41				0.46							0.68
512643	SNP	A→G	recR, speA_2	Recombination protein RecR/Arginine decarboxylase	intergenic (+711/‑6052)																																			0.5							0.38
543901	SNP	C→T	mazG	Nucleoside triphosphate pyrophosphohydrolase/pyrophosphatase MazG	T397I (ACA→ATA)						1	1	1
551972	SNP	C→T	folP	Dihydropteroate synthase	A29V (GCT→GTT)																																			1
558703	DEL	Δ1 bp	USA300TCH1516_00504, USA300TCH1516_00505	tRNA-Ala/tRNA-Ile	intergenic (+1761/‑8)																			1
558709	DEL	(A)7→6	USA300TCH1516_00504, USA300TCH1516_00505	tRNA-Ala/tRNA-Ile	intergenic (+1767/‑2)																		1		1
576574	SNP	G→C	gltX	Glutamate--tRNA ligase	K484N (AAG→AAC)									1	1	0.95	1
588680	SNP	G→A	rpoB	DNA-directed RNA polymerase subunit beta	A862T (GCA→ACA)
590941	SNP	C→T	rpoC	DNA-directed RNA polymerase subunit beta'	A386V (GCG→GTG)												1
590941	SNP	C→T	rpoC	DNA-directed RNA polymerase subunit beta'	A386V (GCG→GTG)																		1	1	1
590941	SNP	C→T	rpoC	DNA-directed RNA polymerase subunit beta'	A386V (GCG→GTG)																																						0.21	1
598457	SNP	A→T	tuf, yxeP_2	Elongation factor Tu/putative hydrolase YxeP	intergenic (+6/+276)
610576	SNP	G→A	ywpJ_1	Phosphatase YwpJ	E259K (GAA→AAA)																																										1	1
610581	INS	+A	ywpJ_1	Phosphatase YwpJ	coding (780/870 nt)																			1
610588	INS	(A)7→8	ywpJ_1	Phosphatase YwpJ	coding (787/870 nt)																		1		1
612851	INS	+A	sdrC	Serine-aspartate repeat-containing protein C	coding (1163/2844 nt)														1
612857	INS	(A)6→7	sdrC	Serine-aspartate repeat-containing protein C	coding (1169/2844 nt)															1
613959	SNP	T→C	sdrC	Serine-aspartate repeat-containing protein C	D757D (GAT→GAC)															1
613962	SNP	A→G	sdrC	Serine-aspartate repeat-containing protein C	S758S (TCA→TCG)															1
613965	SNP	C→T	sdrC	Serine-aspartate repeat-containing protein C	D759D (GAC→GAT)															1
613983	SNP	C→T	sdrC	Serine-aspartate repeat-containing protein C	D765D (GAC→GAT)															1
614779	SNP	G→T	sdrC, sdrD	Serine-aspartate repeat-containing protein C/Serine-aspartate repeat-containing protein D	intergenic (+247/‑120)						1
618573	SNP	T→C	sdrD	Serine-aspartate repeat-containing protein D	D1225D (GAT→GAC)															1
623674	SNP	T→C	tagE_1	Poly(glycerol-phosphate) alpha-glucosyltransferase	D218D (GAT→GAC)																				1
633281	SNP	T→A	proP, yhfT	Proline/betaine transporter/putative acyl--CoA ligase YhfT	intergenic (+5/‑539)
633713	SNP	C→T	proP, yhfT	Proline/betaine transporter/putative acyl--CoA ligase YhfT	intergenic (+437/‑107)																			0.25	1
643421	SNP	C→A	yjjP_1, USA300HOU_RS03070	Inner membrane protein YjjP/Putative heme-dependent peroxidase	intergenic (‑69/+480)			1
653715	SNP	C→G	USA300HOU_RS03120	Ribonuclease	T181S (ACC→AGC)																		1	0.91	1
668842	SNP	T→A	adh	Alcohol dehydrogenase	L276H (CTT→CAT)																													1	1	1
671315	SNP	C→T	argS	Arginine--tRNA ligase	V534V (GTC→GTT)																																					1	1	1
677112	SNP	G→A	USA300HOU_RS03260, USA300HOU_RS03265	hypothetical protein/hypothetical protein	intergenic (+150/‑12)																																								1
677697	SNP	G→C	USA300HOU_RS03265	hypothetical protein	G192R (GGG→CGG)													1
677756	DEL	Δ1 bp	USA300HOU_RS03265	hypothetical protein	coding (633/717 nt)																						1	1
677758	SNP	T→A	USA300HOU_RS03265	hypothetical protein	I212N (ATT→AAT)																						1	1	1
678264	SNP	G→T	pip	Proline iminopeptidase	E86* (GAG→TAG)																																									1
691067	SNP	C→T	USA300HOU_RS03335	hypothetical protein	R252Q (CGG→CAG)															1
692048	SNP	A→G	USA300HOU_RS03340	hypothetical protein	V309A (GTG→GCG)																		1
692635	DEL	Δ1 bp	USA300HOU_RS03340	hypothetical protein	coding (339/1092 nt)																			1
692641	DEL	(A)7→6	USA300HOU_RS03340	hypothetical protein	coding (333/1092 nt)																		1		1
704551	SNP	A→G	nhaK_1, mntA	Sodium, potassium, lithium and rubidium/H(+) antiporter/Manganese-binding lipoprotein MntA	intergenic (+301/+859)															1
733152	SNP	C→A	graR_1	Response regulator protein GraR	S79Y (TCT→TAT)
733466	SNP	G→A	graR_1	Response regulator protein GraR	E184K (GAA→AAA)				0.3
733466	SNP	G→A	graR_1	Response regulator protein GraR	E184K (GAA→AAA)																																					1	1	1
733951	SNP	C→T	graS_1	Sensor histidine kinase GraS	T123I (ACC→ATC)																		1	1	1
735354	SNP	C→T	bceA_1	Bacitracin export ATP-binding protein BceA	T196I (ACA→ATA)																																										0.9	1
736426	SNP	G→T	bceB_1	Bacitracin export permease protein BceB	C303F (TGC→TTC)																										1
737089	SNP	C→A	bceB_1	Bacitracin export permease protein BceB	A524D (GCT→GAT)				0.6
737110	SNP	T→A	bceB_1	Bacitracin export permease protein BceB	I531K (ATA→AAA)																											1
737196	SNP	G→A	bceB_1	Bacitracin export permease protein BceB	G560R (GGA→AGA)									1	1	1	1
737233	SNP	C→T	bceB_1	Bacitracin export permease protein BceB	P572L (CCT→CTT)																												1	1	1	1
737244	SNP	G→A	bceB_1	Bacitracin export permease protein BceB	A576T (GCA→ACA)																		1	1	1
737244	SNP	G→A	bceB_1	Bacitracin export permease protein BceB	A576T (GCA→ACA)																																									1
739115	SNP	G→T	pitA_1	Low-affinity inorganic phosphate transporter 1	G117V (GGT→GTT)																																					1
739144	SNP	G→A	pitA_1	Low-affinity inorganic phosphate transporter 1	G127R (GGA→AGA)									1	1	1	1
739298	DEL	(T)5→4	pitA_1	Low-affinity inorganic phosphate transporter 1	coding (533/1008 nt)			1
744097	SNP	A→G	melR_1	Melibiose operon regulatory protein	D413G (GAT→GGT)																		1	1	1
750777	SNP	A→G	USA300HOU_RS03650	hypothetical protein	*163* (TAA→TGA)														1	1
756846	SNP	C→T	cydD	ATP-binding/permease protein CydD	A41V (GCT→GTT)																				1
760262	SNP	G→A	mgrA	HTH-type transcriptional regulator MgrA	A112V (GCA→GTA)																														0.56	1
795814	SNP	C→G	recQ_1	ATP-dependent DNA helicase RecQ	A245G (GCC→GGC)										1
810405	SNP	G→A	nrdF	Ribonucleoside-diphosphate reductase subunit beta	M73I (ATG→ATA)														0.92	1
815912	SNP	C→A	yclQ, USA300HOU_RS03990	putative ABC transporter solute-binding protein YclQ/hypothetical protein	intergenic (+227/+90)																										1
823447	INS	(A)6→7	yjjP_2	Inner membrane protein YjjP	coding (179/762 nt)																				1
827407	SNP	C→A	USA300HOU_RS04050	DegV domain-containing protein	S63R (AGC→AGA)																											1
836018	DEL	Δ12 bp	ssaA_1	Staphylococcal secretory antigen SsaA	coding (409‑420/840 nt)																													1
839259	SNP	G→A	uvrB	UvrABC system protein B	M495I (ATG→ATA)																																										1	1
853042	SNP	A→T	clpP_1, USA300HOU_RS04170	ATP-dependent Clp protease proteolytic subunit/Epimerase family protein	intergenic (+49/+194)																																		1	1
854799	SNP	G→T	USA300HOU_RS04170, zipA_1	Epimerase family protein/Cell division protein ZipA	intergenic (‑694/‑41)																																		1	1
878789	SNP	A→G	ssp	Extracellular matrix protein-binding protein emp	T265T (ACA→ACG)															1
880092	SNP	T→C	emp, nuc	Extracellular matrix protein-binding protein emp/Thermonuclease	intergenic (+270/‑71)														1	1
928481	SNP	C→T	dltA	D-alanine--poly(phosphoribitol) ligase subunit 1	A41V (GCA→GTA)																																										1	1
928496	SNP	G→C	dltA	D-alanine--poly(phosphoribitol) ligase subunit 1	G46A (GGT→GCT)							1
937155	SNP	G→A	USA300HOU_RS04665, pepA_1	NADH dehydrogenase-like protein/Cytosol aminopeptidase	intergenic (+62/‑69)					1
953508	SNP	T→C	gluD	NAD-specific glutamate dehydrogenase	V136A (GTA→GCA)																				1
954014	SNP	G→T	gluD	NAD-specific glutamate dehydrogenase	D305Y (GAT→TAT)																																						1	1
954494	SNP	T→C	gluD, glpQ_1	NAD-specific glutamate dehydrogenase/Glycerophosphodiester phosphodiesterase	intergenic (+148/+355)																			0.38	1
962686	SNP	A→T	addB	ATP-dependent helicase/deoxyribonuclease subunit B	Q77H (CAA→CAT)						1
969012	SNP	G→T	addA	ATP-dependent helicase/nuclease subunit A	G1027V (GGT→GTT)																																				1
979195	SNP	T→A	clpB_1	Chaperone protein ClpB	R825R (CGT→CGA)			1
993881	SNP	C→T	dppE, appA	Dipeptide-binding protein DppE/Oligopeptide-binding protein AppA	intergenic (+85/‑127)																		1	1	1
996700	SNP	T→A	oppD_3	Oligopeptide transport ATP-binding protein OppD	H309Q (CAT→CAA)																																		1	1
997149	DEL	Δ1 bp	oppF_2	Oligopeptide transport ATP-binding protein OppF	coding (387/981 nt)														1
997155	DEL	(A)7→6	oppF_2	Oligopeptide transport ATP-binding protein OppF	coding (393/981 nt)															1
1013955	SNP	A→G	gerN, fabI	Na(+)/H(+)-K(+) antiporter GerN/Enoyl-[acyl-carrier-protein] reductase [NADPH] FabI	intergenic (+118/‑160)														0.32	1
1015014	SNP	C→A	fabI, USA300HOU_RS05015	Enoyl-[acyl-carrier-protein] reductase [NADPH] FabI/hypothetical protein	intergenic (+129/+66)												1
1019138	SNP	T→C	xynZ, USA300HOU_RS05030	Endo-1,4-beta-xylanase Z/Putative phosphoesterase	intergenic (+163/‑31)																																			0.49
1026604	SNP	C→T	USA300HOU_RS05060	hypothetical protein	A150V (GCT→GTT)														0.33	1
1036525	SNP	T→A	USA300TCH1516_00963, USA300TCH1516_00964	hypothetical protein/hypothetical protein	intergenic (+455/‑889)																							0.27
1054896	SNP	G→C	sspA, patA_2	Glutamyl endopeptidase/Putative N-acetyl-LL-diaminopimelate aminotransferase	intergenic (‑397/+131)											0.48
1055408	SNP	G→A	patA_2	Putative N-acetyl-LL-diaminopimelate aminotransferase	H258H (CAC→CAT)																																				1
1056712	SNP	C→A	mdoC	Glucans biosynthesis protein C	G226* (GGA→TGA)
1056856	SNP	T→A	mdoC	Glucans biosynthesis protein C	K178* (AAA→TAA)											0.5
1057170	INS	+T	mdoC	Glucans biosynthesis protein C	coding (218/1011 nt)																			1
1057176	INS	(T)6→7	mdoC	Glucans biosynthesis protein C	coding (212/1011 nt)																		1		1
1062305	INS	(A)5→6	USA300HOU_RS05245	Acetyltransferase	coding (294/435 nt)															1
1067910	SNP	G→T	qoxB	putative quinol oxidase subunit 1	P544T (CCA→ACA)																		1	1	1
1089321	SNP	C→T	USA300HOU_RS05380	hypothetical protein	T257I (ACT→ATT)							0.28
1091632	SNP	T→C	USA300HOU_RS05390	hypothetical protein	A45A (GCT→GCC)																										1
1097289	SNP	T→A	ythB, ktrA	Putative cytochrome bd menaquinol oxidase subunit II/Ktr system potassium uptake protein A	intergenic (+63/‑70)																																										0.91	1
1100582	SNP	A→G	USA300HOU_RS05435, def	hypothetical protein/Peptide deformylase	intergenic (‑297/+184)															1
1118346	SNP	G→A	typA	GTP-binding protein TypA/BipA	D205N (GAT→AAT)																																				1
1122632	SNP	G→A	ftsW, cfiB_1	putative peptidoglycan glycosyltransferase FtsW/2-oxoglutarate carboxylase small subunit	intergenic (+304/‑250)																					1
1125912	SNP	C→T	cfiB_1	2-oxoglutarate carboxylase small subunit	R1011C (CGT→TGT)																																		1	1
1131897	SNP	G→A	glpQ1	putative glycerophosphodiester phosphodiesterase 1	G43G (GGC→GGT)														0.93	1
1132753	SNP	G→T	USA300HOU_RS05605	hypothetical protein	P53H (CCT→CAT)														1	1
1152970	SNP	G→C	polX	DNA polymerase/3'-5' exonuclease PolX	G406A (GGT→GCT)											0.22	1
1155876	SNP	A→C	mutS2, trxA_2	Endonuclease MutS2/Thioredoxin	intergenic (+52/‑121)																																					1	1	1
1159143	SNP	A→G	sdhC	Succinate dehydrogenase cytochrome b558 subunit	H135R (CAC→CGC)														0.46	1
1161823	SNP	G→A	frdB	Fumarate reductase iron-sulfur subunit	A218T (GCA→ACA)						1	1	1
1168323	SNP	C→T	scn_2, USA300HOU_RS05810	Staphylococcal complement inhibitor/hypothetical protein	intergenic (+179/+474)															1
1185906	SNP	A→G	bshC, mraZ	Putative cysteine ligase BshC/Transcriptional regulator MraZ	intergenic (+60/‑84)															1
1185956	SNP	G→A	bshC, mraZ	Putative cysteine ligase BshC/Transcriptional regulator MraZ	intergenic (+110/‑34)
1206624	SNP	C→T	rluD_2	Ribosomal large subunit pseudouridine synthase D	A149V (GCT→GTT)
1207878	SNP	T→C	pyrR	Bifunctional protein PyrR	G128G (GGT→GGC)																		1
1209900	SNP	A→G	pyrB	Aspartate carbamoyltransferase	K109R (AAA→AGA)																																					1	1	1
1224739	SNP	G→A	priA	Primosomal protein N'	R580R (AGG→AGA)														0.38
1231410	SNP	G→T	stp	Serine/threonine phosphatase stp	D19Y (GAT→TAT)											0.54
1231683	SNP	G→T	stp	Serine/threonine phosphatase stp	E110* (GAA→TAA)
1231708	SNP	T→A	stp	Serine/threonine phosphatase stp	V118D (GTC→GAC)																											1
1231885	SNP	A→T	stp	Serine/threonine phosphatase stp	D177V (GAT→GTT)						1		1
1231899	SNP	C→T	stp	Serine/threonine phosphatase stp	R182* (CGA→TGA)																																		1
1233177	SNP	T→A	prkC	Serine/threonine-protein kinase PrkC	I361N (ATT→AAT)																																		1	1
1233260	SNP	G→T	prkC	Serine/threonine-protein kinase PrkC	E389* (GAA→TAA)												1
1246058	SNP	C→T	rnc	Ribonuclease 3	A91V (GCC→GTC)				0.46
1246066	SNP	G→A	rnc	Ribonuclease 3	V94I (GTA→ATA)			1
1246477	SNP	G→A	rnc	Ribonuclease 3	A231T (GCT→ACT)							0.68
1251527	DEL	Δ4 bp	sigO	RNA polymerase sigma factor SigO	coding (60‑63/333 nt)																																										1	1
1273507	SNP	A→G	hslU	ATP-dependent protease ATPase subunit HslU	P446P (CCA→CCG)																																			0.61
1278980	SNP	C→A	uppS	Isoprenyl transferase	F211L (TTC→TTA)																																										0.25
1287269	SNP	C→T	polC_1	DNA polymerase III PolC-type	I1278I (ATC→ATT)														1	1
1301165	SNP	A→T	ftsK_2	DNA translocase FtsK	Q299H (CAA→CAT)																					1
1306939	SNP	C→T	USA300HOU_RS06455	hypothetical protein	Q65* (CAA→TAA)
1307131	SNP	A→T	USA300HOU_RS06455	hypothetical protein	K129* (AAG→TAG)
1320667	DEL	Δ1 bp	mutS_1	DNA mismatch repair protein MutS	coding (70/2619 nt)																																			1
1321407	DEL	(A)7→6	mutS_1	DNA mismatch repair protein MutS	coding (810/2619 nt)															1
1322657	SNP	C→T	mutS_1	DNA mismatch repair protein MutS	T687I (ACT→ATT)														1	1
1324126	SNP	C→T	mutL	DNA mismatch repair protein MutL	P300S (CCA→TCA)			1	1
1324248	DEL	Δ1 bp	mutL	DNA mismatch repair protein MutL	coding (1020/2010 nt)														1
1324256	DEL	(A)9→8	mutL	DNA mismatch repair protein MutL	coding (1028/2010 nt)															1
1324795	SNP	G→T	mutL	DNA mismatch repair protein MutL	E523* (GAG→TAG)																		1	1	1
1325644	SNP	C→A	glpP	Glycerol uptake operon antiterminator regulatory protein	A131E (GCG→GAG)				0.7
1327045	DEL	(A)7→6	glpF	Glycerol uptake facilitator protein	coding (795/819 nt)																										1
1331778	SNP	A→G	miaA	tRNA dimethylallyltransferase	M58V (ATG→GTG)																		1	1	1
1344529	SNP	T→C	USA300HOU_RS06660, USA300HOU_RS06670	hypothetical protein/hypothetical protein	intergenic (+265/‑164)																			0.27
1350978	SNP	A→C	USA300HOU_RS06710	hypothetical protein	Q190H (CAA→CAC)				0.76
1354135	SNP	T→C	USA300HOU_RS06735	hypothetical protein	T224A (ACC→GCC)																		1	0.84	1
1363356	SNP	T→C	lysP_1	Lysine-specific permease	S129G (AGC→GGC)
1367858	SNP	G→A	USA300TCH1516_01277	hypothetical protein	W42* (TGG→TGA)				0.76
1393979	SNP	C→T	tqsA	AI-2 transport protein TqsA	P70S (CCA→TCA)																									1
1395548	SNP	C→T	mprF	Phosphatidylglycerol lysyltransferase	R50C (CGT→TGT)										1	0.28	1
1395687	SNP	C→T	mprF	Phosphatidylglycerol lysyltransferase	A96V (GCA→GTA)																										1
1396284	SNP	C→T	mprF	Phosphatidylglycerol lysyltransferase	S295L (TCA→TTA)														0.92	1
1396284	SNP	C→T	mprF	Phosphatidylglycerol lysyltransferase	S295L (TCA→TTA)																																		1	1
1396299	SNP	C→G	mprF	Phosphatidylglycerol lysyltransferase	T300R (ACA→AGA)
1396302	SNP	C→T	mprF	Phosphatidylglycerol lysyltransferase	S301L (TCA→TTA)																																					1	1	1
1396341	SNP	C→A	mprF	Phosphatidylglycerol lysyltransferase	P314H (CCT→CAT)																													1	0.88	1
1396377	SNP	A→T	mprF	Phosphatidylglycerol lysyltransferase	Q326L (CAA→CTA)			1	0.79
1396410	SNP	C→T	mprF	Phosphatidylglycerol lysyltransferase	S337L (TCA→TTA)													1
1396423	SNP	A→C	mprF	Phosphatidylglycerol lysyltransferase	L341F (TTA→TTC)																																				1
1396434	SNP	C→T	mprF	Phosphatidylglycerol lysyltransferase	T345I (ACA→ATA)						1	1	1
1396452	SNP	T→A	mprF	Phosphatidylglycerol lysyltransferase	V351E (GTA→GAA)					1
1396452	SNP	T→A	mprF	Phosphatidylglycerol lysyltransferase	V351E (GTA→GAA)																																												1
1396659	SNP	T→G	mprF	Phosphatidylglycerol lysyltransferase	I420S (ATT→AGT)																						1	1	1
1396679	SNP	A→T	mprF	Phosphatidylglycerol lysyltransferase	I427F (ATT→TTT)																																									1
1396815	SNP	C→A	mprF	Phosphatidylglycerol lysyltransferase	T472K (ACG→AAG)																																	1
1396817	SNP	T→G	mprF	Phosphatidylglycerol lysyltransferase	L473V (TTA→GTA)
1396823	SNP	G→C	mprF	Phosphatidylglycerol lysyltransferase	A475P (GCA→CCA)																																								1
1397876	SNP	C→T	mprF	Phosphatidylglycerol lysyltransferase	L826F (CTT→TTT)		1
1397876	SNP	C→T	mprF	Phosphatidylglycerol lysyltransferase	L826F (CTT→TTT)																	1
1410001	SNP	C→T	trpA	Tryptophan synthase alpha chain	T20I (ACA→ATA)															1
1420872	SNP	T→C	pepF1_2	Oligoendopeptidase F, plasmid	W375R (TGG→CGG)														0.39	1
1424188	SNP	C→T	pstC1	Phosphate transport system permease protein PstC 1	R303H (CGT→CAT)									1	1	0.75	1
1431051	SNP	G→A	lysC	Aspartokinase	A101T (GCG→ACG)											0.64
1433229	DEL	Δ1 bp	dapA	4-hydroxy-tetrahydrodipicolinate synthase	coding (219/888 nt)																	1
1437811	SNP	T→G	lysA	Diaminopimelate decarboxylase	F25L (TTT→TTG)																																					1
1439803	SNP	A→G	USA300HOU_RS07135, cspA_2	hypothetical protein/Cold shock protein CspA	intergenic (‑160/+37)														0.92	1
1439806	SNP	G→T	USA300HOU_RS07135, cspA_2	hypothetical protein/Cold shock protein CspA	intergenic (‑163/+34)																						1
1439994	SNP	C→T	cspA_2	Cold shock protein CspA	G16D (GGC→GAC)																							0.65	1
1439996	SNP	G→T	cspA_2	Cold shock protein CspA	F15L (TTC→TTA)				0.7
1440031	SNP	C→G	cspA_2	Cold shock protein CspA	G4R (GGT→CGT)																											1
1458375	DEL	(C)6→5	ybjG, murG	Putative undecaprenyl-diphosphatase YbjG/UDP-N-acetylglucosamine--N-acetylmuramyl- (pentapeptide) pyrophosphoryl-undecaprenol N-acetylglucosamine transferase	intergenic (‑15/+2)															1
1469751	SNP	C→T	yhhQ	Inner membrane protein YhhQ	G233G (GGC→GGT)																																												1
1492949	SNP	C→A	ebh_1	Extracellular matrix-binding protein ebh	A3025A (GCG→GCT)																																									1
1500341	SNP	C→A	ebh_1	Extracellular matrix-binding protein ebh	V561V (GTG→GTT)																																										0.92	1
1518838	SNP	A→G	recU	Holliday junction resolvase RecU	A195A (GCA→GCG)																																			1
1518847	SNP	G→A	recU	Holliday junction resolvase RecU	K198K (AAG→AAA)										1
1519088	SNP	A→T	ponA	Penicillin-binding protein 1A/1B	D71V (GAT→GTT)							0.25	1
1519321	SNP	T→A	ponA	Penicillin-binding protein 1A/1B	L149I (TTA→ATA)																										1
1520123	SNP	C→A	ponA	Penicillin-binding protein 1A/1B	A416E (GCA→GAA)			1
1520985	DEL	Δ1 bp	ponA	Penicillin-binding protein 1A/1B	coding (2109/2184 nt)												1
1520989	DEL	Δ1 bp	ponA	Penicillin-binding protein 1A/1B	coding (2113/2184 nt)
1520994	SNP	A→C	ponA	Penicillin-binding protein 1A/1B	Q706H (CAA→CAC)
1528134	SNP	A→G	birA_1	Bifunctional ligase/repressor BirA	R268R (CGT→CGC)															1
1535834	SNP	T→A	aroA	3-phosphoshikimate 1-carboxyvinyltransferase	I268F (ATT→TTT)																																		1	1
1549950	SNP	G→C	USA300HOU_RS07580	Glucosaminate ammonia-lyase	T221S (ACC→AGC)			1
1551017	SNP	G→A	ebpS	Elastin-binding protein EbpS	P486L (CCA→CTA)															1
1582847	SNP	G→T	USA300HOU_RS07760	hypothetical protein	Y390* (TAC→TAA)																									1
1595295	SNP	A→C	USA300HOU_RS07865	hypothetical protein	I13S (ATT→AGT)							0.78
1597271	SNP	G→A	polA_1	DNA polymerase I, thermostable	S12S (AGC→AGT)																		1	1	1
1638383	SNP	A→G	recN	DNA repair protein RecN	H57H (CAT→CAC)														1	1
1655310	SNP	C→T	USA300HOU_RS08230	hypothetical protein	E13K (GAG→AAG)
1660272	SNP	A→T	gluP	Rhomboid protease GluP	L346* (TTA→TAA)																																					1
1671981	SNP	C→G	sigA	RNA polymerase sigma factor SigA	V338L (GTT→CTT)						1		1
1672142	SNP	G→T	sigA	RNA polymerase sigma factor SigA	A284E (GCA→GAA)																					1
1674807	SNP	T→C	dnaG	DNA primase	Q70R (CAA→CGA)														0.9	1
1680615	SNP	C→A	dgkA	Undecaprenol kinase	E75* (GAA→TAA)																																						0.21
1697965	SNP	C→T	USA300HOU_RS08460	hypothetical protein	A267T (GCT→ACT)																		1
1753261	SNP	G→A	ruvA	Holliday junction ATP-dependent DNA helicase RuvA	A190V (GCT→GTT)																		1	1	1
1793662	SNP	G→A	polA_2	DNA polymerase I	T62M (ACG→ATG)				0.28																																	1	1	1
1796902	SNP	C→T	phoR	Alkaline phosphatase synthesis sensor protein PhoR	D297N (GAT→AAT)
1803253	SNP	C→A	USA300HOU_RS12765	hypothetical protein	M205I (ATG→ATT)																		1
1808251	SNP	C→G	pfkA, accA	ATP-dependent 6-phosphofructokinase/Acetyl-coenzyme A carboxylase carboxyl transferase subunit alpha	intergenic (‑151/+118)														0.94	1
1810632	SNP	G→C	USA300HOU_RS09025	NAD-dependent malic enzyme	F321L (TTC→TTG)						1	0.91	1
1818165	INS	(A)6→7	nhaX	Stress response protein NhaX	coding (199/414 nt)																		1
1826559	SNP	A→G	USA300HOU_RS09090	hypothetical protein	L30S (TTA→TCA)														0.41	1
1855160	SNP	T→C	ccpA, aroF	Catabolite control protein A/Phospho-2-dehydro-3-deoxyheptonate aldolase	intergenic (‑476/+64)														0.32	1
1857700	SNP	A→T	USA300HOU_RS09235	hypothetical protein	I225K (ATA→AAA)																			0.29
1857867	SNP	C→T	USA300HOU_RS09235	hypothetical protein	L169L (TTG→TTA)														0.25					0.34
1858008	SNP	T→C	USA300HOU_RS09235	hypothetical protein	E122E (GAA→GAG)																							0.37
1860995	SNP	T→A	sftA	DNA translocase SftA	E1060V (GAA→GTA)				0.21																																	1	1	1
1866411	SNP	A→T	pepA_2	Glutamyl aminopeptidase	F273Y (TTT→TAT)																																												1
1896587	SNP	C→G	ribBA	Riboflavin biosynthesis protein RibBA	V248L (GTA→CTA)																											1
1934279	DEL	(T)8→7	USA300HOU_RS09605	hypothetical protein	coding (969/3816 nt)															1
1937554	SNP	T→C	hsdS	Type-1 restriction enzyme EcoKI specificity protein	R13R (AGA→AGG)																			0.25	1
1953524	SNP	T→C	nisB	Nisin biosynthesis protein NisB	I405M (ATA→ATG)																				1
1972406	SNP	T→A	prsA	Foldase protein PrsA	I34N (ATT→AAT)																											1
1972447	DEL	Δ1 bp	prsA	Foldase protein PrsA	coding (142/963 nt)																																						1
1972453	INS	(A)7→8	prsA	Foldase protein PrsA	coding (148/963 nt)															1
1972453	DEL	(A)7→6	prsA	Foldase protein PrsA	coding (148/963 nt)																																							1
1972471	SNP	G→C	prsA	Foldase protein PrsA	A56P (GCA→CCA)																													1	0.79	1
1972525	DEL	Δ120 bp	prsA	Foldase protein PrsA	coding (220‑339/963 nt)																							0.89
1972837	SNP	T→C	prsA	Foldase protein PrsA	S178P (TCA→CCA)																		1	1	1
1973144	INS	+A	prsA	Foldase protein PrsA	coding (839/963 nt)																																										1
1973148	INS	+A	prsA	Foldase protein PrsA	coding (843/963 nt)																																											1
1983238	SNP	C→A	liaS	Sensor histidine kinase LiaS	A93S (GCG→TCG)													1
1992012	SNP	G→C	artQ	Arginine transport system permease protein ArtQ	A188G (GCA→GGA)			1
2001872	SNP	G→C	USA300TCH1516_01884, perR	tRNA-Ile/Peroxide-responsive repressor PerR	intergenic (‑95/+2289)																							1	1
2004217	SNP	C→G	perR	Peroxide-responsive repressor PerR	V131L (GTA→CTA)																						1	1	1
2004461	SNP	A→T	perR	Peroxide-responsive repressor PerR	I49I (ATT→ATA)		1
2026959	SNP	C→T	vraS	Sensor protein VraS	G330S (GGT→AGT)																																		1	1
2027126	SNP	G→T	vraS	Sensor protein VraS	T274K (ACA→AAA)																																	1
2027139	SNP	C→G	vraS	Sensor protein VraS	G270R (GGT→CGT)																										1
2027684	SNP	C→T	vraS	Sensor protein VraS	G88D (GGC→GAC)																																								1
2027750	SNP	A→G	vraS	Sensor protein VraS	V66A (GTA→GCA)														1	1
2027751	SNP	C→G	vraS	Sensor protein VraS	V66L (GTA→CTA)																	1				1
2027968	SNP	C→A	USA300HOU_RS10230	hypothetical protein	G226V (GGA→GTA)
2028012	SNP	T→G	USA300HOU_RS10230	hypothetical protein	K211N (AAA→AAC)					1
2028111	SNP	A→T	USA300HOU_RS10230	hypothetical protein	N178K (AAT→AAA)																		1	1	1
2028156	SNP	T→A	USA300HOU_RS10230	hypothetical protein	R163S (AGA→AGT)																											1
2028157	SNP	C→G	USA300HOU_RS10230	hypothetical protein	R163T (AGA→ACA)						1	1	1																				1	1	1	1
2028194	SNP	C→T	USA300HOU_RS10230	hypothetical protein	A151T (GCT→ACT)									1	1	1	1
2028254	SNP	T→C	USA300HOU_RS10230	hypothetical protein	K131E (AAG→GAG)				0.51
2028268	SNP	G→T	USA300HOU_RS10230	hypothetical protein	P126Q (CCA→CAA)																						1	1	1
2028271	SNP	G→T	USA300HOU_RS10230	hypothetical protein	T125K (ACA→AAA)														0.93	1
2028405	DEL	Δ3 bp	USA300HOU_RS10230	hypothetical protein	coding (238‑240/702 nt)				0.2																																		1
2028411	DEL	(GAT)3→2	USA300HOU_RS10230	hypothetical protein	coding (232‑234/702 nt)																																					1		1
2028423	SNP	A→T	USA300HOU_RS10230	hypothetical protein	N74K (AAT→AAA)		1
2028472	SNP	A→G	USA300HOU_RS10230	hypothetical protein	L58S (TTG→TCG)			1
2028479	SNP	C→A	USA300HOU_RS10230	hypothetical protein	G56C (GGC→TGC)																																									1	1	1
2028538	SNP	A→T	USA300HOU_RS10230	hypothetical protein	V36D (GTT→GAT)																									1
2028619	SNP	T→A	USA300HOU_RS10230	hypothetical protein	Q9L (CAA→CTA)																																				1
2029193	DEL	Δ1 bp	USA300HOU_RS10235, map	hypothetical protein/Methionine aminopeptidase	intergenic (‑148/+69)							1
2029194	DEL	Δ1 bp	USA300HOU_RS10235, map	hypothetical protein/Methionine aminopeptidase	intergenic (‑149/+68)						1		1
2048546	SNP	G→T	ligA	DNA ligase	S517R (AGC→AGA)		1	1	0.8
2071696	SNP	G→A	USA300HOU_RS10445, USA300HOU_RS10450	hypothetical protein/hypothetical protein	intergenic (+191/+382)																																									1	1	1
2085310	DEL	Δ43,048 bp	hlb_1,scn_3,chp,USA300HOU_RS10560,sak,lytN_3,USA300HOU_RS10575,USA300HOU_RS10590,USA300HOU_RS10595,USA300HOU_RS10600,USA300HOU_RS10605,USA300HOU_RS10610,mepM_1,USA300TCH1516_01976,USA300HOU_RS10625,USA300HOU_RS10630,USA300HOU_RS10635,USA300HOU_RS10640,USA300HOU_RS10645,USA300HOU_RS10650,USA300HOU_RS10655,USA300HOU_RS10660,clpP_2,USA300HOU_RS10670,USA300HOU_RS10675,USA300HOU_RS10680,USA300HOU_RS10…	[hlb_1],scn_3,chp,USA300HOU_RS10560,sak,lytN_3,USA300HOU_RS10575,USA300HOU_RS10590,USA300HOU_RS10595,USA300HOU_RS10600,USA300HOU_RS10605,USA300HOU_RS10610,mepM_1,USA300TCH1516_01976,USA300HOU_RS10625,USA300HOU_RS10630,USA300HOU_RS10635,USA300HOU_RS10640,USA300HOU_RS10645,USA300HOU_RS10650,USA300HOU_RS10655,USA300HOU_RS10660,clpP_2,USA300HOU_RS10670,USA300HOU_RS10675,USA300HOU_RS10680,USA300HOU_RS…																												1										1	1	1
2112025	SNP	T→C	USA300HOU_RS10705	hypothetical protein	V46V (GTA→GTG)														1	1
2115751	SNP	G→A	USA300HOU_RS10760	hypothetical protein	T140I (ACC→ATC)														0.91	1
2127284	SNP	A→G	xerC_2	Tyrosine recombinase XerC	Q12Q (CAA→CAG)																		1
2131122	INS	(T)7→8	USA300HOU_RS10875	putative leukocidin-like protein 2	coding (377/1056 nt)																				1
2144220	SNP	C→T	USA300HOU_RS10940	hypothetical protein	D142N (GAT→AAT)														0.28
2144241	SNP	C→T	USA300HOU_RS10940	hypothetical protein	D135N (GAT→AAT)														0.28
2144606	SNP	G→T	USA300HOU_RS10940	hypothetical protein	T13K (ACA→AAA)										1
2149822	SNP	G→T	agrA	Accessory gene regulator A	G68C (GGT→TGT)																									1	1	1	1	1	1	1
2162049	SNP	C→G	mutS_2	DNA mismatch repair protein MutS	T441S (ACC→AGC)																																									1
2165789	SNP	C→G	ilvD	Dihydroxy-acid dehydratase	P94A (CCA→GCA)													1
2166569	SNP	G→A	ilvD	Dihydroxy-acid dehydratase	E354K (GAA→AAA)																																									1
2185164	INS	(T)7→8	rpsA_2, sigB	30S ribosomal protein S1/RNA polymerase sigma-B factor	intergenic (‑220/+226)															1
2186340	SNP	T→C	rsbW	Serine-protein kinase RsbW	Y92C (TAT→TGT)														0.41	1
2186344	SNP	C→A	rsbW	Serine-protein kinase RsbW	D91Y (GAT→TAT)							0.8
2188206	SNP	A→C	rsbU, mazF	Phosphoserine phosphatase RsbU/Endoribonuclease MazF	intergenic (‑144/+206)																																					1	1	1
2188597	SNP	C→T	mazF	Endoribonuclease MazF	E60K (GAG→AAG)														0.43
2202598	SNP	C→A	cshA	DEAD-box ATP-dependent RNA helicase CshA	A188S (GCA→TCA)																		1
2209022	SNP	G→A	cls_2	Cardiolipin synthase	G59S (GGC→AGC)																		1
2209472	SNP	A→G	cls_2	Cardiolipin synthase	N209D (AAT→GAT)																												1	1	1	1
2212419	SNP	C→T	yidC	Membrane protein insertase YidC	A92T (GCA→ACA)																		1
2216898	INS	+T	sceD, ssbA_3	putative transglycosylase SceD/Single-stranded DNA-binding protein A	intergenic (‑109/+328)														1
2216904	INS	(T)6→7	sceD, ssbA_3	putative transglycosylase SceD/Single-stranded DNA-binding protein A	intergenic (‑115/+322)															1
2216985	DEL	(T)7→6	sceD, ssbA_3	putative transglycosylase SceD/Single-stranded DNA-binding protein A	intergenic (‑196/+241)																		1
2229427	SNP	G→A	upp	Uracil phosphoribosyltransferase	A111V (GCT→GTT)														0.43
2234315	SNP	T→C	prfA	Peptide chain release factor 1	L271L (TTA→TTG)																		1	1	1
2260721	SNP	T→A	gmuF	putative mannose-6-phosphate isomerase GmuF	H169L (CAT→CTT)																																									1	1	1
2287328	SNP	G→A	glmM	Phosphoglucosamine mutase	A131V (GCA→GTA)														0.95	1
2289510	SNP	T→A	cdaA, arg	Cyclic di-AMP synthase CdaA/Arginase	intergenic (‑21/+168)																																									1
2309154	SNP	A→T	yfiZ_2	putative siderophore transport system permease protein YfiZ	L239M (TTG→ATG)															1
2329363	SNP	T→C	lacE	PTS system lactose-specific EIICB component	T101A (ACA→GCA)															1
2345874	SNP	C→G	alsS	Acetolactate synthase	V74L (GTT→CTT)
2347397	DEL	(A)8→7	USA300HOU_RS11980	hypothetical protein	coding (1293/1407 nt)															1
2347978	DEL	(T)8→7	USA300HOU_RS11980	hypothetical protein	coding (712/1407 nt)																				1
2354560	SNP	C→T	truA	tRNA pseudouridine synthase A	A8A (GCG→GCA)			1
2357015	SNP	A→G	ecfA1	Energy-coupling factor transporter ATP-binding protein EcfA1	N12N (AAT→AAC)																		1	0.84	1
2363348	SNP	A→T	rpsE	30S ribosomal protein S5	V37V (GTT→GTA)		1
2368618	SNP	G→A	rpsS	30S ribosomal protein S19	F10F (TTC→TTT)														0.34	1
2402868	SNP	T→C	fhuD_2, ydbM	Iron(3+)-hydroxamate-binding protein FhuD/Putative acyl-CoA dehydrogenase YdbM	intergenic (‑5/+209)
2418060	SNP	T→A	mleN_1, odh	Malate-2H(+)/Na(+)-lactate antiporter/Opine dehydrogenase	intergenic (‑78/+20)											0.52
2418782	SNP	T→C	odh	Opine dehydrogenase	T127T (ACA→ACG)														0.84	1
2470037	SNP	T→C	emrB	Multidrug export protein EmrB	I600V (ATT→GTT)																																			1
2474771	SNP	A→G	bcr_1, tcaA	Bicyclomycin resistance protein/Membrane-associated protein TcaA	intergenic (‑167/+102)															1
2474778	INS	(A)6→7	bcr_1, tcaA	Bicyclomycin resistance protein/Membrane-associated protein TcaA	intergenic (‑174/+95)																				1
2478508	SNP	C→T	USA300HOU_RS12760, USA300HOU_RS12765	hypothetical protein/hypothetical protein	intergenic (+395/‑180)																			0.21	1
2482010	SNP	G→A	hssS	Heme sensor protein HssS	A102T (GCT→ACT)														0.35	1
2487924	SNP	T→A	lctP_2, tarF_2	L-lactate permease/Teichoic acid glycerol-phosphate transferase	intergenic (‑263/‑54)
2501260	SNP	A→T	USA300HOU_RS12875, melR_2	hypothetical protein/Melibiose operon regulatory protein	intergenic (+1271/‑217)																										1
2502152	SNP	A→G	melR_2	Melibiose operon regulatory protein	S226G (AGT→GGT)																		1	1	1
2502203	SNP	A→G	melR_2	Melibiose operon regulatory protein	K243E (AAA→GAA)														1	1
2506557	SNP	C→T	gltT, USA300HOU_RS12900	Proton/sodium-glutamate symport protein/hypothetical protein	intergenic (‑180/+2)											0.43
2521860	SNP	T→C	nasF	Uroporphyrinogen-III C-methyltransferase	N20D (AAT→GAT)																																										0.92	1
2525813	SNP	T→A	ytmI	putative N-acetyltransferase YtmI	R128* (AGA→TGA)										1
2543369	SNP	A→T	hlgA, hlgC_2	Gamma-hemolysin component A/Gamma-hemolysin component C	intergenic (+163/‑404)																											1
2548855	SNP	T→C	bioB	Biotin synthase	I60V (ATA→GTA)																			0.3	1
2553350	SNP	C→T	irtA	Iron import ATP-binding/permease protein IrtA	L560L (TTG→TTA)																			0.3	1
2568731	SNP	A→G	pbpX_2	Putative penicillin-binding protein PbpX	N194D (AAC→GAC)																			0.29	1
2569447	SNP	G→A	pbpX_2	Putative penicillin-binding protein PbpX	W432* (TGG→TGA)												1
2619829	SNP	C→T	pgcA	Phosphoglucomutase	F438F (TTC→TTT)																																		1
2624401	SNP	T→C	USA300TCH1516_02501, sasG	Putative surface protein/Surface protein G	intergenic (‑781/+665)																							0.29
2634921	SNP	T→A	fnbA_2	Fibronectin-binding protein A	N343Y (AAT→TAT)				0.58
2642876	SNP	A→T	yccS	Inner membrane protein YccS	L553I (TTA→ATA)														1	1
2646879	SNP	G→A	USA300HOU_RS13610	putative membrane protein	A16T (GCC→ACC)														1	1
2651263	SNP	A→G	USA300HOU_RS13635, fbp	hypothetical protein/Fructose-1,6-bisphosphatase class 3	intergenic (+206/‑167)																		1	1	1
2656497	SNP	A→T	mhqA_3	Putative ring-cleaving dioxygenase MhqA	N3K (AAT→AAA)														1	1
2658190	SNP	A→G	catE_2	Catechol-2,3-dioxygenase	P164P (CCA→CCG)																		1	1	1
2675027	SNP	C→G	ydaP	Putative thiamine pyrophosphate-containing protein YdaP	G501A (GGT→GCT)					1
2681853	SNP	T→C	mvaA	3-hydroxy-3-methylglutaryl-coenzyme A reductase	A323A (GCA→GCG)														0.47
2684062	SNP	G→T	mvaS	Hydroxymethylglutaryl-CoA synthase	A330S (GCA→TCA)																												1	1	1	1
2685890	SUB	2 bp→TT	clpL	ATP-dependent Clp protease ATP-binding subunit ClpL	coding (550‑551/2106 nt)																									1	1	1	1	1	1	1
2696699	SNP	G→A	copA	Copper-exporting P-type ATPase A	T4T (ACG→ACA)														1	1
2697525	SNP	T→C	copA	Copper-exporting P-type ATPase A	S280P (TCT→CCT)																				1
2702379	SNP	G→A	crtN	Dehydrosqualene desaturase	A472V (GCA→GTA)						1	1	1
2707056	DEL	Δ1 bp	crtP	Diapolycopene oxygenase	coding (276/1494 nt)																																						1
2707061	DEL	(A)6→5	crtP	Diapolycopene oxygenase	coding (271/1494 nt)																																							1
2713716	SNP	T→C	USA300HOU_RS13945	hypothetical protein	K284E (AAA→GAA)														0.45
2718502	SNP	T→A	USA300HOU_RS13980, acrR	hypothetical protein/HTH-type transcriptional regulator AcrR	intergenic (‑126/‑5)																												1
2720187	SNP	G→A	USA300HOU_RS13995	hypothetical protein	G110D (GGC→GAC)																					1
2744344	SNP	C→A	mqo2	putative malate:quinone oxidoreductase 2	G470V (GGT→GTT)																																											1
2744564	SNP	G→A	mqo2	putative malate:quinone oxidoreductase 2	R397C (CGT→TGT)											0.54
2744922	DEL	Δ1 bp	mqo2	putative malate:quinone oxidoreductase 2	coding (831/1497 nt)										1
2745226	INS	+TTTTAC	mqo2	putative malate:quinone oxidoreductase 2	coding (527/1497 nt)
2745234	INS	(TTACTT)1→2	mqo2	putative malate:quinone oxidoreductase 2	coding (519/1497 nt)
2763545	DEL	Δ1 bp	cysJ	Sulfite reductase [NADPH] flavoprotein alpha-component	coding (495/1881 nt)			1	0.68
2794803	SNP	A→G	yueB	ESX secretion system protein YueB	N280N (AAT→AAC)																																					1	1	1
2825187	SNP	G→A	cap8A_2, icaR	Capsular polysaccharide type 8 biosynthesis protein cap8A/Biofilm operon icaADBC HTH-type negative transcriptional regulator IcaR	intergenic (‑2/+846)				0.63
2825377	SNP	A→G	cap8A_2, icaR	Capsular polysaccharide type 8 biosynthesis protein cap8A/Biofilm operon icaADBC HTH-type negative transcriptional regulator IcaR	intergenic (‑192/+656)																																							1
2848707	SNP	C→T	USA300HOU_RS14590	Lactonase drp35	W36* (TGG→TGA)																		1
2859106	SNP	G→C	USA300HOU_RS14645	hypothetical protein	A61G (GCT→GGT)											0.22
2866986	DEL	(A)9→8	USA300HOU_RS14695, noc_2	hypothetical protein/Nucleoid occlusion protein	intergenic (‑385/+68)															1
[truncated: 3 more columns]
