# Supplementary material for: Environmental conditions dictate differential evolution of vancomycin resistance in Staphylococcus aureus
Source: Commun Biol. 2021 Jun 25;4:793. doi: 10.1038/s42003-021-02339-z (PMC8233327; doi:10.1038/s42003-021-02339-z)
Supplement: Supplementary file 3 — Supplementary Data 2 [file 42003_2021_2339_MOESM3_ESM.xlsx]

## Sheet: Supplementary Data 2
Supplementary Data 2: Mutations identified for TALE-derived strains after tolerization to vancomycin in RPMI+. Nomenclature example A1 F29 I1 R1 = ALE 1 Flask 29 Isolate (I1=clone, I0=population) Replicate 1.
Position	Mutation Type	Sequence Change	Gene	Product	Details	SVAR_WT A0 F0 I1	SVAR_WT A1 F17 I1	SVAR_WT A1 F31 I0	SVAR_WT A1 F31 I1	SVAR_WT A2 F35 I1	SVAR_WT A2 F54 I1	SVAR_WT A2 F97 I0	SVAR_WT A2 F97 I1	SVAR_WT A3 F17 I1	SVAR_WT A3 F56 I1	SVAR_WT A3 F91 I0	SVAR_WT A3 F91 I1	SVAR_WT A10 F29 I1	SVAR_WT A10 F51 I1	SVAR_WT A10 F85 I0	SVAR_WT A10 F85 I1	SVAR_STR1 A0 F0 I1	SVAR_STR1 A4 F18 I1	SVAR_STR1 A4 F48 I1	SVAR_STR1 A4 F88 I0	SVAR_STR1 A4 F88 I1	SVAR_STR1 A5 F16 I1	SVAR_STR1 A5 F45 I1	SVAR_STR1 A5 F87 I0	SVAR_STR1 A5 F87 I1	SVAR_STR1 A6 F15 I1	SVAR_STR1 A6 F39 I1	SVAR_STR1 A6 F85 I0	SVAR_STR1 A6 F85 I1	SVAR_STR1 A11 F31 I1	SVAR_STR1 A11 F50 I0	SVAR_STR1 A11 F50 I1	SVAR_STR4 A0 F0 I1	SVAR_STR4 A7 F17 I1	SVAR_STR4 A7 F53 I1	SVAR_STR4 A7 F96 I1	SVAR_STR4 A8 F16 I1	SVAR_STR4 A8 F47 I1	SVAR_STR4 A8 F83 I0	SVAR_STR4 A8 F83 I1	SVAR_STR4 A9 F16 I1	SVAR_STR4 A9 F51 I1	SVAR_STR4 A9 F93 I0	SVAR_STR4 A9 F93 I1
3664	DEL	Δ1 bp	dnaN, USA300HOU_RS00015	DNA polymerase III subunit beta/hypothetical protein	intergenic (+348/‑42)																											1	0.26	1
7560	SNP	G→A	gyrA	DNA gyrase subunit A	V177I (GTA→ATA)																								0.22
10593	SNP	A→G	nnrD	ADP-dependent (S)-NAD(P)H-hydrate dehydratase	M1T (ATG→ACG) †																																										1
13808	SNP	C→T	serS_1	Serine--tRNA ligase	S332S (AGC→AGT)																													1
14731	SNP	G→A	serS_1, ygaZ	Serine--tRNA ligase/Inner membrane protein YgaZ	intergenic (+632/‑18)																																											0.93	1
18089	SNP	C→T	USA300HOU_RS00065	hypothetical protein	P228L (CCG→CTG)																																					1
21020	SNP	G→A	USA300HOU_pUSA300HOUMR0027	IS431mec transposase	A17A (GCC→GCT)																												0.63
26261	SNP	G→A	walK	Sensor protein kinase WalK	G199E (GGA→GAA)																			1	0.79	1
26318	SNP	T→C	walK	Sensor protein kinase WalK	V218A (GTC→GCC)
26473	SNP	A→T	walK	Sensor protein kinase WalK	T270S (ACC→TCC)
26474	SNP	C→A	walK	Sensor protein kinase WalK	T270N (ACC→AAC)																														1									0.39
26498	SNP	C→G	walK	Sensor protein kinase WalK	A278G (GCA→GGA)																																		1
26505	SNP	C→G	walK	Sensor protein kinase WalK	D280E (GAC→GAG)					1
26638	SNP	T→C	USA300HOU_pUSA300HOUMR0033	partitioning protein	K70K (AAA→AAG)																																										1
26807	SNP	C→A	walK	Sensor protein kinase WalK	A381D (GCC→GAC)																																				1
26813	SNP	T→C	walK	Sensor protein kinase WalK	V383A (GTA→GCA)																												0.59
26943	SNP	G→T	walK	Sensor protein kinase WalK	M426I (ATG→ATT)														1	0.93	1
27077	SNP	C→T	walK	Sensor protein kinase WalK	T471I (ACA→ATA)			0.5
27274	SNP	C→G	walK	Sensor protein kinase WalK	P537A (CCT→GCT)																									1
27316	SNP	G→C	walK	Sensor protein kinase WalK	V551L (GTA→CTA)																																					1
27497	SNP	G→T	yycH	Two-component system WalR/WalK regulatory protein YycH	E5* (GAG→TAG)																																						1
27551	DEL	Δ1 bp	yycH	Two-component system WalR/WalK regulatory protein YycH	coding (67/1335 nt)																																									1
27646	DEL	Δ1 bp	yycH	Two-component system WalR/WalK regulatory protein YycH	coding (162/1335 nt)																																			1
27744	SNP	T→A	yycH	Two-component system WalR/WalK regulatory protein YycH	L87Q (CTG→CAG)																															0.21
27756	SNP	T→A	yycH	Two-component system WalR/WalK regulatory protein YycH	L91* (TTG→TAG)																											1	0.38	1
27884	SNP	C→T	yycH	Two-component system WalR/WalK regulatory protein YycH	Q134* (CAA→TAA)				1
28102	INS	+A	yycH	Two-component system WalR/WalK regulatory protein YycH	coding (618/1335 nt)																							1		1
28298	DEL	Δ1 bp	yycH	Two-component system WalR/WalK regulatory protein YycH	coding (814/1335 nt)											1
28302	DEL	(A)5→4	yycH	Two-component system WalR/WalK regulatory protein YycH	coding (818/1335 nt)									1	1		1
28454	SNP	G→T	yycH	Two-component system WalR/WalK regulatory protein YycH	E324* (GAG→TAG)																																										1	0.89	1
28514	SNP	C→T	yycH	Two-component system WalR/WalK regulatory protein YycH	Q344* (CAA→TAA)					1	1	0.82	1
28672	INS	(A)5→6	yycH	Two-component system WalR/WalK regulatory protein YycH	coding (1188/1335 nt)																										1
28696	SNP	C→A	yycH	Two-component system WalR/WalK regulatory protein YycH	Y404* (TAC→TAA)																						1
28820	SNP	A→C	yycI	Two-component system WalR/WalK regulatory protein YycI	M1M (ATG→CTG) †																								0.24
28836	SNP	C→A	yycI	Two-component system WalR/WalK regulatory protein YycI	T6K (ACA→AAA)																																1
28887	SNP	C→A	yycI	Two-component system WalR/WalK regulatory protein YycI	S23* (TCG→TAG)																																							0.45	1
28900	DEL	Δ113 bp	yycI	Two-component system WalR/WalK regulatory protein YycI	coding (81‑193/789 nt)																		1
28931	SNP	G→T	yycI	Two-component system WalR/WalK regulatory protein YycI	E38* (GAG→TAG)													1
37418	SNP	C→A	USA300HOU_RS14915, ugpQ_1	hypothetical protein/Glycerophosphodiester phosphodiesterase, cytoplasmic	intergenic (+442/‑395)																				0.2
37522	SNP	G→T	USA300HOU_RS14915, ugpQ_1	hypothetical protein/Glycerophosphodiester phosphodiesterase, cytoplasmic	intergenic (+546/‑291)																				0.2				0.2
52934	SNP	G→T	USA300HOU_RS00215, USA300HOU_RS00220	hypothetical protein/hypothetical protein	intergenic (+544/‑129)																				0.21
62543	DEL	(A)8→7	USA300TCH1516_00053, speG	hypothetical protein/Spermidine N(1)-acetyltransferase	intergenic (‑10/+503)																											1		1
76969	SNP	G→A	USA300HOU_RS00140, USA300HOU_RS00350	hypothetical protein/Monoacylglycerol lipase	intergenic (+509/‑107)																	1	1	1	0.78	1	1	1	0.77	1	1	1	1	1	1	0.94	1
90260	INS	(TA)6→7	USA300TCH1516_00080	hypothetical protein	coding (869/870 nt)																																											0.8	1
98465	SNP	A→G	dus_2, USA300HOU_RS00465	putative tRNA-dihydrouridine synthase/hypothetical protein	intergenic (‑116/‑445)																																											1
128775	SNP	G→T	spa	Immunoglobulin G-binding protein A	D271E (GAC→GAA)																								0.21
129029	SNP	A→T	spa	Immunoglobulin G-binding protein A	L187I (TTA→ATA)																				0.24
137566	SNP	G→T	iucC_1	Aerobactin synthase	E401* (GAA→TAA)																								0.21
143733	SNP	T→C	btrK	L-glutamyl-[BtrI acyl-carrier protein] decarboxylase	C43C (TGT→TGC)																													1
156585	SNP	T→C	treR_1	HTH-type transcriptional regulator TreR	T46A (ACT→GCT)																												0.34
163294	SNP	C→T	glnQ	Glutamine transport ATP-binding protein GlnQ	A71T (GCC→ACC)																						1	1	0.31	1
164293	SNP	G→A	phnD	Phosphate-import protein PhnD	R128C (CGT→TGT)
190519	SNP	A→G	mnaA_1	UDP-N-acetylglucosamine 2-epimerase	P347P (CCA→CCG)																																											1	1
195286	SNP	T→A	USA300HOU_RS00900, USA300HOU_RS00905	hypothetical protein/hypothetical protein	intergenic (‑97/‑82)																	1	1	1	0.78	1	1	1	0.78	1	1	1	1	1	1	0.89	1
201200	INS	+A	USA300HOU_RS00935	Formate dehydrogenase	coding (699/1026 nt)																																											1
201206	INS	(A)6→7	USA300HOU_RS00935	Formate dehydrogenase	coding (705/1026 nt)																																										1		1
209462	SNP	A→G	grsB	Gramicidin S synthase 2	V1951V (GTA→GTG)																												0.51
219693	SNP	T→C	ipdC	Indole-3-pyruvate decarboxylase	D421G (GAT→GGT)																												0.52
263146	SNP	A→T	pflA	Pyruvate formate-lyase-activating enzyme	D134V (GAT→GTT)																																							0.41
264093	SNP	T→C	ugpQ_2	Glycerophosphodiester phosphodiesterase, cytoplasmic	I86T (ATT→ACT)																																							0.43	1
267872	SNP	T→A	USA300HOU_RS01175	Staphylocoagulase	R525R (CGT→CGA)																								0.21
285163	SNP	T→A	ptsG_2	PTS system glucose-specific EIICBA component	K154N (AAA→AAT)				1
306027	SNP	G→C	ypdA	Sensor histidine kinase YpdA	R11P (CGT→CCT)						1	0.91	1
308714	SNP	C→T	lrgA	Antiholin-like protein LrgA	P35S (CCA→TCA)																													1
332896	SNP	T→C	esaA	ESAT-6 secretion accessory factor EsaA	S702P (TCT→CCT)																												0.27
351334	SNP	G→A	yezG_8	putative antitoxin YezG	G93E (GGG→GAG)																																										1
367408	SNP	A→G	nanA	N-acetylneuraminate lyase	G47G (GGT→GGC)																													1
367644	SNP	G→T	nanA, bglK	N-acetylneuraminate lyase/Beta-glucoside kinase	intergenic (‑96/‑62)																																	1	1	1	1	1	1	1	1	1	1	1	1
396540	SNP	G→A	efeM	putative iron uptake system component EfeM	A208T (GCA→ACA)																	1	1	1	0.83	1	1	1	0.75	1	1	1	0.9	1	1	0.92	1
419834	SNP	G→T	rpsR, USA300HOU_RS01950	30S ribosomal protein S18/hypothetical protein	intergenic (+52/+214)																						1	1		1
421241	SNP	C→T	xerD_1	Tyrosine recombinase XerD	K25K (AAG→AAA)																											1	0.31	1
427650	SNP	C→T	USA300HOU_RS02010	hypothetical protein	M1M (ATG→ATA) †																												0.59
436345	SNP	C→A	USA300HOU_RS02050, xpt	hypothetical protein/Xanthine phosphoribosyltransferase	intergenic (‑491/‑22)																														1
442198	DEL	(A)7→6	USA300HOU_RS02075, gshA	hypothetical protein/Glutamate--cysteine ligase	intergenic (‑266/+127)																													1
452764	INS	(A)7→8	USA300HOU_RS02140	hypothetical protein	coding (618/696 nt)																													1
476333	SNP	C→T	yciC_1, nuoL	Putative metal chaperone YciC/NADH-quinone oxidoreductase subunit L	intergenic (+444/‑1144)																																							0.48	1
479553	SNP	G→A	USA300HOU_RS02280	hypothetical protein	A194T (GCA→ACA)																																	1	1	1	1	1	1	1	1	1	1	1	1
483771	SNP	A→G	est_1	Carboxylesterase	K59E (AAA→GAA)																											1	0.27	1
483946	SNP	C→T	est_1	Carboxylesterase	A117V (GCA→GTA)							1	1
486236	SNP	T→C	USA300TCH1516_00437, mccA	hypothetical protein/O-acetylserine dependent cystathionine beta-synthase	intergenic (+112/‑105)																																										1
495221	SNP	C→T	USA300HOU_RS02365	hypothetical protein	M297I (ATG→ATA)																																											0.22
499908	SNP	C→G	gltA	Glutamate synthase [NADPH] large chain	A871G (GCC→GGC)																																											1	1
512643	SNP	A→G	recR, speA_2	Recombination protein RecR/Arginine decarboxylase	intergenic (+711/‑6052)			0.46				0.58				0.2				0.4					0.47				0.5				0.43			0.42								0.45				0.51
518721	SNP	A→G	speA_2	Arginine decarboxylase	L9L (TTA→TTG)																											1	0.37	1
541577	SNP	T→A	murJ_1	Lipid II flippase MurJ	V131E (GTG→GAG)
548890	SNP	C→G	ftsH	ATP-dependent zinc metalloprotease FtsH	R512G (CGC→GGC)							1	1
550114	SNP	A→G	hslO	33 kDa chaperonin	T146A (ACT→GCT)																								0.21
558915	SNP	C→A	USA300TCH1516_00505, gabR	tRNA-Ile/HTH-type transcriptional regulatory protein GabR	intergenic (+128/+3674)																															0.34
565647	DEL	(A)6→5	pdxT, nupC_2	Pyridoxal 5'-phosphate synthase subunit PdxT/Nucleoside permease NupC	intergenic (+121/+87)																														1
586524	SNP	C→T	rpoB	DNA-directed RNA polymerase subunit beta	S143F (TCC→TTC)							0.84	1
588133	SNP	T→G	rpoB	DNA-directed RNA polymerase subunit beta	G679G (GGT→GGG)													1
607884	SNP	G→A	dck	Deoxyadenosine/deoxycytidine kinase	R209* (CGA→TGA)																	1	1	1	0.76	1	1	1	0.83	1	1	1	0.86	1	1	0.88	1
614304	SNP	G→A	sdrC	Serine-aspartate repeat-containing protein C	S872S (TCG→TCA)																												0.36
614307	SNP	C→T	sdrC	Serine-aspartate repeat-containing protein C	D873D (GAC→GAT)																												0.3
629681	SNP	C→A	USA300HOU_RS02990	3-hexulose-6-phosphate synthase	L84I (CTA→ATA)																	1	1	1	0.72	1	1	1	0.73	1	1	1	0.93	1	1	0.9	1
629919	SNP	C→A	USA300HOU_RS02990	3-hexulose-6-phosphate synthase	A163E (GCA→GAA)																															0.21
631010	SNP	C→T	gph_1	Phosphoglycolate phosphatase	A95V (GCC→GTC)																												0.38
634674	SNP	A→T	yhfT	putative acyl--CoA ligase YhfT	Q285H (CAA→CAT)																																							0.26
636982	SNP	G→C	USA300HOU_RS03025, USA300HOU_RS03030	hypothetical protein/hypothetical protein	intergenic (+33/+168)														1	0.77	1
638614	SNP	G→T	pdxK	Pyridoxine kinase	T14K (ACA→AAA)																																	1	1	1	1	1	1	1	1	1	1	0.93	1
641231	SNP	G→C	yhdG_1	putative amino acid permease YhdG	K245N (AAG→AAC)																																							0.37
643177	SNP	A→G	yjjP_1	Inner membrane protein YjjP	V59A (GTC→GCC)																															0.25
656951	SNP	C→T	USA300HOU_RS03140	hypothetical protein	P64P (CCC→CCT)																																											1	1
665392	SNP	T→G	paiA_1	Spermidine/spermine N(1)-acetyltransferase	L79* (TTA→TGA)																	1	1	1	0.77	1	1	1	0.82	1	1	1	0.87	1	1	0.9	1
665776	SNP	T→A	USA300HOU_RS03205	Deoxyguanosinetriphosphate triphosphohydrolase-like protein	I35N (ATT→AAT)								1
677290	SNP	C→A	USA300HOU_RS03265	hypothetical protein	A56E (GCA→GAA)																					1																						1	1
677718	DEL	(A)6→5	USA300HOU_RS03265	hypothetical protein	coding (595/717 nt)		1
684408	SNP	A→G	USA300HOU_RS03310	hypothetical protein	S584S (AGT→AGC)																								0.23
684712	DEL	(T)7→6	USA300HOU_RS03310	hypothetical protein	coding (1448/1848 nt)																																										1
707879	SNP	A→T	znuC_1	High-affinity zinc uptake system ATP-binding protein ZnuC	L11I (TTA→ATA)																																	1	1	1	1	1	1	1	1	1	1	1	1
707910	SNP	A→G	znuC_1, ideR	High-affinity zinc uptake system ATP-binding protein ZnuC/Iron-dependent repressor IdeR	intergenic (‑1/‑121)																	1	1	1	0.85	1	1	1	0.69	1	1	1	0.93	1	1	0.89	1
709120	SNP	T→C	USA300HOU_RS03440	hypothetical protein	I130V (ATA→GTA)																																											0.9	1
727479	SNP	A→T	USA300HOU_RS03530	hypothetical protein	S101C (AGT→TGT)																										1
729474	SNP	A→G	aes	Acetyl esterase	D42G (GAC→GGC)																																											1	1
745652	DEL	(A)7→6	sarX, USA300HOU_RS03615	HTH-type transcriptional regulator SarX/putative transcriptional regulatory protein	intergenic (+138/‑52)																																										1
751927	SNP	G→A	USA300HOU_RS03660	Aminoglycoside N(6')-acetyltransferase type 1	V79I (GTT→ATT)												1
752558	SNP	C→G	ftsL_2	Cell division protein FtsL	A119G (GCA→GGA)																																							0.22	1
756314	SNP	C→G	uppP	Undecaprenyl-diphosphatase	V67L (GTG→CTG)																1
760923	SNP	T→A	yciC_2	Putative metal chaperone YciC	L34* (TTA→TAA)																																							0.35
773884	SNP	G→A	fruA	PTS system fructose-specific EIIABC component	A378A (GCG→GCA)																											1	0.3	1
781535	SNP	A→T	saeR	Response regulator SaeR	F75I (TTT→ATT)																																											1	1
790778	SNP	G→A	kipA_1, ltaS	KipI antagonist/Lipoteichoic acid synthase	intergenic (+277/‑197)																																	1	1	1	1	1	1	1	1	1	1	1	1
796438	SNP	T→C	recQ_1	ATP-dependent DNA helicase RecQ	M453T (ATG→ACG)																												0.5
825657	SNP	T→C	tagO	putative undecaprenyl-phosphate N-acetylglucosaminyl 1-phosphate transferase	I150T (ATT→ACT)																								0.21
830773	SNP	G→A	hpf	Ribosome hibernation promotion factor	S172N (AGT→AAT)																												0.2
835457	SNP	G→T	prfB, ssaA_1	Peptide chain release factor 2/Staphylococcal secretory antigen SsaA	intergenic (+256/‑153)														1	0.78	1
855477	SNP	T→C	zipA_1, cggR	Cell division protein ZipA/Central glycolytic genes regulator	intergenic (+8/‑752)																																											1	1
864420	SNP	G→A	secG	putative protein-export membrane protein SecG	G29R (GGA→AGA)																											1	0.26	1
873820	SNP	G→A	clfA	Clumping factor A	G242D (GGT→GAT)																												0.33
875192	SNP	C→A	clfA	Clumping factor A	S699S (TCC→TCA)																				0.21
875210	SNP	C→A	clfA	Clumping factor A	S705S (TCC→TCA)																				0.22
878266	SNP	A→G	ssp	Extracellular matrix protein-binding protein emp	D91G (GAT→GGT)																																										1
886052	SNP	C→T	argO	Arginine exporter protein ArgO	A4T (GCA→ACA)																											1	0.29	1
889974	SNP	C→T	mgsR	Regulatory protein MgsR	T115I (ACT→ATT)																											1	0.32	1
900337	SNP	A→G	USA300HOU_RS15185	hypothetical protein	L18L (TTA→TTG)																																										1
912527	SNP	T→C	sufC, sufB_1	Vegetative protein 296/FeS cluster assembly protein SufB	intergenic (+49/‑49)																												0.24
941948	SNP	G→C	ptlE	Neopentalenolactone D synthase	R28G (CGA→GGA)										1	1	1
986068	SNP	A→G	fabH	3-oxoacyl-[acyl-carrier-protein] synthase 3	Q280R (CAA→CGA)																												0.57
1000950	SNP	T→A	spxA	Regulatory protein Spx	S12T (TCT→ACT)							0.24
1005866	SNP	G→C	USA300HOU_RS04965	hypothetical protein	G255G (GGC→GGG)				1
1006155	SNP	A→T	USA300HOU_RS04965	hypothetical protein	I159N (ATC→AAC)			0.24
1006495	SNP	T→C	USA300HOU_RS04965	hypothetical protein	K46E (AAA→GAA)																											1	0.3	1
1006555	SNP	T→A	USA300HOU_RS04965	hypothetical protein	I26F (ATT→TTT)			0.42
1007999	SNP	C→T	USA300HOU_RS04980	hypothetical protein	L33L (CTC→CTT)																												0.47
1030399	SNP	C→T	ktrB_1	Ktr system potassium uptake protein B	P294L (CCC→CTC)																																						1
1036692	SNP	A→G	USA300TCH1516_00963, USA300TCH1516_00964	hypothetical protein/hypothetical protein	intergenic (+622/‑722)																													1
1054548	DEL	(A)5→4	sspA, patA_2	Glutamyl endopeptidase/Putative N-acetyl-LL-diaminopimelate aminotransferase	intergenic (‑49/+479)									1
1054550	SNP	T→A	sspA, patA_2	Glutamyl endopeptidase/Putative N-acetyl-LL-diaminopimelate aminotransferase	intergenic (‑51/+477)									1
1073855	SNP	C→T	purE	N5-carboxyaminoimidazole ribonucleotide mutase	D154D (GAC→GAT)																																											1	1
1129615	INS	(T)6→7	USA300HOU_RS05585	hypothetical protein	coding (67/1038 nt)																																										1
1136591	SNP	G→A	isdB	Iron-regulated surface determinant protein B	Q549* (CAA→TAA)																																					1
1170483	SNP	G→C	hly	Alpha-hemolysin	A264G (GCA→GGA)																														1
1195216	SNP	C→A	ftsA	Cell division protein FtsA	T389N (ACT→AAT)																									1
1198480	SNP	C→A	sepF	Cell division protein SepF	P25T (CCT→ACT)																																											1	1
1209163	DEL	Δ1 bp	pyrP	Uracil permease	coding (924/1308 nt)																																			1
1210226	SNP	C→A	pyrB	Aspartate carbamoyltransferase	L218I (CTT→ATT)																												0.65
1231616	SNP	T→A	stp	Serine/threonine phosphatase stp	Y87* (TAT→TAA)																															0.3
1231654	SNP	G→A	stp	Serine/threonine phosphatase stp	G100D (GGT→GAT)																															0.39
1231726	SNP	A→T	stp	Serine/threonine phosphatase stp	Y124F (TAT→TTT)																																1
1232465	SNP	G→C	prkC	Serine/threonine-protein kinase PrkC	A124P (GCG→CCG)																																	1	1	1	1	1	1	1	1	1	1	1	1
1233504	SNP	T→A	prkC	Serine/threonine-protein kinase PrkC	V470D (GTT→GAT)																	1	1	1	0.85	1	1	1	0.69	1	1	1	0.93	1	1	0.87	1
1237919	SNP	C→T	USA300HOU_RS06160	hypothetical protein	A11A (GCC→GCT)																																											1	1
1255879	DEL	(T)7→6	rplS, USA300HOU_RS06250	50S ribosomal protein L19/hypothetical protein	intergenic (+95/+149)																																												1
1268537	INS	+A	topA	DNA topoisomerase 1	coding (1827/2076 nt)																													1
1278886	SNP	A→T	uppS	Isoprenyl transferase	D180V (GAT→GTT)																																							0.4	1
1279104	SNP	T→A	uppS	Isoprenyl transferase	L253M (TTG→ATG)																															0.58	1
1297880	SNP	G→C	pnp	Polyribonucleotide nucleotidyltransferase	V625L (GTA→CTA)										1	1	1
1311925	SNP	G→T	rny_1	Ribonuclease Y	S130I (AGT→ATT)		1
1319856	SNP	T→C	USA300HOU_RS06520	hypothetical protein	V18A (GTA→GCA)																																											1	1
1323232	SNP	G→A	mutL	DNA mismatch repair protein MutL	G2R (GGG→AGG)																											1
1324126	SNP	C→T	mutL	DNA mismatch repair protein MutL	P300S (CCA→TCA)																								0.22
1324248	DEL	Δ1 bp	mutL	DNA mismatch repair protein MutL	coding (1020/2010 nt)																											1	1	1													1	1	1
1347056	SNP	C→G	ltaE	Low specificity L-threonine aldolase	G99A (GGA→GCA)																																1
1355460	SNP	T→A	USA300HOU_RS06740	hypothetical protein	I112N (ATT→AAT)					1
1360079	SNP	C→T	thrB_2	Homoserine kinase	H132Y (CAT→TAT)																																										1
1360825	SNP	A→T	USA300HOU_RS06765	Putative phosphatase	R56S (AGA→AGT)							0.4
1366335	SNP	G→A	rpsN2	Alternate 30S ribosomal protein S14	V61I (GTA→ATA)										1	1	1
1372038	SNP	C→A	tkt	Transketolase	P523Q (CCG→CAG)																											1	0.31	1
1377382	SNP	C→T	sbcC	Nuclease SbcCD subunit C	Q837* (CAA→TAA)			0.43
1383163	SNP	A→G	acnA	Aconitate hydratase A	T696A (ACG→GCG)																												0.57
1388903	SNP	G→T	parC	DNA topoisomerase 4 subunit A	V264L (GTG→TTG)																																										1
1394804	SNP	A→G	tqsA	AI-2 transport protein TqsA	I345V (ATT→GTT)																							1
1396377	SNP	A→T	mprF	Phosphatidylglycerol lysyltransferase	Q326L (CAA→CTA)																								0.21
1414864	SNP	G→A	yitU_2	5-amino-6-(5-phospho-D-ribitylamino)uracil phosphatase YitU	A215T (GCT→ACT)							0.84	1
1416976	DEL	(T)5→4	oppD_4	Oligopeptide transport ATP-binding protein OppD	coding (129/777 nt)																																		1
1424467	SNP	A→G	pstC1	Phosphate transport system permease protein PstC 1	V210A (GTA→GCA)							0.84	1
1428956	SNP	G→A	ybiT	putative ABC transporter ATP-binding protein YbiT	A223T (GCT→ACT)																								0.22
1429625	SNP	A→T	ybiT	putative ABC transporter ATP-binding protein YbiT	K446* (AAA→TAA)																1
1431053	SNP	G→A	lysC	Aspartokinase	A101A (GCG→GCA)																																											1	1
1440007	DEL	Δ1 bp	cspA_2	Cold shock protein CspA	coding (34/201 nt)																																	1	1	1	1	1	1	1	1	1	1	1	1
1440085	SNP	G→T	cspA_2, USA300TCH1516_01338	Cold shock protein CspA/hypothetical protein	intergenic (‑45/+126)																	1	1	1	0.78	1	1	1	0.65	1	1	1	0.85	1	1	0.88	1
1441094	SNP	G→A	USA300HOU_RS07160	hypothetical protein	G40D (GGT→GAT)																																										1
1474639	SNP	C→G	ebh_1	Extracellular matrix-binding protein ebh	A9129P (GCA→CCA)																																	1	1	1	1	1	1	1	1	1	1	0.9	1
1477016	SNP	T→A	ebh_1	Extracellular matrix-binding protein ebh	Q8336H (CAA→CAT)																															0.53	1
1477839	SNP	G→A	ebh_1	Extracellular matrix-binding protein ebh	A8062V (GCA→GTA)					1
1478547	SNP	G→A	ebh_1	Extracellular matrix-binding protein ebh	A7826V (GCG→GTG)																			1	0.79	1
1478805	SNP	A→G	ebh_1	Extracellular matrix-binding protein ebh	V7740A (GTG→GCG)																											1	0.24	1
1481355	SNP	G→T	ebh_1	Extracellular matrix-binding protein ebh	A6890E (GCA→GAA)																																	1	1	1	1	1	1	1	1	1	1	1	1
1496983	SNP	C→A	ebh_1	Extracellular matrix-binding protein ebh	V1681F (GTT→TTT)																																						1
1497688	SNP	C→T	ebh_1	Extracellular matrix-binding protein ebh	D1446N (GAT→AAT)																																						1
1518134	SNP	C→T	USA300HOU_RS07405, recU	hypothetical protein/Holliday junction resolvase RecU	intergenic (‑369/‑120)																																										1	0.89	1
1518772	SNP	T→C	recU	Holliday junction resolvase RecU	D173D (GAT→GAC)																											1	0.34	1
1519088	SNP	A→T	ponA	Penicillin-binding protein 1A/1B	D71V (GAT→GTT)							0.61	1			0.75	1																				1											1	1
1519342	SNP	G→A	ponA	Penicillin-binding protein 1A/1B	D156N (GAT→AAT)														1	1	1
1521119	DEL	(T)7→6	ponA, USA300HOU_RS07425	Penicillin-binding protein 1A/1B/hypothetical protein	intergenic (+59/+507)																											1
1570165	SNP	G→A	USA300HOU_RS07695	hypothetical protein	L107F (CTT→TTT)																																						1
1585152	SNP	C→T	USA300HOU_RS07765	hypothetical protein	M187I (ATG→ATA)									1
1591680	SNP	A→G	USA300TCH1516_01456	hypothetical protein	T49A (ACA→GCA)																																										1
1599666	INS	+T	USA300HOU_RS07890	hypothetical protein	coding (82/261 nt)																																											1
1599672	INS	(T)6→7	USA300HOU_RS07890	hypothetical protein	coding (76/261 nt)																																												1
1613230	SNP	T→C	scpA	Segregation and condensation protein A	T168A (ACA→GCA)																																											0.91	1
1651318	SNP	C→T	gcvPA	putative glycine dehydrogenase (decarboxylating) subunit 1	M289I (ATG→ATA)																											1	0.32	1
1653970	SNP	A→G	aroK	Shikimate kinase	H3H (CAT→CAC)																												0.61
1654790	SNP	T→A	USA300HOU_RS08225	hypothetical protein	I46F (ATT→TTT)										1
1684297	SNP	A→T	USA300HOU_RS08395	hypothetical protein	V231E (GTG→GAG)																												0.24
1688139	SNP	C→G	prmA	Ribosomal protein L11 methyltransferase	G195A (GGT→GCT)														1	1	1
1704309	SNP	A→T	nadD	putative nicotinate-nucleotide adenylyltransferase	D71E (GAT→GAA)																																						1
1714252	SNP	G→A	accC	Biotin carboxylase	A179V (GCA→GTA)																																											0.9	1
1723356	SNP	C→T	alaS	Alanine--tRNA ligase	G642S (GGC→AGC)																																							0.39
1743168	SNP	T→G	relA	GTP pyrophosphokinase	E193D (GAA→GAC)																																											1	1
1744362	SNP	G→A	apt	adenine phosphoribosyltransferase	H104Y (CAC→TAC)			0.21														1	1	1	0.78	1	1	1	0.7	1	1	1	0.88	1	1	0.9	1
1744428	SNP	T→C	apt	adenine phosphoribosyltransferase	K82E (AAA→GAA)		1
1744454	SNP	C→T	apt	adenine phosphoribosyltransferase	G73D (GGC→GAC)													1																				1	1	1	1	1	1	1	1	1	1	1	1
1744472	SNP	G→A	apt	adenine phosphoribosyltransferase	A67V (GCT→GTT)			0.43
1744521	SNP	T→A	apt	Adenine phosphoribosyltransferase	I51F (ATC→TTC)					1	1	0.84	1						1	1	1
1744604	SNP	A→G	apt	Adenine phosphoribosyltransferase	I23T (ATT→ACT)									1	1	1	1
1744632	SNP	G→A	apt	adenine phosphoribosyltransferase	P14S (CCG→TCG)				1
1752699	SNP	G→A	ruvB	Holliday junction ATP-dependent DNA helicase RuvB	T166I (ACA→ATA)																						1	1	0.38	1
1758858	SNP	G→A	USA300HOU_RS08780	hypothetical protein	Q146* (CAA→TAA)																		1
1759143	SNP	G→A	USA300HOU_RS08780	hypothetical protein	Q51* (CAA→TAA)																																									1
1759170	DEL	Δ1 bp	USA300HOU_RS08780	hypothetical protein	coding (124/474 nt)																						1	1	0.42	1
1759188	SNP	A→T	USA300HOU_RS08780	hypothetical protein	W36R (TGG→AGG)																												0.29
1761889	SNP	C→A	fpgS	Folylpolyglutamate synthase	D388Y (GAT→TAT)																	1	1	1	0.8	1	1	1	0.74	1	1	1	0.87	1	1	0.93	1
1763010	SNP	G→A	fpgS	Folylpolyglutamate synthase	T14I (ACT→ATT)																																							0.29	1
1791365	SNP	C→T	polA_2	DNA polymerase I	V828I (GTA→ATA)																																										1
1797772	SNP	G→C	phoR	Alkaline phosphatase synthesis sensor protein PhoR	R7G (CGC→GGC)																																	1	1	1	1	1	1	1	1	1	1	1	1
1801426	SNP	A→T	citZ, cycA_1	Citrate synthase 2/D-serine/D-alanine/glycine transporter	intergenic (‑107/‑241)																												0.38
1805450	DEL	Δ96 bp	pyk	Pyruvate kinase	coding (1566‑1661/1758 nt)																																						1
1808333	SNP	C→T	pfkA, accA	ATP-dependent 6-phosphofructokinase/Acetyl-coenzyme A carboxylase carboxyl transferase subunit alpha	intergenic (‑233/+36)																												0.55
1824480	DEL	(A)5→4	USA300HOU_RS09080	hypothetical protein	coding (683/948 nt)																1
1840511	SNP	A→G	plsC	1-acyl-sn-glycerol-3-phosphate acyltransferase	Y2H (TAT→CAT)																																										1
1847159	SNP	A→G	isdH	Iron-regulated surface determinant protein H	V112A (GTC→GCC)																												0.59
1847380	SNP	T→C	isdH	Iron-regulated surface determinant protein H	A38A (GCA→GCG)																								0.25
1847573	DEL	(T)9→8	isdH, fhs	Iron-regulated surface determinant protein H/Formate--tetrahydrofolate ligase	intergenic (‑80/+216)																													1
1853529	SNP	G→A	acuC	Acetoin utilization protein AcuC	E368K (GAA→AAA)																																		1	1	1
1860954	SNP	C→T	sftA	DNA translocase SftA	D1074N (GAT→AAT)																																											0.9	1
1875828	SNP	A→T	murJ_2	Lipid II flippase MurJ	F347I (TTT→ATT)																																							0.37
1876337	SNP	A→G	murJ_2	Lipid II flippase MurJ	V177A (GTG→GCG)										1	1	1
1876541	SNP	G→A	murJ_2	Lipid II flippase MurJ	A109V (GCA→GTA)																																											0.85	1
1906414	SNP	G→A	USA300HOU_RS09440|USA300HOU_RS09445	hypothetical protein|hypothetical protein	S146S (TCG→TCA) S146L (TCG→TTG)							0.88	1
1932080	INS	(AT)4→5	USA300HOU_RS09605	hypothetical protein	coding (3168/3816 nt)																													1
1936152	SNP	A→G	USA300TCH1516_01796, hsdS	hypothetical protein/Type-1 restriction enzyme EcoKI specificity protein	intergenic (‑609/+241)																											1	0.29	1
1941835	SNP	T→C	splD	Serine protease SplD	N45D (AAC→GAC)																																											1	1
1949062	INS	+T	nisP	Nisin leader peptide-processing serine protease NisP	coding (903/1374 nt)																																										1
1954885	SNP	G→T	gdmA	Lantibiotic gallidermin	A21E (GCA→GAA)							0.89	1
1961015	SNP	G→A	USA300TCH1516_01817, USA300TCH1516_01818	hypothetical protein/tRNA-Ser	intergenic (+1035/+354)																									1
1963768	SNP	C→G	hemY	Protoporphyrinogen oxidase	V365L (GTA→CTA)																	1	1	1	0.72	1	1	1	0.79	1	1	1	0.92	1	1	0.94	1
1963932	SNP	G→A	hemY	Protoporphyrinogen oxidase	A310V (GCA→GTA)																																											1	1
1970663	SNP	C→G	USA300HOU_RS09825	hypothetical protein	A73G (GCG→GGG)																						1	1	0.46	1
1971142	SNP	T→C	USA300HOU_RS09825, USA300HOU_RS09830	hypothetical protein/hypothetical protein	intergenic (+331/‑402)														1	1	1
2004200	SNP	C→A	perR	Peroxide-responsive repressor PerR	M136I (ATG→ATT)																												0.58
2004249	SNP	T→G	perR	Peroxide-responsive repressor PerR	E120A (GAA→GCA)																			1	0.7	1
2004265	SNP	G→A	perR	Peroxide-responsive repressor PerR	Q115* (CAG→TAG)																																			1
2004472	SNP	C→T	perR	Peroxide-responsive repressor PerR	A46T (GCT→ACT)																											1	0.33	1
2004528	SNP	G→A	perR	Peroxide-responsive repressor PerR	T27I (ACA→ATA)																																						1
2010827	SNP	C→G	USA300HOU_RS10125, USA300HOU_RS10130	Putative multidrug export ATP-binding/permease protein/hypothetical protein	intergenic (‑28/+263)																															0.58	1
2014300	SNP	G→T	USA300HOU_RS10140, USA300HOU_RS10150	hypothetical protein/hypothetical protein	intergenic (+200/+61)																							1
2014328	SNP	A→G	USA300HOU_RS10140, USA300HOU_RS10150	hypothetical protein/hypothetical protein	intergenic (+228/+33)																													1
2018296	DEL	Δ1 bp	mgt	Monofunctional glycosyltransferase	coding (623/810 nt)									1
2018803	INS	+T	mgt	Monofunctional glycosyltransferase	coding (116/810 nt)																																											1
2018810	INS	(T)7→8	mgt	Monofunctional glycosyltransferase	coding (109/810 nt)																																										1		1
2018834	SNP	G→A	mgt	Monofunctional glycosyltransferase	P29S (CCA→TCA)																			1	0.81	1
2021817	SNP	C→T	USA300HOU_RS10190	putative acyl-CoA thioester hydrolase	V139I (GTT→ATT)																																									1	1	1
2026535	SNP	C→T	vraR	Response regulator protein VraR	E127K (GAA→AAA)										1	0.87	1
2026874	SNP	C→T	vraR	Response regulator protein VraR	V14I (GTA→ATA)																																			1
2026958	SNP	C→T	vraS	Sensor protein VraS	G330D (GGT→GAT)										1	1	1
2026969	SNP	C→A	vraS	Sensor protein VraS	L326F (TTG→TTT)																																			1
2027006	SNP	G→A	vraS	Sensor protein VraS	A314V (GCT→GTT)																															0.53	1
2027081	SUB	2 bp→CC	vraS	Sensor protein VraS	coding (865‑866/1044 nt)																																				1
2027157	SNP	T→C	vraS	Sensor protein VraS	T264A (ACA→GCA)																													1
2027750	SNP	A→G	vraS	Sensor protein VraS	V66A (GTA→GCA)																												0.28
2027751	SNP	C→A	vraS	Sensor protein VraS	V66L (GTA→TTA)													1
2028116	SNP	A→G	USA300HOU_RS10230	hypothetical protein	Y177H (TAC→CAC)																								0.25
2028124	SNP	G→A	USA300HOU_RS10230	hypothetical protein	P174L (CCG→CTG)																										1												1
2028124	SNP	G→T	USA300HOU_RS10230	hypothetical protein	P174Q (CCG→CAG)
2028190	SNP	G→A	USA300HOU_RS10230	hypothetical protein	A152V (GCA→GTA)					1	1	0.86	1						1	1	1														1
2028191	SNP	C→T	USA300HOU_RS10230	hypothetical protein	A152T (GCA→ACA)
2028271	SNP	G→A	USA300HOU_RS10230	hypothetical protein	T125I (ACA→ATA)																																							0.32
2028619	SNP	T→A	USA300HOU_RS10230	hypothetical protein	Q9L (CAA→CTA)																																							0.44	1
2028634	SNP	T→A	USA300HOU_RS10230	hypothetical protein	K4I (AAA→ATA)																												0.48
2030483	INS	+T	map, USA300HOU_RS10250	Methionine aminopeptidase/hypothetical protein	intergenic (‑463/‑65)																											1		1
2036615	SNP	T→A	dinB	DNA polymerase IV	N323Y (AAC→TAC)																																1
2054396	SNP	G→A	purB	Adenylosuccinate lyase	A155V (GCA→GTA)																																											1	1
2086664	SNP	T→C	scn_3	Staphylococcal complement inhibitor	L62L (TTA→TTG)																												0.22
2102855	SNP	G→T	USA300HOU_RS10625, USA300HOU_RS10630	hypothetical protein/hypothetical protein	intergenic (‑315/+1)													1
2103383	SNP	C→T	USA300HOU_RS10630	hypothetical protein	G40R (GGA→AGA)																											1
2117767	SNP	A→G	USA300HOU_RS10775	hypothetical protein	Y174Y (TAT→TAC)																												0.52
2121586	SNP	T→C	USA300HOU_RS10800	hypothetical protein	D21G (GAT→GGT)																			1	0.78	1
2129816	SNP	A→T	USA300HOU_RS10870	putative leukocidin-like protein 1	H202Q (CAT→CAA)																									1
2143110	SNP	G→A	USA300HOU_RS10935	hypothetical protein	V163V (GTG→GTA)																																					1	1	1
2158187	SNP	T→C	rex, yheS	Redox-sensing transcriptional repressor Rex/putative ABC transporter ATP-binding protein YheS	intergenic (‑1/‑252)																																											0.26
2182945	SNP	T→C	rpsA_2	30S ribosomal protein S1	H667R (CAT→CGT)																																											1	1
2188199	DEL	Δ1 bp	rsbU, mazF	Phosphoserine phosphatase RsbU/Endoribonuclease MazF	intergenic (‑137/+213)																																											1	1
2194226	SNP	C→T	kdpB	Potassium-transporting ATPase ATP-binding subunit	A576T (GCT→ACT)																												0.57
2201176	SNP	G→C	kdpE	KDP operon transcriptional regulatory protein KdpE	R201T (AGA→ACA)					1
2211206	SNP	C→G	USA300HOU_RS11275, yidC	hypothetical protein/Membrane protein insertase YidC	intergenic (+199/+614)																				0.25
2223692	DEL	(T)7→6	atpA	ATP synthase subunit alpha	coding (1483/1509 nt)																											1
2246110	SNP	C→A	rpoE, bltD_2	putative DNA-directed RNA polymerase subunit delta/Spermine/spermidine acetyltransferase	intergenic (‑103/+9)							0.38
2260604	INS	(T)5→6	gmuF	putative mannose-6-phosphate isomerase GmuF	coding (623/939 nt)																																										1
2260973	SNP	G→T	gmuF	putative mannose-6-phosphate isomerase GmuF	A85E (GCA→GAA)										1	1	1
2275198	SNP	T→A	mtlR	Transcriptional regulator MtlR	F184Y (TTT→TAT)																																										1
2286414	SNP	C→A	glmM	Phosphoglucosamine mutase	A436S (GCA→TCA)																									1
2310960	SNP	G→A	yfmC_2, orr	Fe(3+)-citrate-binding protein YfmC/Ornithine racemase	intergenic (‑97/+295)			0.55
2327900	INS	+A	lacG	6-phospho-beta-galactosidase	coding (34/1413 nt)																																										1	1	1
2332550	SNP	G→A	lacA	Galactose-6-phosphate isomerase subunit LacA	A114V (GCG→GTG)																																											1	1
2342268	SNP	C→T	USA300HOU_RS11950	putative hydrolase	R113H (CGT→CAT)																												0.43
2345517	SNP	T→A	alsS	Acetolactate synthase	N193Y (AAT→TAT)																																				1
2352815	SNP	G→A	rpsI	30S ribosomal protein S9	A92V (GCA→GTA)																	1	1	1	0.74	1	1	1	0.76	1	1	1	0.87	1	1	0.92	1
2359033	SNP	G→T	rpsK	30S ribosomal protein S11	P117T (CCT→ACT)														1	0.87	1
2361459	SNP	G→A	secY	Protein translocase subunit SecY	P283S (CCT→TCT)																															0.24
2367553	SNP	G→T	rpsC	30S ribosomal protein S3	I137I (ATC→ATA)																																							0.57	1
2407723	SNP	G→A	ureC	Urease subunit alpha	G463D (GGC→GAC)																																										1
2415935	SNP	C→T	ssaA2_2	Staphylococcal secretory antigen ssaA2	A196V (GCA→GTA)							0.74	1
2429978	SNP	T→C	suhB_2	Inositol-1-monophosphatase	H200R (CAT→CGT)																												0.53
2437112	INS	(A)7→8	USA300HOU_RS12545	hypothetical protein	coding (335/357 nt)																											1		1
2454626	SNP	A→T	lyrA	Lysostaphin resistance protein A	L48L (CTA→CTT)																	1	1	1	0.81	1	1	1	0.81	1	1	1	0.91	1	1	0.87	1
2457137	SNP	A→G	USA300HOU_RS12645	hypothetical protein	N157S (AAT→AGT)																								0.22
2457842	SNP	G→T	mro	Aldose 1-epimerase	H245Q (CAC→CAA)																																										1
2461518	SNP	T→C	yhaI	Inner membrane protein YhaI	D212G (GAT→GGT)																																											1	1
2473530	SNP	C→T	bcr_1	Bicyclomycin resistance protein	G359S (GGT→AGT)																																											0.84	1
2501511	SNP	C→A	melR_2	Melibiose operon regulatory protein	S12* (TCG→TAG)																																							0.37
2501632	DEL	Δ24 bp	melR_2	Melibiose operon regulatory protein	coding (156‑179/2106 nt)																				0.27
2502447	SNP	A→G	melR_2	Melibiose operon regulatory protein	D324G (GAT→GGT)																																							0.56	1
2502560	INS	+A	melR_2	Melibiose operon regulatory protein	coding (1084/2106 nt)																																											1
2502567	DEL	(A)7→6	melR_2	Melibiose operon regulatory protein	coding (1091/2106 nt)												1													1
2502567	INS	(A)7→8	melR_2	Melibiose operon regulatory protein	coding (1091/2106 nt)																																												1
2503187	SUB	2 bp→AT	melR_2	Melibiose operon regulatory protein	coding (1711‑1712/2106 nt)																																				1
2503397	SNP	G→A	melR_2	Melibiose operon regulatory protein	G641S (GGT→AGT)																				0.23
2504438	SNP	G→T	USA300HOU_RS12890	hypothetical protein	K33N (AAG→AAT)												1
2510247	SNP	T→C	USA300HOU_RS12920	hypothetical protein	F64L (TTT→CTT)																								0.29
2520727	SNP	A→T	narG, nasF	Respiratory nitrate reductase 1 alpha chain/Uroporphyrinogen-III C-methyltransferase	intergenic (‑96/+213)																																										1	0.89	1
2525909	SNP	C→G	ytmI	putative N-acetyltransferase YtmI	G96R (GGG→CGG)					1
2533868	SNP	G→C	tcyC_2	L-cystine import ATP-binding protein TcyC	N155K (AAC→AAG)																																										1	0.93	1
2538731	DEL	(A)6→5	gpmA_2, fieF	2,3-bisphosphoglycerate-dependent phosphoglycerate mutase/Ferrous-iron efflux pump FieF	intergenic (‑245/+82)																														1
2555195	SNP	T→A	irtA, yfdG	Iron import ATP-binding/permease protein IrtA/Prophage bactoprenol-linked glucose translocase	intergenic (‑166/+703)																															0.2
2568618	SNP	C→T	pbpX_2	Putative penicillin-binding protein PbpX	T156I (ACA→ATA)																																1
2571907	SNP	G→A	panE, norB_5	2-dehydropantoate 2-reductase/Quinolone resistance protein NorB	intergenic (‑59/+167)																																				1
2572726	SNP	A→T	norB_5	Quinolone resistance protein NorB	F250Y (TTT→TAT)																						1	1	0.49	1
2573416	SNP	C→T	norB_5	Quinolone resistance protein NorB	G20E (GGG→GAG)																																										1
2579082	SNP	C→A	yveA	Aspartate-proton symporter	P119T (CCG→ACG)		1
2588218	SNP	G→A	yehR	putative lipoprotein YehR	G86D (GGC→GAC)																												0.62
2588869	SNP	T→C	gltB_2	Glutamate synthase [NADPH] large chain	M432V (ATG→GTG)																											1
2602972	SNP	T→C	bacC, abgT	Dihydroanticapsin 7-dehydrogenase/p-aminobenzoyl-glutamate transport protein	intergenic (‑170/‑162)				1
2611666	SNP	C→T	USA300HOU_RS13465	hypothetical protein	T4T (ACG→ACA)																																				1
2614195	SNP	A→G	USA300HOU_RS13485	putative lipoprotein	F159S (TTC→TCC)																													1
2617424	SNP	G→T	radD	Putative DNA repair helicase RadD	S137R (AGC→AGA)					1
2632418	SNP	C→A	fnbA_1, fnbA_2	Fibronectin-binding protein A/Fibronectin-binding protein A	intergenic (‑209/+473)																								0.3
2633200	SNP	A→G	fnbA_2	Fibronectin-binding protein A	S916S (AGT→AGC)																											1
2668309	SNP	G→T	USA300HOU_RS13735, USA300TCH1516_02539	hypothetical protein/hypothetical protein	intergenic (‑118/‑433)																															0.22
2671783	DEL	(GCTT)2→1	USA300HOU_RS13760	Putative esterase	coding (257‑260/411 nt)													1
2684306	SNP	T→A	mvaS, ogt	Hydroxymethylglutaryl-CoA synthase/Methylated-DNA--protein-cysteine methyltransferase	intergenic (+65/+105)																								0.23
2694954	SNP	C→G	rocA	1-pyrroline-5-carboxylate dehydrogenase	W92C (TGG→TGC)																									1
2734417	SNP	C→T	panC	Pantothenate synthetase	A212A (GCG→GCA)
2770503	INS	(C)6→7	graR_2	Response regulator protein GraR	coding (276/666 nt)																																										1
2775269	SNP	A→G	clfB	clumping factor B	D639D (GAT→GAC)																												0.23
2775272	SNP	C→T	clfB	clumping factor B	S638S (TCG→TCA)																												0.3
2782954	SNP	C→A	arcA_2	Arginine deiminase	V48L (GTA→TTA)																																										1
2821090	SNP	A→G	USA300HOU_RS14440, flr_2	hypothetical protein/Flavoredoxin	intergenic (+29/+56)																											1
2832120	SNP	G→A	lipA_2	Lipase 1	P182L (CCA→CTA)																												0.5
2845903	SNP	A→G	USA300HOU_RS14575	hypothetical protein	I6T (ATT→ACT)																																										1
2856087	SNP	T→A	rpoA_2	DNA-directed RNA polymerase subunit alpha	P80P (CCT→CCA)																																	1	1	1	1	1	1	1	1	1	1	1	1
2857257	SNP	T→G	nixA	High-affinity nickel-transport protein NixA	L224V (TTA→GTA)											0.21
2859918	SNP	G→A	bceA_2	Bacitracin export ATP-binding protein BceA	A117T (GCA→ACA)																								0.22
2866057	SNP	A→T	USA300HOU_RS14690	hypothetical protein	L42I (TTA→ATA)				1
[truncated: 3 more columns]
