# Supplementary material for: Environmental conditions dictate differential evolution of vancomycin resistance in Staphylococcus aureus
Source: Commun Biol. 2021 Jun 25;4:793. doi: 10.1038/s42003-021-02339-z (PMC8233327; doi:10.1038/s42003-021-02339-z)
Supplement: Supplementary file 4 — Supplementary Data 3 [file 42003_2021_2339_MOESM4_ESM.csv]

TCH1516 #1				TCH1516 #2				TCH1516 #3				TCH1516 #4				STM2 #1				STM2 #2				STM2 #3				STM2 #4				STM3 #1				STM3 #2				STM3 #3				STM3 #4
Date	CCDs	GR	Vanco (ug/mL)	Date	CCDs	GR	Vanco (ug/mL)	Date	CCDs	GR	Vanco (ug/mL)	Date	CCDs	GR	Vanco (ug/mL)	Date	CCDs	GR	Vanco (ug/mL)	Date	CCDs	GR	Vanco (ug/mL)	Date	CCDs	GR	Vanco (ug/mL)	Date	CCDs	GR	Vanco (ug/mL)	Date	CCDs	GR	Vanco (ug/mL)	Date	CCDs	GR	Vanco (ug/mL)	Date	CCDs	GR	Vanco (ug/mL)	Date	CCDs	GR	Vanco (ug/mL)
7/22/18 12:27	1.09E+11		0.1	7/22/18 12:33	1.10E+11	24.73625941	0.1	7/22/18 12:38	1.08E+11	15.59311735	0.1	7/22/18 12:44	1.09E+11	10.75140505	0.1	7/22/18 12:49	1.09E+11	8.430166545	0.1	7/22/18 12:55	1.11E+11	7.082334161	0.1	7/22/18 13:00	1.12E+11	5.946326967	0.1	7/22/18 13:06	1.05E+11	5.00468244	0.1	7/22/18 13:12	1.11E+11	4.353196422	0.1	7/22/18 13:17	1.09E+11	3.895490347	0.1	7/22/18 13:23	1.10E+11	3.715120781	0.1	7/22/18 13:28	1.10E+11	3.232331555	0.1
7/22/18 16:55	1.69E+11	1.316024435	0.5	7/22/18 15:35	1.61E+11	1.222786432	0.5	7/22/18 15:56	1.64E+11	1.603018852	0.5	7/22/18 16:05	1.68E+11	1.016042758	0.5	7/22/18 16:12	1.68E+11	0.892294199	0.5	7/22/18 16:19	1.69E+11	1.670707369	0.5	7/22/18 16:26	1.71E+11	1.695878878	0.5	7/22/18 16:33	1.64E+11	1.707181238	0.5	7/22/18 16:40	1.71E+11	1.015894462	0.5	7/22/18 16:48	1.69E+11	1.719621385	0.5	7/22/18 17:02	1.72E+11	1.695495138	0.5	7/22/18 17:09	1.72E+11	1.727659899	0.5
7/22/18 20:33	2.20E+11	1.273028602	0.5	7/22/18 18:22	1.91E+11	1.667773099	0.5	7/22/18 18:58	2.00E+11	1.410213384	0.5	7/22/18 19:14	2.08E+11	1.549323424	0.5	7/22/18 19:41	2.17E+11	1.303027008	0.5	7/22/18 19:55	2.24E+11	1.262401091	0.5	7/22/18 20:05	2.24E+11	1.271061065	0.5	7/22/18 20:11	2.19E+11	1.297001997	0.5	7/22/18 20:18	2.26E+11	1.411115811	0.5	7/22/18 20:25	2.23E+11	1.257958911	0.5	7/22/18 20:40	2.27E+11	1.374266557	0.5	7/22/18 20:48	2.25E+11	1.627976327	0.5
7/22/18 23:44	2.62E+11	1.332135618	0.6	7/22/18 21:22	2.19E+11	1.415451498	0.6	7/22/18 21:41	2.29E+11	1.834538302	0.5	7/22/18 21:47	2.37E+11	1.581990524	0.5	7/22/18 22:10	2.45E+11	2.013423974	0.5	7/22/18 22:48	2.58E+11	1.559652253	0.5	7/22/18 23:04	2.64E+11	1.483051451	0.5	7/22/18 23:20	2.64E+11	1.503527033	0.6	7/22/18 23:32	2.70E+11	1.772896997	0.6	7/22/18 23:36	2.67E+11	1.875814339	0.5	7/22/18 23:52	2.70E+11	1.367152271	0.6	7/23/18 0:02	2.69E+11	1.325551426	0.6
7/23/18 2:35	2.91E+11	1.742626305	0.6	7/23/18 0:18	2.48E+11	1.258142586	0.6	7/23/18 0:22	2.58E+11	1.093994233	0.6	7/23/18 0:29	2.72E+11	1.075283688	0.5	7/23/18 0:45	2.72E+11	1.377068268	0.5	7/23/18 1:23	2.85E+11	1.379539605	0.5	7/23/18 1:37	2.93E+11	1.88586947	0.6	7/23/18 1:59	2.92E+11	1.834443417	0.6	7/23/18 2:20	3.02E+11	1.847652256	0.6	7/23/18 2:13	2.98E+11	1.46786947	0.5	7/23/18 2:42	3.02E+11	1.260764939	0.6	7/23/18 2:49	3.01E+11	1.894447059	0.6
7/23/18 5:29	3.19E+11	1.680965612	0.7	7/23/18 3:12	2.78E+11	1.025053369	0.7	7/23/18 3:20	2.92E+11	1.620295832	0.6	7/23/18 3:25	3.08E+11	1.506618774	0.6	7/23/18 3:37	3.01E+11	1.23251404	0.6	7/23/18 4:16	3.13E+11	1.35779926	0.6	7/23/18 4:25	3.22E+11	1.743662063	0.6	7/23/18 4:43	3.19E+11	1.745223288	0.6	7/23/18 5:06	3.30E+11	1.780524663	0.7	7/23/18 4:59	3.29E+11	1.387784226	0.6	7/23/18 5:36	3.32E+11	1.721229032	0.7	7/23/18 5:44	3.32E+11	1.348497467	0.7
7/23/18 10:04	3.78E+11	1.170786148	0.7	7/23/18 6:14	3.11E+11	1.536055477	0.7	7/23/18 6:23	3.27E+11	1.607438382	0.7	7/23/18 6:08	3.40E+11	1.343390458	0.6	7/23/18 6:33	3.33E+11	0.924150313	0.6	7/23/18 10:16	4.06E+11	1.289414404	0.6	7/23/18 10:24	4.14E+11	1.397497817	0.6	7/23/18 10:31	4.07E+11	1.740490991	0.6	7/23/18 10:38	4.10E+11	1.79440754	0.7	7/23/18 11:04	4.20E+11	1.694245814	0.6	7/23/18 11:08	4.13E+11	1.163353238	0.7	7/23/18 11:16	4.16E+11	1.194641672	0.7
7/23/18 14:47	4.10E+11	0.95730297	0.8	7/23/18 13:10	3.92E+11	1.052934119	0.8	7/23/18 11:30	4.05E+11	1.330722845	0.7	7/23/18 10:09	3.97E+11	1.346298367	0.7	7/23/18 11:23	4.03E+11	1.360355882	0.7	7/23/18 13:28	4.59E+11	1.520681744	0.7	7/23/18 13:35	4.64E+11	1.540789289	0.7	7/23/18 13:45	4.55E+11	1.563972875	0.7	7/23/18 13:55	4.59E+11	0.596992132	0.7	7/23/18 14:04	4.68E+11	1.74130034	0.6	7/23/18 14:17	4.49E+11	1.547609545	0.8	7/23/18 14:26	4.53E+11	1.581396141	0.8
7/23/18 22:14	4.51E+11	1.08660417	0.8	7/23/18 16:05	4.20E+11	1.527122773	0.8	7/23/18 14:40	4.40E+11	1.447292744	0.8	7/23/18 13:23	4.44E+11	1.598817298	0.7	7/23/18 14:33	4.50E+11	1.570530684	0.7	7/23/18 16:11	4.87E+11	1.394892707	0.7	7/23/18 16:31	4.93E+11	1.508098264	0.7	7/23/18 16:38	4.82E+11	1.605829988	0.7	7/23/18 18:14	4.99E+11	1.126005463	0.8	7/23/18 16:59	4.95E+11	1.885043116	0.7	7/23/18 22:21	5.17E+11	0.710302375	0.8	7/23/18 21:14	5.07E+11	1.078224066	0.8
7/24/18 1:50	4.77E+11	1.370932626	0.9	7/23/18 23:37	4.56E+11	0.875996045	0.9	7/23/18 20:58	4.66E+11	0.745982246	0.8	7/23/18 17:59	4.83E+11	1.065324652	0.8	7/23/18 18:33	4.63E+11	1.059586271	0.8	7/23/18 23:55	5.28E+11	0.849153139	0.8	7/24/18 1:26	5.53E+11	0.767473232	0.8	7/23/18 20:10	5.03E+11	1.467539805	0.8	7/23/18 23:44	5.43E+11	0.948614392	0.8	7/23/18 19:54	5.13E+11	1.643298918	0.7	7/24/18 1:38	5.43E+11	1.307194993	0.8	7/24/18 1:00	5.35E+11	1.270007478	0.9
7/24/18 5:23	4.97E+11	1.242062915	0.9	7/24/18 3:58	4.88E+11	1.08980493	0.9	7/24/18 3:08	5.03E+11	0.816346741	0.9	7/23/18 23:51	5.18E+11	0.836350821	0.8	7/24/18 2:52	4.85E+11	1.379447032	0.8	7/24/18 3:36	5.56E+11	1.262269583	0.8	7/24/18 4:28	5.80E+11	1.42751843	0.8	7/24/18 4:37	5.58E+11	1.046702683	0.8	7/24/18 4:05	5.69E+11	1.050718973	0.9	7/24/18 7:17	5.82E+11	0.919639982	0.8	7/24/18 5:55	5.67E+11	1.25407491	0.9	7/24/18 7:58	5.88E+11	0.908297033	0.9
7/24/18 9:50	5.20E+11	1.03015238	1	7/24/18 7:07	5.08E+11	1.53122755	0.9	7/24/18 7:35	5.54E+11	1.226265617	0.9	7/24/18 6:22	5.71E+11	1.017337924	0.9	7/24/18 9:56	5.47E+11	0.881005992	0.9	7/24/18 7:23	5.76E+11	1.20747968	0.9	7/24/18 8:21	6.03E+11	1.161370397	0.9	7/24/18 7:45	5.83E+11	1.481561136	0.9	7/24/18 8:26	5.91E+11	1.038886749	0.9	7/24/18 10:09	6.06E+11	1.506368753	0.8	7/24/18 9:42	5.86E+11	1.225080503	0.9	7/24/18 10:47	6.13E+11	1.25691004	1
7/24/18 15:43	5.83E+11	0.949859564	1	7/24/18 11:50	5.29E+11	0.885349485	1	7/24/18 11:28	5.97E+11	1.265738087	1	7/24/18 9:15	5.97E+11	1.614672969	0.9	7/24/18 11:53	5.59E+11	1.7918488	0.9	7/24/18 10:31	5.96E+11	1.412731828	0.9	7/24/18 11:38	6.23E+11	1.368325724	0.9	7/24/18 11:11	6.02E+11	1.278218507	0.9	7/24/18 16:11	6.81E+11	1.142870114	1	7/24/18 16:19	6.65E+11	0.89602682	0.8	7/24/18 16:26	6.60E+11	0.85195084	1	7/24/18 16:33	6.66E+11	0.938240136	1
7/24/18 19:16	6.25E+11	1.23446416	1.1	7/24/18 16:41	5.71E+11	1.067940863	1	7/24/18 15:50	6.50E+11	1.197716211	1	7/24/18 15:57	6.76E+11	1.365394928	0.9	7/24/18 17:21	5.92E+11	3.200624971	1	7/24/18 16:04	6.55E+11	0.993319494	1	7/24/18 16:48	6.71E+11	1.029697498	1	7/24/18 16:55	6.47E+11	0.914420072	1	7/24/18 19:39	7.32E+11	1.152134471	1	7/24/18 19:53	7.09E+11	1.26090122	0.9	7/24/18 20:02	7.12E+11	1.216598674	1	7/24/18 20:28	7.07E+11	1.375873052	1.1
7/24/18 22:36	6.57E+11	1.471585807	1.1	7/24/18 20:35	6.07E+11	1.273902013	1.1	7/24/18 18:56	6.81E+11	1.822117819	1	7/24/18 19:46	7.28E+11	1.184034547	1	7/24/18 22:30	6.34E+11	1.200023147	1	7/24/18 19:22	6.95E+11	1.478421007	1	7/24/18 20:18	7.06E+11	1.336648574	1	7/24/18 20:39	6.84E+11	1.205811391	1	7/24/18 22:47	7.70E+11	1.07764845	1	7/24/18 23:10	7.46E+11	1.280512439	0.9	7/24/18 23:16	7.46E+11	1.116612749	1	7/24/18 23:35	7.41E+11	0.918673799	1.1
7/25/18 1:55	6.89E+11	1.378870081	1.1	7/25/18 0:05	6.44E+11	1.336215202	1.1	7/24/18 23:47	7.15E+11	0.827507299	1.1	7/24/18 22:56	7.68E+11	1.372390173	1	7/25/18 1:30	6.63E+11	1.37613936	1	7/24/18 22:06	7.24E+11	1.822066172	1	7/24/18 23:25	7.42E+11	1.172769401	1	7/24/18 23:56	7.20E+11	1.185264118	1	7/25/18 2:06	8.04E+11	1.436106248	1.1	7/25/18 2:23	7.83E+11	1.633201126	0.9	7/25/18 2:31	7.81E+11	1.294420641	1.1	7/25/18 2:52	7.72E+11	1.310171393	1.1
7/25/18 5:17	7.20E+11	1.151320088	1.2	7/25/18 3:19	6.75E+11	1.419103207	1.1	7/25/18 3:34	7.61E+11	1.278818173	1.1	7/25/18 2:18	8.00E+11	1.466210161	1	7/25/18 5:41	6.88E+11	1.083307902	1.1	7/25/18 4:00	7.86E+11	0.626900942	1.1	7/25/18 2:48	7.73E+11	1.327554565	1.1	7/25/18 3:26	7.52E+11	1.14508193	1.1	7/25/18 5:21	8.36E+11	1.295051129	1.1	7/25/18 6:11	8.21E+11	1.260914321	1	7/25/18 6:19	8.19E+11	1.252199998	1.1	7/25/18 6:32	8.00E+11	1.403654967	1.2
7/25/18 10:18	7.59E+11	0.943349301	1.2	7/25/18 7:15	7.08E+11	1.030149347	1.2	7/25/18 7:22	8.11E+11	1.303905817	1.1	7/25/18 6:07	8.36E+11	1.253172747	1.1	7/25/18 9:34	7.28E+11	1.092226562	1.1	7/25/18 7:26	8.26E+11	1.558041317	1.1	7/25/18 6:26	8.11E+11	1.362245181	1.1	7/25/18 6:43	7.83E+11	1.336041292	1.1	7/25/18 8:33	8.64E+11	1.427396187	1.1	7/25/18 9:40	8.56E+11	1.459982005	1	7/25/18 9:55	8.64E+11	1.494628191	1.1	7/25/18 10:11	8.42E+11	1.487526988	1.2
7/25/18 16:21	8.44E+11	0.97508254	1.2	7/25/18 10:47	7.39E+11	1.275222555	1.2	7/25/18 11:00	8.55E+11	1.304169654	1.2	7/25/18 9:47	8.74E+11	1.386555009	1.1	7/25/18 15:41	8.12E+11	1.401469412	1.1	7/25/18 10:36	8.55E+11	1.465653667	1.1	7/25/18 10:03	8.52E+11	1.148502244	1.1	7/25/18 10:26	8.17E+11	1.475711387	1.1	7/25/18 17:01	9.57E+11	0.767767345	1.2	7/25/18 15:35	9.39E+11	1.284183603	1	7/25/18 16:09	9.03E+11	1.077387879	1.2	7/25/18 16:14	9.25E+11	1.403846166	1.2
7/25/18 19:52	8.94E+11	1.485164199	1.3	7/25/18 14:57	7.94E+11	1.178051551	1.2	7/25/18 15:05	9.07E+11	1.192335313	1.2	7/25/18 15:28	9.58E+11	1.387213713	1.1	7/25/18 19:00	8.59E+11	1.582121543	1.2	7/25/18 15:48	9.16E+11	1.03088646	1.2	7/25/18 15:55	9.37E+11	1.467901547	1.2	7/25/18 16:02	8.96E+11	1.48471916	1.2	7/25/18 20:03	1.00E+12	1.728831385	1.2	7/25/18 18:49	9.87E+11	1.729421406	1.1	7/25/18 19:56	9.43E+11	1.262217637	1.2	7/25/18 19:45	9.77E+11	1.65696594	1.3
7/25/18 23:07	9.31E+11	1.47019445	1.3	7/25/18 18:10	8.31E+11	1.59620515	1.3	7/25/18 18:20	9.46E+11	1.241711808	1.2	7/25/18 18:32	9.98E+11	1.728628771	1.1	7/25/18 22:00	8.95E+11	1.614283344	1.2	7/25/18 19:22	9.64E+11	1.784839746	1.2	7/25/18 19:13	9.87E+11	1.660299092	1.2	7/25/18 19:33	9.46E+11	1.653089663	1.2	7/25/18 22:59	1.04E+12	1.21870845	1.2	7/25/18 21:49	1.02E+12	1.746412833	1.1	7/25/18 23:15	9.81E+11	1.344930874	1.2	7/25/18 22:49	1.01E+12	1.023182317	1.3
7/26/18 3:06	9.75E+11	1.091859747	1.3	7/25/18 21:37	8.63E+11	1.521051737	1.3	7/25/18 22:28	1.00E+12	1.281383872	1.2	7/25/18 21:12	1.03E+12	1.730941047	1.1	7/26/18 0:58	9.27E+11	1.603855481	1.2	7/25/18 22:10	9.97E+11	1.3948501	1.2	7/25/18 22:19	1.03E+12	1.711222376	1.2	7/25/18 22:39	9.84E+11	1.208056029	1.2	7/26/18 2:42	1.08E+12	1.135867485	1.3	7/26/18 0:44	1.05E+12	1.582940573	1.1	7/26/18 3:15	1.03E+12	1.04828026	1.3	7/26/18 2:34	1.05E+12	1.421162962	1.3
7/26/18 6:39	1.01E+12	1.420764359	1.4	7/26/18 1:11	8.97E+11	1.293743205	1.3	7/26/18 2:54	1.06E+12	1.272471111	1.3	7/26/18 0:05	1.05E+12	1.581435145	1.1	7/26/18 4:45	9.60E+11	1.234710489	1.3	7/26/18 2:06	1.03E+12	1.16267633	1.3	7/26/18 2:26	1.06E+12	1.169672865	1.3	7/26/18 3:02	1.03E+12	1.209405662	1.3	7/26/18 5:59	1.11E+12	1.191194647	1.3	7/26/18 4:39	1.08E+12	1.01286408	1.2	7/26/18 6:46	1.07E+12	1.109025757	1.3	7/26/18 6:03	1.09E+12	1.156735125	1.3
7/26/18 10:24	1.04E+12	1.287730054	1.4	7/26/18 4:33	9.30E+11	1.396970805	1.4	7/26/18 6:59	1.12E+12	1.227178527	1.3	7/26/18 3:19	1.09E+12	1.816542062	1.1	7/26/18 8:18	9.89E+11	1.282468056	1.3	7/26/18 6:16	1.07E+12	1.093864593	1.3	7/26/18 6:23	1.11E+12	1.217043685	1.3	7/26/18 6:30	1.07E+12	1.213301916	1.3	7/26/18 9:38	1.15E+12	1.353530469	1.3	7/26/18 7:31	1.11E+12	1.416638887	1.2	7/26/18 10:12	1.10E+12	1.421809507	1.3	7/26/18 9:46	1.13E+12	1.439490301	1.4
7/26/18 16:54	1.12E+12	0.800991911	1.4	7/26/18 7:59	9.59E+11	0.99012048	1.4	7/26/18 10:37	1.17E+12	1.331648308	1.3	7/26/18 6:35	1.13E+12	1.693499525	1.2	7/26/18 11:46	1.02E+12	1.09811676	1.3	7/26/18 9:28	1.10E+12	1.51325469	1.3	7/26/18 9:56	1.14E+12	1.420476115	1.3	7/26/18 10:05	1.11E+12	1.449259419	1.3	7/26/18 17:48	1.25E+12	1.227417407	1.4	7/26/18 11:00	1.14E+12	1.345867279	1.2	7/26/18 18:03	1.20E+12	1.408856261	1.4	7/26/18 12:55	1.15E+12	0.760048417	1.4
7/26/18 21:09	1.17E+12	1.100862619	1.5	7/26/18 11:12	9.90E+11	1.408223209	1.4	7/26/18 17:09	1.25E+12	0.820745514	1.4	7/26/18 9:20	1.16E+12	1.799646635	1.2	7/26/18 17:20	1.09E+12	0.926742045	1.3	7/26/18 17:30	1.20E+12	1.196429278	1.4	7/26/18 17:34	1.22E+12	0.698015041	1.4	7/26/18 17:41	1.20E+12	1.243368244	1.4	7/26/18 21:50	1.30E+12	1.362969585	1.4	7/26/18 17:56	1.21E+12	0.753106173	1.3	7/26/18 22:06	1.25E+12	1.31362249	1.4	7/26/18 18:10	1.20E+12	0.925116917	1.4
7/27/18 0:33	1.21E+12	1.419129115	1.5	7/26/18 17:01	1.06E+12	0.891262612	1.5	7/26/18 19:59	1.29E+12	1.712445234	1.4	7/26/18 12:15	1.19E+12	1.622926793	1.2	7/26/18 21:00	1.14E+12	1.083068468	1.4	7/26/18 21:29	1.26E+12	1.384106511	1.4	7/26/18 21:36	1.28E+12	1.161279554	1.4	7/26/18 21:43	1.26E+12	1.072476464	1.4	7/27/18 1:15	1.35E+12	1.34615491	1.4	7/26/18 21:55	1.27E+12	1.119802426	1.3	7/27/18 1:26	1.29E+12	1.026696508	1.4	7/26/18 21:59	1.25E+12	0.944932785	1.4
7/27/18 3:56	1.25E+12	1.417603696	1.5	7/26/18 20:41	1.11E+12	1.095412518	1.5	7/26/18 23:59	1.33E+12	1.247860002	1.4	7/26/18 17:13	1.26E+12	1.03653349	1.2	7/27/18 0:10	1.18E+12	1.626085476	1.4	7/27/18 0:40	1.30E+12	1.323535996	1.4	7/27/18 1:00	1.32E+12	1.56354903	1.4	7/27/18 1:07	1.30E+12	1.172140763	1.4	7/27/18 4:46	1.37E+12	1.134871689	1.5	7/27/18 1:19	1.31E+12	1.292328529	1.3	7/27/18 5:05	1.32E+12	1.309389375	1.5	7/27/18 1:39	1.29E+12	1.282953416	1.5
7/27/18 7:28	1.28E+12	1.113657933	1.6	7/27/18 0:23	1.16E+12	1.397350298	1.5	7/27/18 3:51	1.37E+12	1.210314915	1.5	7/26/18 20:53	1.31E+12	1.669075291	1.3	7/27/18 3:10	1.21E+12	1.250133892	1.4	7/27/18 4:08	1.33E+12	1.407352942	1.5	7/27/18 4:27	1.35E+12	1.340455335	1.5	7/27/18 4:56	1.33E+12	1.22836219	1.5	7/27/18 8:41	1.40E+12	0.983042919	1.5	7/27/18 4:15	1.34E+12	1.267232423	1.4	7/27/18 9:00	1.35E+12	1.128055269	1.5	7/27/18 5:18	1.34E+12	1.288437532	1.5
7/27/18 11:02	1.31E+12	1.311294797	1.6	7/27/18 3:30	1.20E+12	1.454171441	1.6	7/27/18 8:01	1.40E+12	1.055021132	1.5	7/26/18 23:44	1.34E+12	1.79431939	1.3	7/27/18 6:44	1.24E+12	1.324542697	1.5	7/27/18 7:34	1.37E+12	1.431196419	1.5	7/27/18 8:10	1.38E+12	1.25998166	1.5	7/27/18 8:33	1.37E+12	1.270462654	1.5	7/27/18 13:09	1.43E+12	1.181323941	1.5	7/27/18 7:41	1.38E+12	1.396553513	1.4	7/27/18 12:53	1.39E+12	1.156120974	1.5	7/27/18 8:56	1.38E+12	1.334390967	1.5
7/27/18 15:03	1.36E+12	3.022429335	1.6	7/27/18 6:56	1.23E+12	1.362942913	1.6	7/27/18 12:43	1.44E+12	1.154060306	1.5	7/27/18 3:06	1.37E+12	1.374742952	1.3	7/27/18 10:30	1.27E+12	1.077121511	1.5	7/27/18 11:10	1.40E+12	1.406188895	1.5	7/27/18 11:34	1.41E+12	1.203076254	1.5	7/27/18 12:22	1.40E+12	1.151574926	1.5	7/27/18 16:48	1.46E+12	1.638161997	1.6	7/27/18 10:57	1.41E+12	1.510422686	1.4	7/27/18 16:55	1.42E+12	1.023849254	1.6	7/27/18 12:35	1.42E+12	1.279934543	1.6
7/27/18 19:03	1.39E+12	1.002161494	1.7	7/27/18 10:17	1.27E+12	1.447813841	1.6	7/27/18 16:40	1.47E+12	1.168098691	1.6	7/27/18 6:48	1.41E+12	1.137621149	1.4	7/27/18 14:29	1.32E+12	1.101126592	1.5	7/27/18 15:23	1.44E+12	1.100470133	1.6	7/27/18 15:12	1.45E+12	1.14563517	1.6	7/27/18 15:45	1.43E+12	1.229916602	1.6	7/27/18 20:25	1.50E+12	1.078915633	1.6	7/27/18 15:08	1.45E+12	1.038521512	1.5	7/27/18 20:15	1.45E+12	1.414901377	1.6	7/27/18 16:10	1.46E+12	1.278717141	1.6
7/27/18 22:38	1.42E+12	1.120247514	1.7	7/27/18 14:51	1.32E+12	0.891332377	1.7	7/27/18 20:40	1.52E+12	1.236403916	1.6	7/27/18 10:24	1.44E+12	1.414833328	1.4	7/27/18 17:55	1.36E+12	1.074059698	1.6	7/27/18 18:49	1.47E+12	1.217709955	1.6	7/27/18 18:56	1.48E+12	1.133504088	1.6	7/27/18 19:25	1.46E+12	1.076889664	1.6	7/27/18 23:57	1.53E+12	1.311135359	1.6	7/27/18 18:45	1.48E+12	1.323803311	1.5	7/27/18 23:35	1.48E+12	1.371588013	1.6	7/27/18 19:44	1.49E+12	1.240051961	1.6
7/28/18 1:48	1.44E+12	1.489983252	1.7	7/27/18 18:39	1.36E+12	1.069814839	1.7	7/28/18 0:18	1.56E+12	1.279125653	1.6	7/27/18 13:38	1.47E+12	1.432235526	1.4	7/27/18 21:02	1.38E+12	1.966310802	1.6	7/27/18 22:15	1.51E+12	1.59394098	1.6	7/27/18 22:30	1.52E+12	1.135690277	1.6	7/27/18 22:45	1.53E+12	1.44941581	1.6	7/28/18 4:06	1.56E+12	1.138031082	1.7	7/27/18 22:01	1.51E+12	1.369848552	1.5	7/28/18 3:37	1.51E+12	1.205997651	1.7	7/27/18 23:23	1.53E+12	1.217658939	1.7
7/28/18 5:30	1.47E+12	1.046180456	1.8	7/27/18 22:24	1.40E+12	0.975923571	1.7	7/28/18 4:23	1.60E+12	2.185644965	1.7	7/27/18 18:02	1.50E+12	1.018632029	1.5	7/28/18 0:25	1.41E+12	1.154308039	1.6	7/28/18 1:41	1.54E+12	1.465227192	1.6	7/28/18 2:17	1.57E+12	1.168188522	1.7	7/28/18 3:59	1.58E+12	1.091880509	1.7	7/28/18 7:40	1.59E+12	4.208061975	1.7	7/28/18 1:10	1.54E+12	1.476451064	1.5	7/28/18 7:09	1.54E+12	1.389568756	1.7	7/28/18 2:58	1.56E+12	1.252905903	1.7
7/28/18 9:19	1.50E+12	0.982678167	1.8	7/28/18 2:10	1.43E+12	1.171372641	1.8	7/28/18 8:19	1.69E+12	1.268977723	1.7	7/27/18 21:48	1.54E+12	1.120256997	1.5	7/28/18 4:15	1.45E+12	1.302201048	1.7	7/28/18 4:55	1.57E+12	1.046723502	1.6	7/28/18 7:24	1.61E+12	0.919803474	1.7	7/28/18 7:50	1.61E+12	1.322537576	1.7	7/28/18 11:14	1.61E+12	1.399653773	1.7	7/28/18 4:49	1.59E+12	1.317093604	1.6	7/28/18 10:56	1.57E+12	1.429847766	1.7	7/28/18 7:18	1.60E+12	1.113279451	1.7
7/28/18 15:00	1.56E+12	1.210212926	1.8	7/28/18 5:22	1.45E+12	1.477987643	1.8	7/28/18 12:51	1.74E+12	0.785564434	1.7	7/28/18 1:21	1.57E+12	0.876590048	1.5	7/28/18 7:58	1.48E+12	1.018011875	1.7	7/28/18 8:41	1.62E+12	1.225982873	1.7	7/28/18 10:45	1.64E+12	1.12189551	1.7	7/28/18 11:47	1.66E+12	1.285272119	1.7	7/28/18 15:48	1.66E+12	1.212305351	1.7	7/28/18 9:03	1.62E+12	1.203495538	1.6	7/28/18 15:32	1.62E+12	0.367889468	1.7	7/28/18 11:26	1.64E+12	1.146797431	1.8
7/28/18 20:18	1.61E+12	1.414602619	1.9	7/28/18 8:54	1.48E+12	1.42265995	1.8	7/28/18 16:41	1.77E+12	1.307745396	1.7	7/28/18 5:16	1.60E+12	1.179023295	1.6	7/28/18 11:40	1.52E+12	1.135391918	1.7	7/28/18 14:52	1.69E+12	1.028067151	1.7	7/28/18 15:22	1.68E+12	0.461205041	1.7	7/28/18 16:08	1.70E+12	1.148035343	1.8	7/28/18 19:34	1.70E+12	1.257635325	1.8	7/28/18 14:44	1.69E+12	0.900867416	1.6	7/28/18 20:23	1.67E+12	1.053332218	1.8	7/28/18 16:15	1.69E+12	1.041194593	1.8
7/29/18 0:16	1.64E+12	1.092436195	1.9	7/28/18 15:07	1.54E+12	0.697172076	1.9	7/28/18 20:47	1.82E+12	1.196818076	1.8	7/28/18 8:50	1.63E+12	1.319375217	1.6	7/28/18 16:01	1.56E+12	1.053066113	1.8	7/28/18 19:15	1.76E+12	1.064036856	1.7	7/28/18 19:19	1.76E+12	1.237338189	1.8	7/28/18 19:55	1.74E+12	1.000601266	1.8	7/28/18 23:12	1.73E+12	1.145207421	1.8	7/28/18 18:44	1.72E+12	1.08585465	1.7	7/29/18 0:08	1.72E+12	1.267135719	1.8	7/28/18 20:43	1.73E+12	1.104513865	1.8
7/29/18 4:08	1.67E+12	1.342737546	1.9	7/28/18 19:25	1.59E+12	0.947755027	1.9	7/29/18 0:47	1.86E+12	1.184498737	1.8	7/28/18 13:06	1.68E+12	1.275206679	1.6	7/28/18 19:41	1.59E+12	1.014821187	1.8	7/28/18 23:57	1.81E+12	0.935519884	1.7	7/29/18 1:18	1.80E+12	1.055530194	1.8	7/29/18 0:01	1.78E+12	1.062535641	1.8	7/29/18 2:32	1.76E+12	1.473102247	1.8	7/28/18 22:03	1.75E+12	1.158525879	1.7	7/29/18 4:21	1.76E+12	1.125779715	1.8	7/29/18 0:43	1.77E+12	1.171350055	1.9
7/29/18 7:34	1.70E+12	1.20491021	1.9	7/28/18 23:15	1.62E+12	1.240818798	1.9	7/29/18 4:39	1.90E+12	1.205282944	1.8	7/28/18 16:45	1.72E+12	1.325743566	1.7	7/28/18 23:37	1.63E+12	1.322342876	1.8	7/29/18 2:51	1.83E+12	1.74704985	1.7	7/29/18 5:00	1.87E+12	1.225902886	1.8	7/29/18 3:51	1.81E+12	1.227204797	1.9	7/29/18 6:00	1.78E+12	1.023567745	1.8	7/29/18 1:28	1.78E+12	0.670961394	1.7	7/29/18 8:10	1.79E+12	1.256226928	1.9	7/29/18 4:47	1.80E+12	0.904817573	1.9
7/29/18 11:02	1.75E+12	1.290973354	1.9	7/29/18 2:36	1.64E+12	1.106876703	1.9	7/29/18 8:29	1.93E+12	1.352326006	1.9	7/28/18 20:34	1.75E+12	1.399651747	1.7	7/29/18 3:10	1.66E+12	1.320953702	1.8	7/29/18 6:11	1.86E+12	1.154861583	1.7	7/29/18 10:34	1.92E+12	0.938562546	1.8	7/29/18 7:06	1.83E+12	1.176565842	1.9	7/29/18 9:42	1.82E+12	1.352612436	1.8	7/29/18 5:30	1.82E+12	1.156281326	1.7	7/29/18 11:37	1.81E+12	1.328130235	1.9	7/29/18 8:52	1.84E+12	2.71507975	1.9
7/29/18 22:23	1.87E+12	0.499278888	1.9	7/29/18 6:06	1.67E+12	1.067625055	1.9	7/29/18 12:30	1.97E+12	1.157654093	1.9	7/29/18 0:23	1.79E+12	1.337051373	1.7	7/29/18 6:40	1.68E+12	1.380395629	1.8	7/29/18 9:32	1.89E+12	1.526538348	1.7	7/29/18 23:06	2.03E+12	0.238020236	1.9	7/29/18 10:45	1.86E+12	1.267254966	1.9	7/29/18 13:18	1.86E+12	1.361863482	1.9	7/29/18 9:56	1.86E+12	1.106594837	1.8	7/29/18 23:34	1.93E+12	0.475763649	1.9	7/29/18 12:46	1.87E+12	0.967874515	2
7/30/18 1:19	1.91E+12	1.498114565	2.1	7/29/18 9:48	1.71E+12	1.355745182	1.9	7/29/18 22:37	2.08E+12	0.556828162	1.9	7/29/18 3:56	1.86E+12	1.31099599	1.8	7/29/18 10:26	1.71E+12	0.94998416	1.9	7/29/18 13:11	1.92E+12	0.937185696	1.8	7/30/18 2:54	2.08E+12	1.497965102	1.9	7/29/18 23:13	1.98E+12	0.247167528	2	7/29/18 23:20	1.97E+12	0.560593773	1.9	7/29/18 23:27	1.98E+12	0.41944306	1.8	7/30/18 3:14	1.99E+12	1.642643004	2.1	7/29/18 23:41	1.99E+12	0.516038969	2
7/30/18 4:37	1.93E+12	1.53459201	2.1	7/29/18 13:24	1.74E+12	1.087629534	2	7/30/18 2:32	2.14E+12	0.853074883	1.9	7/29/18 8:58	1.89E+12	1.252183031	1.8	7/29/18 22:51	1.83E+12	1.376134582	1.9	7/29/18 22:58	2.03E+12	0.571870964	1.8	7/30/18 6:12	2.12E+12	0.941361373	1.9	7/30/18 3:18	2.03E+12	1.221063405	2	7/30/18 2:49	2.02E+12	1.099377584	1.9	7/30/18 3:30	2.05E+12	1.175467874	1.8	7/30/18 6:45	2.02E+12	1.585380826	2.1	7/30/18 3:22	2.04E+12	1.232225401	2
7/30/18 8:04	1.96E+12	1.379513993	2.1	7/29/18 22:30	1.85E+12	0.61506075	2	7/30/18 6:57	2.19E+12	1.160186814	2.1	7/29/18 12:20	1.91E+12	1.473961066	1.8	7/30/18 1:35	1.87E+12	1.888103759	1.9	7/30/18 3:07	2.08E+12	1.046650343	1.8	7/30/18 9:25	2.15E+12	1.568930209	1.9	7/30/18 6:50	2.06E+12	1.467084599	2	7/30/18 6:37	2.06E+12	0.988222168	2.1	7/30/18 7:32	2.09E+12	1.212694863	2	7/30/18 10:06	2.05E+12	0.98715025	2.1	7/30/18 7:14	2.08E+12	1.199140867	2.2
7/30/18 15:59	2.06E+12	1.089226371	2.3	7/30/18 2:05	1.89E+12	1.361218752	2	7/30/18 10:37	2.23E+12	1.248029069	2.1	7/29/18 22:44	2.03E+12	0.543455294	1.8	7/30/18 4:54	1.90E+12	1.233043661	1.9	7/30/18 6:30	2.13E+12	1.611724115	1.8	7/30/18 16:36	2.25E+12	0.417550873	2.1	7/30/18 10:24	2.10E+12	1.063837517	2.2	7/30/18 9:54	2.10E+12	1.436455577	2.1	7/30/18 10:57	2.12E+12	1.283424247	2	7/30/18 17:04	2.13E+12	0.76617557	2.3	7/30/18 11:13	2.11E+12	1.143648198	2.2
7/30/18 19:06	2.09E+12	1.584931305	2.3	7/30/18 5:18	1.92E+12	1.221835798	2	7/30/18 16:07	2.29E+12	0.915659562	2.1	7/30/18 1:56	2.07E+12	1.587226256	2	7/30/18 8:56	1.93E+12	1.134989294	2.1	7/30/18 9:48	2.16E+12	1.430716666	2	7/30/18 20:33	2.29E+12	1.264293469	2.1	7/30/18 16:43	2.16E+12	0.812687029	2.2	7/30/18 16:50	2.19E+12	0.780258623	2.1	7/30/18 16:57	2.19E+12	0.854313681	2	7/30/18 21:09	2.18E+12	1.213030862	2.3	7/30/18 17:11	2.17E+12	0.851681255	2.2
7/30/18 22:29	2.12E+12	1.357526893	2.3	7/30/18 9:00	1.96E+12	1.30639307	2.2	7/30/18 23:01	2.36E+12	0.532777857	2.3	7/30/18 5:24	2.09E+12	1.490433279	2	7/30/18 16:22	2.03E+12	1.187599981	2.1	7/30/18 16:29	2.24E+12	0.788364009	2	7/30/18 23:33	2.32E+12	1.576476672	2.1	7/30/18 20:40	2.21E+12	1.378716517	2.2	7/30/18 20:44	2.24E+12	1.406528724	2.3	7/30/18 21:15	2.24E+12	1.25431027	2.2	7/31/18 1:00	2.21E+12	1.193088744	2.3	7/30/18 21:03	2.21E+12	1.521870816	2.4
7/31/18 5:40	2.19E+12	0.945660056	2.5	7/30/18 16:03	2.05E+12	1.365222631	2.2	7/31/18 2:49	2.40E+12	1.589058782	2.3	7/30/18 9:16	2.12E+12	1.197071085	2	7/30/18 19:35	2.06E+12	1.302247828	2.1	7/30/18 20:27	2.29E+12	1.234253391	2	7/31/18 3:36	2.35E+12	0.947100561	2.3	7/31/18 0:20	2.24E+12	1.339888964	2.4	7/31/18 0:10	2.27E+12	1.05465473	2.3	7/31/18 1:19	2.27E+12	1.123950976	2.2	7/31/18 5:22	2.24E+12	1.031627618	2.5	7/31/18 1:05	2.24E+12	1.137945916	2.4
7/31/18 8:53	2.22E+12	1.703862729	2.5	7/30/18 18:59	2.09E+12	1.432593621	2.2	7/31/18 7:08	2.44E+12	1.071556847	2.3	7/30/18 16:14	2.21E+12	0.506151658	2	7/30/18 23:22	2.10E+12	1.213576082	2.1	7/30/18 23:45	2.31E+12	1.428273279	2	7/31/18 7:13	2.38E+12	1.317633668	2.3	7/31/18 4:41	2.27E+12	1.064606646	2.4	7/31/18 3:56	2.30E+12	1.25994717	2.3	7/31/18 5:28	2.31E+12	1.087393507	2.2	7/31/18 10:21	2.28E+12	0.919685659	2.5	7/31/18 4:55	2.28E+12	1.152449193	2.4
7/31/18 20:40	2.33E+12	0.47302635	2.5	7/30/18 22:39	2.12E+12	1.278362505	2.2	7/31/18 20:51	2.53E+12	0.399582522	2.5	7/30/18 19:30	2.25E+12	1.070637693	2	7/31/18 3:08	2.12E+12	1.080624247	2.3	7/31/18 3:30	2.35E+12	1.212120596	2.2	7/31/18 21:19	2.48E+12	1.252534465	2.3	7/31/18 9:00	2.29E+12	1.016084319	2.4	7/31/18 7:49	2.33E+12	1.212447049	2.5	7/31/18 9:39	2.34E+12	1.069187659	2.4	7/31/18 21:44	2.39E+12	0.491964095	2.5	7/31/18 21:54	2.36E+12	0.728697206	2.6
8/1/18 5:13	2.40E+12	0.496804795	2.7	7/31/18 2:03	2.15E+12	1.185701483	2.2	8/1/18 2:20	2.57E+12	0.743612765	2.5	7/30/18 23:09	2.28E+12	1.297215102	2	7/31/18 7:37	2.15E+12	0.980525168	2.3	7/31/18 6:59	2.38E+12	1.41866462	2.2	8/1/18 2:28	2.52E+12	0.812486438	2.5	7/31/18 21:26	2.40E+12	0.449862258	2.6	7/31/18 21:30	2.43E+12	0.252090553	2.5	7/31/18 21:37	2.43E+12	0.453446613	2.4	8/1/18 4:34	2.45E+12	0.765021279	2.7	8/1/18 2:38	2.41E+12	0.873828557	2.6
8/1/18 10:10	2.46E+12	1.201773576	2.7	7/31/18 6:08	2.17E+12	1.097045049	2.4	8/1/18 6:37	2.62E+12	0.831468786	2.5	7/31/18 3:12	2.31E+12	1.057742094	2.2	7/31/18 21:05	2.25E+12	0.40786543	2.3	7/31/18 10:12	2.40E+12	1.049769329	2.2	8/1/18 6:24	2.55E+12	1.238667231	2.5	8/1/18 0:39	2.44E+12	1.459575611	2.6	8/1/18 1:32	2.47E+12	1.110166671	2.5	8/1/18 3:39	2.50E+12	0.666398065	2.4	8/1/18 9:53	2.49E+12	0.902322047	2.7	8/1/18 7:35	2.44E+12	0.886693821	2.6
8/1/18 15:58	2.52E+12	0.900444653	2.7	7/31/18 20:47	2.27E+12	0.868356568	2.4	8/1/18 10:40	2.65E+12	1.16253159	2.7	7/31/18 6:42	2.34E+12	1.32392021	2.2	8/1/18 2:13	2.30E+12	0.859889784	2.5	7/31/18 21:12	2.48E+12	0.479634886	2.4	8/1/18 11:12	2.59E+12	0.791602266	2.5	8/1/18 20:29	2.56E+12	0.289133638	2.6	8/1/18 6:33	2.50E+12	1.009778345	2.5	8/1/18 7:53	2.54E+12	1.130412852	2.4	8/2/18 7:24	2.56E+12	0.244406145	2.7	8/1/18 22:55	2.55E+12	0.746704222	2.8
8/1/18 22:08	2.59E+12	1.457851998	2.7	8/1/18 2:06	2.31E+12	0.793659768	2.4	8/1/18 15:22	2.68E+12	0.996635715	2.7	7/31/18 20:58	2.42E+12	1.114039217	2.2	8/1/18 6:17	2.33E+12	1.26087325	2.5	8/1/18 3:32	2.55E+12	0.645906595	2.4	8/1/18 15:47	2.62E+12	0.981855995	2.7	8/2/18 2:39	2.62E+12	0.676730586	2.8	8/1/18 10:18	2.53E+12	0.691039036	2.5	8/1/18 13:27	2.59E+12	0.854623447	2.6	8/2/18 10:35	2.69E+12	1.725402728	2.9	8/2/18 3:01	2.60E+12	0.870840603	2.8
8/2/18 3:31	2.65E+12	0.643958071	2.9	8/1/18 6:07	2.34E+12	1.224240815	2.4	8/1/18 22:16	2.76E+12	0.858605096	2.7	8/1/18 3:20	2.49E+12	0.811388481	2.4	8/1/18 11:05	2.37E+12	1.010862327	2.5	8/1/18 7:08	2.59E+12	1.402580938	2.4	8/1/18 22:30	2.69E+12	0.381718023	2.7	8/2/18 6:39	2.64E+12	2.270320502	2.8	8/1/18 14:55	2.56E+12	1.045467316	2.7	8/1/18 22:44	2.68E+12	0.600534703	2.6	8/2/18 12:56	2.81E+12	2.132947188	2.9	8/2/18 7:17	2.65E+12	1.332538359	2.8
8/2/18 7:02	2.68E+12	1.031639857	2.9	8/1/18 11:01	2.37E+12	0.936512002	2.4	8/2/18 2:05	2.80E+12	1.143927935	2.7	8/1/18 7:49	2.52E+12	1.065126154	2.4	8/1/18 16:48	2.40E+12	0.765802539	2.7	8/1/18 10:51	2.62E+12	1.805094238	2.4	8/2/18 2:54	2.74E+12	1.222503143	2.7	8/2/18 8:22	2.66E+12	2.114947208	2.8	8/1/18 22:37	2.64E+12	0.652003308	2.7	8/2/18 3:18	2.73E+12	0.750117453	2.6	8/2/18 15:13	2.94E+12	2.21264339	2.9	8/2/18 15:20	2.77E+12	0.704744433	3
8/2/18 14:03	2.79E+12	0.663668131	2.9	8/1/18 15:54	2.41E+12	0.893980349	2.6	8/2/18 5:52	2.83E+12	1.270302326	2.9	8/1/18 11:52	2.55E+12	1.196410071	2.4	8/2/18 3:26	2.47E+12	0.626419364	2.7	8/1/18 14:33	2.65E+12	0.95321555	2.6	8/2/18 6:22	2.76E+12	1.295021212	2.7	8/2/18 10:21	2.73E+12	4.249135249	2.8	8/2/18 2:35	2.68E+12	1.387874535	2.7	8/2/18 7:35	2.78E+12	1.122159104	2.6	8/3/18 3:24	3.01E+12	0.604258815	3.1	8/2/18 19:29	2.81E+12	1.303260864	3
8/2/18 17:26	2.82E+12	1.480379442	2.9	8/1/18 22:12	2.48E+12	1.26266308	2.6	8/2/18 14:17	2.95E+12	0.601751338	2.9	8/1/18 22:51	2.66E+12	0.358352731	2.6	8/2/18 7:09	2.52E+12	1.396834916	2.7	8/1/18 22:23	2.73E+12	0.650276931	2.6	8/2/18 9:54	2.79E+12	1.383302802	2.7	8/2/18 14:52	2.84E+12	1.219057723	3	8/2/18 6:03	2.71E+12	3.841005385	2.7	8/2/18 15:06	2.90E+12	0.757494938	2.8	8/3/18 8:36	3.05E+12	0.858693869	3.1	8/2/18 23:08	2.84E+12	1.214701523	3
8/2/18 21:58	2.84E+12	1.007388804	2.9	8/2/18 2:25	2.53E+12	1.225584161	2.6	8/2/18 17:59	2.98E+12	1.32213473	2.9	8/2/18 2:43	2.70E+12	1.248096444	2.6	8/2/18 14:31	2.64E+12	0.770732257	2.9	8/2/18 3:11	2.78E+12	1.109866607	2.6	8/2/18 10:14	2.88E+12	16.03162004	2.7	8/2/18 19:04	2.88E+12	1.167018425	3	8/2/18 9:49	2.71E+12	1.51286735	2.9	8/2/18 19:21	2.94E+12	1.279201282	2.8	8/3/18 17:45	3.11E+12	0.786122045	3.1	8/3/18 5:01	2.88E+12	0.965397017	3.2
8/3/18 2:55	2.88E+12	0.888288321	2.9	8/2/18 6:31	2.56E+12	1.437086426	2.6	8/2/18 22:20	3.01E+12	1.019039786	2.9	8/2/18 5:31	2.73E+12	1.799326574	2.6	8/2/18 19:00	2.68E+12	1.050540609	2.9	8/2/18 7:13	2.82E+12	1.268300365	2.6	8/2/18 14:45	3.00E+12	1.168754249	2.9	8/2/18 22:24	2.90E+12	1.536444614	3	8/2/18 10:28	2.81E+12	8.417851742	2.9	8/2/18 23:46	2.98E+12	1.049128832	2.8	8/3/18 22:40	3.15E+12	0.865007415	3	8/3/18 10:10	2.91E+12	0.826149158	3.2
8/3/18 7:49	2.91E+12	0.908597507	3.1	8/2/18 9:38	2.57E+12	3.91300855	2.6	8/3/18 3:09	3.05E+12	0.957582119	3.1	8/2/18 8:29	2.74E+12	1.318510022	2.8	8/2/18 22:51	2.71E+12	0.782567722	2.9	8/2/18 14:38	2.94E+12	0.762281789	2.8	8/2/18 19:17	3.04E+12	1.022723457	2.9	8/3/18 5:08	2.95E+12	0.907312841	3	8/2/18 14:59	2.92E+12	1.151398299	2.9	8/3/18 4:14	3.01E+12	0.968400574	3	8/4/18 6:58	3.21E+12	0.805553784	3	8/3/18 16:15	2.96E+12	0.787852282	3.2
8/3/18 16:06	2.98E+12	0.607346848	3.1	8/2/18 14:10	2.66E+12	1.203125863	2.6	8/3/18 8:11	3.08E+12	0.918906952	3.1	8/2/18 10:07	2.81E+12	3.198776195	2.8	8/3/18 4:01	2.74E+12	0.852105545	3.1	8/2/18 19:38	2.98E+12	0.740128296	2.8	8/2/18 23:18	3.06E+12	1.110585246	2.9	8/3/18 9:37	2.98E+12	1.044919165	3.2	8/2/18 19:09	2.96E+12	1.154411066	3.1	8/3/18 9:22	3.05E+12	0.862034953	3	8/4/18 12:16	3.25E+12	0.91668001	3	8/3/18 20:25	2.99E+12	0.757304154	3.2
8/3/18 20:07	3.01E+12	0.964152145	3	8/2/18 17:47	2.70E+12	1.35758421	2.8	8/3/18 16:50	3.16E+12	0.515081575	3.1	8/2/18 14:24	2.92E+12	1.262892517	2.8	8/3/18 8:23	2.76E+12	1.307846744	3.1	8/2/18 23:35	3.00E+12	1.282531602	2.8	8/3/18 5:36	3.13E+12	0.601320001	3.1	8/3/18 16:29	3.03E+12	0.704565656	3.2	8/3/18 0:38	3.01E+12	0.886243586	3.1	8/3/18 17:29	3.09E+12	0.923193036	3	8/4/18 16:47	3.27E+12	1.052069937	3.4	8/4/18 1:15	3.04E+12	1.108635604	3.2
8/4/18 0:37	3.04E+12	1.000441281	3	8/2/18 23:42	2.77E+12	0.956997929	2.8	8/3/18 21:09	3.20E+12	1.155297055	3	8/2/18 18:04	2.95E+12	1.330539048	3	8/3/18 12:59	2.79E+12	0.988694517	3.1	8/3/18 5:47	3.07E+12	0.618918911	2.8	8/3/18 10:26	3.16E+12	1.055219582	3.1	8/3/18 21:03	3.06E+12	1.096805154	3.2	8/3/18 6:14	3.06E+12	0.914160541	3.1	8/3/18 23:38	3.12E+12	0.774891137	3.4	8/4/18 23:24	3.34E+12	0.68482917	3.4	8/4/18 5:28	3.07E+12	1.135278751	3.2
8/4/18 4:39	3.07E+12	0.947998015	3	8/3/18 5:18	2.83E+12	1.293207885	2.8	8/4/18 1:23	3.24E+12	1.24937525	3	8/2/18 22:03	2.98E+12	1.193371593	3	8/3/18 19:07	2.82E+12	0.805651904	3.1	8/3/18 10:15	3.09E+12	1.623113626	3	8/3/18 16:11	3.23E+12	1.046040167	3.1	8/4/18 1:08	3.10E+12	1.335839147	3.2	8/3/18 11:23	3.08E+12	0.940413639	3.1	8/4/18 5:38	3.16E+12	0.69121096	3.4	8/5/18 5:01	3.38E+12	0.938477043	3.4	8/4/18 10:25	3.10E+12	0.816624308	3.6
8/4/18 8:44	3.09E+12	1.183523501	3	8/3/18 10:52	2.90E+12	1.107684456	3	8/4/18 5:33	3.27E+12	1.150151521	3	8/3/18 3:15	3.01E+12	0.867752309	3	8/4/18 1:43	2.86E+12	0.699985009	3.4	8/3/18 16:22	3.15E+12	0.567545544	3	8/3/18 20:42	3.26E+12	1.253563001	3.4	8/4/18 5:00	3.12E+12	1.192175887	3.2	8/3/18 19:35	3.14E+12	0.680357231	3.1	8/5/18 13:27	3.17E+12	0.67226022	3.4	8/5/18 13:16	3.47E+12	1.245093495	3.4	8/4/18 15:46	3.13E+12	0.815435834	3.6
8/4/18 21:04	3.18E+12	0.708213642	3	8/3/18 16:36	2.96E+12	0.799214382	3	8/4/18 9:28	3.30E+12	1.218643955	3	8/3/18 8:02	3.05E+12	0.914630927	3.2	8/4/18 6:05	2.89E+12	0.747225373	3.4	8/3/18 20:52	3.18E+12	1.115575052	3	8/4/18 1:28	3.30E+12	1.072265274	3.4	8/4/18 9:07	3.15E+12	1.099845015	3.2	8/4/18 1:35	3.18E+12	0.905280526	3.4	8/5/18 22:16	3.24E+12	0.563120765	3.4	8/5/18 17:13	3.51E+12	1.006521737	3.4	8/4/18 21:39	3.17E+12	0.749528824	3.6
8/5/18 1:05	3.21E+12	1.291122165	3.2	8/3/18 21:16	3.00E+12	1.13332515	3	8/4/18 12:36	3.32E+12	1.564697656	3	8/3/18 16:43	3.13E+12	0.535541617	3.2	8/4/18 10:50	2.92E+12	0.984307038	3.4	8/4/18 0:59	3.21E+12	1.326417106	3	8/4/18 5:45	3.32E+12	1.202668089	3.4	8/4/18 13:27	3.17E+12	1.037959447	3.2	8/4/18 6:25	3.21E+12	0.808538822	3.4	8/6/18 3:32	3.29E+12	0.970824147	3.4	8/7/18 1:23	3.61E+12	0.159959269	3.4	8/5/18 2:26	3.19E+12	0.845086414	3.6
8/5/18 5:16	3.24E+12	1.110343232	3.2	8/4/18 1:53	3.04E+12	1.227222401	3	8/4/18 18:39	3.37E+12	0.804113563	3	8/3/18 20:46	3.16E+12	1.268701875	3.2	8/4/18 15:03	2.94E+12	0.739468527	3.4	8/4/18 4:11	3.23E+12	1.479449281	3	8/4/18 10:15	3.35E+12	1.050401569	3.4	8/4/18 20:34	3.23E+12	0.693009556	3.6	8/4/18 12:05	3.24E+12	0.780214089	3.4	8/6/18 8:10	3.31E+12	0.400277855	3.6	8/7/18 5:18	3.65E+12	1.398613686	3.4	8/5/18 13:20	3.29E+12	0.719711595	3.8
8/5/18 13:11	3.33E+12	1.211806973	3.2	8/4/18 6:34	3.09E+12	1.315347998	3	8/5/18 5:07	3.44E+12	0.715867467	3.2	8/4/18 0:44	3.19E+12	1.064818398	3.2	8/4/18 21:21	2.97E+12	0.722180904	3.4	8/4/18 15:10	3.30E+12	0.679232607	3	8/4/18 17:26	3.40E+12	0.790566216	3.4	8/6/18 10:18	3.34E+12	0.23094753	3.6	8/4/18 16:37	3.27E+12	1.006515327	3.4	8/6/18 13:34	3.36E+12	0.988039448	3.6	8/7/18 9:38	3.69E+12	0.955749342	3.4	8/5/18 18:32	3.33E+12	0.843236763	3.8
8/6/18 11:10	3.42E+12	0.688770815	3.2	8/4/18 11:57	3.12E+12	0.86340089	3.4	8/5/18 13:35	3.53E+12	0.685962635	3.2	8/4/18 4:29	3.22E+12	0.816376976	3.2	8/5/18 1:37	3.00E+12	0.910375239	3.6	8/4/18 21:08	3.35E+12	0.711659778	3.4	8/5/18 2:47	3.48E+12	0.671059684	3.6	8/6/18 13:41	3.40E+12	1.46342705	3.6	8/5/18 0:27	3.31E+12	0.596839528	3.6	8/6/18 20:50	3.45E+12	0.825950066	3.6	8/7/18 14:43	3.75E+12	1.193244201	3.4	8/5/18 23:36	3.36E+12	0.901447232	3.8
8/6/18 15:14	3.46E+12	1.142915005	3.4	8/4/18 22:52	3.18E+12	0.779947784	3.4	8/5/18 17:50	3.57E+12	1.059508566	3.2	8/4/18 9:22	3.25E+12	0.958869701	3.2	8/5/18 6:37	3.03E+12	0.796168197	3.6	8/5/18 0:57	3.37E+12	1.377615513	3.4	8/5/18 12:51	3.58E+12	0.918929801	3.6	8/6/18 20:25	3.49E+12	0.677605202	3.8	8/5/18 13:46	3.42E+12	0.362891863	3.6	8/6/18 22:16	3.54E+12	32.90866587	3.8	8/7/18 18:55	3.78E+12	0.963108485	3.6	8/6/18 4:05	3.38E+12	1.095802554	4
8/6/18 19:58	3.50E+12	0.73076995	3.4	8/5/18 13:54	3.28E+12	0.472710806	3.4	8/5/18 22:05	3.59E+12	1.233225956	3.2	8/4/18 14:28	3.27E+12	0.921290404	3.6	8/5/18 14:32	3.07E+12	0.564352045	3.6	8/5/18 4:54	3.40E+12	1.327670263	3.4	8/5/18 17:23	3.62E+12	0.972913229	3.6	8/7/18 0:47	3.53E+12	1.201320374	3.8	8/5/18 18:15	3.45E+12	1.068287751	3.6	8/7/18 3:25	3.58E+12	0.753134175	3.8	8/7/18 22:38	3.81E+12	1.310366115	3.6	8/6/18 8:49	3.41E+12	0.940356663	4
8/7/18 0:20	3.53E+12	1.008500272	3.4	8/5/18 18:49	3.33E+12	1.074051991	3.4	8/6/18 1:49	3.62E+12	1.372958577	3.2	8/4/18 21:31	3.30E+12	0.634857364	3.6	8/5/18 19:54	3.09E+12	0.493260094	3.8	8/5/18 13:39	3.48E+12	0.640282368	3.4	8/5/18 22:09	3.65E+12	1.053724481	3.6	8/7/18 5:12	3.56E+12	1.017596623	3.8	8/5/18 23:05	3.48E+12	0.989544229	3.6	8/7/18 7:36	3.61E+12	1.078097949	3.8	8/8/18 2:44	3.83E+12	1.219971345	3.6	8/6/18 13:50	3.45E+12	0.953093181	4
8/7/18 4:53	3.57E+12	0.973826531	3.4	8/6/18 0:24	3.38E+12	1.010667104	3.6	8/6/18 5:21	3.64E+12	1.343635961	3.2	8/5/18 2:54	3.33E+12	0.829873047	3.6	8/6/18 2:11	3.12E+12	0.711282749	3.8	8/5/18 22:58	3.54E+12	0.598889898	3.6	8/6/18 2:05	3.67E+12	1.028512103	3.6	8/7/18 9:57	3.60E+12	1.13021618	4	8/6/18 3:23	3.50E+12	0.997037299	3.6	8/7/18 13:35	3.63E+12	0.709580336	4	8/8/18 6:50	3.86E+12	0.949642999	3.6	8/6/18 20:43	3.53E+12	0.617782727	4.2
8/7/18 8:39	3.59E+12	1.25515206	3.6	8/6/18 5:45	3.42E+12	1.015139058	3.6	8/6/18 9:02	3.66E+12	1.303671185	3.2	8/5/18 7:26	3.36E+12	0.970259363	3.6	8/6/18 7:39	3.18E+12	0.944048957	3.8	8/6/18 3:55	3.57E+12	0.974012472	3.6	8/6/18 6:19	3.70E+12	1.00175029	3.6	8/7/18 14:56	3.64E+12	0.992367043	4	8/6/18 7:46	3.53E+12	0.971501315	3.6	8/7/18 18:35	3.67E+12	0.960266867	4	8/8/18 10:38	3.88E+12	0.920737161	3.6	8/7/18 0:53	3.57E+12	1.295996486	4.2
8/7/18 13:40	3.63E+12	0.90696945	3.6	8/6/18 10:07	3.44E+12	1.373221062	3.6	8/6/18 13:28	3.71E+12	1.193549854	3.2	8/5/18 15:13	3.40E+12	0.730906448	3.6	8/6/18 13:54	3.26E+12	0.8704551	4	8/6/18 8:43	3.60E+12	1.010757884	3.6	8/6/18 11:04	3.74E+12	0.857935852	3.6	8/7/18 19:21	3.67E+12	1.099482461	4	8/6/18 12:10	3.56E+12	1.049016826	3.6	8/7/18 23:05	3.70E+12	1.0667046	4	8/8/18 16:04	3.93E+12	0.82445678	3.6	8/7/18 5:22	3.60E+12	1.214643212	4.2
8/7/18 17:32	3.65E+12	0.957603311	3.6	8/6/18 15:29	3.48E+12	0.813637601	3.8	8/6/18 16:41	3.73E+12	1.515538417	3.4	8/5/18 21:55	3.43E+12	0.666951992	3.8	8/6/18 22:19	3.36E+12	0.847662589	4	8/6/18 14:01	3.63E+12	0.956843384	3.8	8/6/18 15:09	3.76E+12	1.258878458	3.8	8/7/18 23:34	3.69E+12	1.127264536	4	8/6/18 20:34	3.65E+12	0.803875006	3.8	8/8/18 3:41	3.73E+12	1.230889539	4.2	8/8/18 20:04	3.96E+12	0.890403851	3.8	8/7/18 10:09	3.64E+12	1.075655362	4.2
8/7/18 21:51	3.68E+12	1.06408682	3.6	8/6/18 20:02	3.51E+12	1.038207534	3.8	8/6/18 22:24	3.80E+12	1.095107203	3.4	8/6/18 22:47	3.47E+12	0.251957036	3.8	8/7/18 3:35	3.40E+12	0.842371404	4	8/6/18 20:10	3.70E+12	0.693542162	3.8	8/6/18 20:17	3.80E+12	0.716728323	3.8	8/8/18 4:06	3.73E+12	0.964297244	4	8/7/18 0:27	3.69E+12	0.94422557	3.8	8/8/18 8:36	3.76E+12	0.97028755	4.2	8/9/18 1:08	3.99E+12	0.97991556	3.8	8/7/18 14:52	3.67E+12	1.163174352	4.2
8/8/18 2:05	3.71E+12	1.104149114	3.6	8/7/18 0:39	3.54E+12	1.087284062	3.8	8/7/18 1:52	3.83E+12	1.467770714	3.4	8/7/18 3:16	3.50E+12	1.015310273	3.8	8/7/18 9:49	3.48E+12	0.929602867	4	8/7/18 1:03	3.73E+12	1.050721018	3.8	8/7/18 0:09	3.83E+12	1.032829972	3.8	8/8/18 8:27	3.76E+12	1.070849637	4	8/7/18 4:49	3.72E+12	0.943405132	3.8	8/8/18 14:03	3.81E+12	0.959967909	4.2	8/9/18 11:50	4.09E+12	0.513585996	3.8	8/7/18 19:16	3.70E+12	1.139485439	4.4
8/8/18 6:11	3.74E+12	0.983308972	3.6	8/7/18 5:05	3.58E+12	0.998908197	3.8	8/7/18 5:35	3.86E+12	1.382048938	3.4	8/7/18 7:28	3.53E+12	1.186751399	4	8/7/18 15:09	3.54E+12	0.882757092	4.2	8/7/18 5:31	3.76E+12	1.161953585	3.8	8/7/18 4:08	3.86E+12	1.097501986	3.8	8/8/18 12:28	3.79E+12	1.178457062	4	8/7/18 9:32	3.76E+12	0.868834267	3.8	8/8/18 18:45	3.84E+12	0.934058102	4.4	8/9/18 17:14	4.14E+12	1.056903781	4	8/7/18 23:41	3.73E+12	1.034224929	4.4
8/8/18 11:13	3.77E+12	0.904512927	3.8	8/7/18 9:15	3.60E+12	1.265177576	4	8/7/18 9:45	3.90E+12	1.337175568	3.4	8/7/18 11:54	3.56E+12	0.909999339	4	8/7/18 20:34	3.59E+12	0.924945595	4.2	8/7/18 10:01	3.80E+12	1.157049096	3.8	8/7/18 7:57	3.88E+12	0.962417343	3.8	8/8/18 17:09	3.81E+12	0.900246555	4	8/7/18 14:08	3.79E+12	1.154768185	4	8/8/18 23:29	3.88E+12	0.943456225	4.4	8/9/18 21:56	4.18E+12	1.174019443	4	8/8/18 4:34	3.76E+12	0.954054555	4.4
8/8/18 16:12	3.81E+12	0.849113488	3.8	8/7/18 13:57	3.63E+12	1.126750017	4	8/7/18 13:46	3.92E+12	1.019079886	3.4	8/7/18 16:02	3.58E+12	0.945146737	4	8/8/18 2:26	3.67E+12	0.920538026	4.2	8/7/18 14:47	3.85E+12	1.192913211	3.8	8/7/18 11:49	3.91E+12	1.009274342	3.8	8/8/18 21:06	3.84E+12	0.860009836	4	8/7/18 18:42	3.82E+12	1.127005681	4	8/9/18 11:43	4.00E+12	0.94211783	4.4	8/10/18 2:29	4.21E+12	1.226649658	4	8/8/18 9:28	3.79E+12	1.058953394	4.6
8/8/18 20:12	3.84E+12	1.200248708	3.8	8/7/18 17:57	3.66E+12	0.959869807	4	8/7/18 17:36	3.96E+12	1.273864851	3.4	8/7/18 20:05	3.61E+12	0.853186233	4.2	8/8/18 7:37	3.72E+12	0.950247511	4.4	8/7/18 18:50	3.87E+12	0.821021543	3.8	8/7/18 16:06	3.94E+12	0.80732138	3.8	8/9/18 1:36	3.87E+12	1.131599185	4	8/7/18 23:14	3.85E+12	1.053772026	4	8/9/18 16:52	4.06E+12	1.239059667	4.6	8/10/18 7:08	4.25E+12	0.92209376	4.2	8/8/18 15:31	3.87E+12	1.18851093	4.6
8/9/18 0:58	3.88E+12	1.008057851	4	8/7/18 22:11	3.69E+12	0.944236512	4	8/7/18 21:17	3.98E+12	1.03880172	3.4	8/8/18 0:33	3.64E+12	1.047292353	4.2	8/8/18 13:41	3.80E+12	0.863230429	4.4	8/7/18 23:09	3.90E+12	1.19877956	3.8	8/7/18 20:18	3.97E+12	1.121729313	4	8/9/18 11:29	3.98E+12	0.562152279	4.2	8/8/18 4:27	3.89E+12	0.900320404	4	8/9/18 21:51	4.11E+12	1.10368905	4.6	8/10/18 11:39	4.28E+12	1.103657042	4.2	8/8/18 19:49	3.90E+12	1.299742754	4.6
8/9/18 3:39	3.89E+12	1.363925365	4	8/8/18 2:40	3.72E+12	0.993369458	4	8/8/18 1:15	4.01E+12	1.115275306	3.4	8/8/18 4:58	3.67E+12	0.902377983	4.2	8/8/18 17:55	3.83E+12	1.214899509	4.4	8/8/18 3:53	3.94E+12	0.984366869	3.8	8/8/18 0:28	4.00E+12	1.139172926	4	8/9/18 16:56	4.03E+12	1.09396135	4.2	8/8/18 9:02	3.92E+12	1.147745802	4.2	8/10/18 2:48	4.15E+12	0.829997711	4.6	8/10/18 16:31	4.32E+12	1.013729177	4.2	8/9/18 0:48	3.93E+12	1.01609767	4.6
8/9/18 18:59	4.00E+12	0.891880621	4	8/8/18 6:40	3.75E+12	1.171903436	4.2	8/8/18 5:19	4.03E+12	1.079245413	3.4	8/8/18 9:36	3.70E+12	1.118494361	4.4	8/8/18 23:23	3.89E+12	0.913867842	4.4	8/8/18 7:56	3.96E+12	1.229294355	4	8/8/18 4:43	4.03E+12	1.096551497	4	8/9/18 21:44	4.07E+12	0.79428744	4.2	8/8/18 15:38	3.99E+12	0.581919498	4.2	8/10/18 7:48	4.18E+12	0.688309661	4.8	8/10/18 21:11	4.35E+12	0.816401667	4.2	8/9/18 11:57	4.05E+12	1.186507408	4.6
8/9/18 23:28	4.04E+12	1.036331016	4.2	8/8/18 11:06	3.77E+12	1.023946262	4.2	8/8/18 9:11	4.07E+12	1.342190096	3.4	8/8/18 14:23	3.74E+12	1.125791666	4.4	8/9/18 11:08	4.01E+12	0.481321561	4.6	8/8/18 12:13	3.99E+12	1.156744075	4	8/8/18 9:23	4.07E+12	1.108900395	4.2	8/10/18 2:24	4.11E+12	1.133610154	4.2	8/8/18 20:08	4.03E+12	1.237172696	4.2	8/10/18 13:02	4.21E+12	0.769180564	4.8	8/11/18 2:16	4.38E+12	0.855169253	4.4	8/9/18 17:10	4.11E+12	1.157835658	4.8
8/10/18 4:00	4.07E+12	0.841621864	4.2	8/8/18 16:16	3.81E+12	0.988810002	4.2	8/8/18 13:59	4.11E+12	0.997875163	3.4	8/8/18 18:38	3.77E+12	1.047080014	4.4	8/9/18 16:28	4.07E+12	1.054837451	4.6	8/8/18 17:00	4.02E+12	0.792069614	4	8/8/18 14:14	4.11E+12	1.117271268	4.2	8/10/18 7:16	4.14E+12	1.01482897	4.4	8/9/18 0:26	4.05E+12	1.111931944	4.2	8/10/18 18:15	4.24E+12	0.728890762	4.8	8/11/18 9:32	4.50E+12	0.810933002	4.4	8/9/18 22:05	4.15E+12	1.134434245	4.8
8/10/18 8:31	4.09E+12	0.802559672	4.2	8/8/18 20:19	3.84E+12	1.236014614	4.2	8/8/18 17:36	4.13E+12	1.27724829	3.6	8/8/18 23:03	3.80E+12	1.074709738	4.6	8/9/18 22:24	4.14E+12	0.898479065	4.6	8/8/18 20:54	4.04E+12	1.326605453	4	8/8/18 18:29	4.14E+12	1.320892429	4.2	8/10/18 11:58	4.17E+12	0.789496815	4.4	8/9/18 11:36	4.17E+12	1.121857556	4.2	8/10/18 23:18	4.27E+12	0.918334791	4.8	8/11/18 14:33	4.53E+12	0.961587302	4.4	8/10/18 2:33	4.19E+12	0.961593881	4.8
8/10/18 13:36	4.12E+12	0.82695831	4.4	8/9/18 1:20	3.87E+12	1.017137246	4.2	8/8/18 21:35	4.16E+12	1.192681946	3.6	8/9/18 3:19	3.83E+12	0.995655172	4.6	8/10/18 3:39	4.18E+12	0.85829323	4.8	8/9/18 1:28	4.07E+12	1.075510258	4	8/8/18 22:41	4.17E+12	1.31590736	4.4	8/10/18 16:44	4.20E+12	0.791944627	4.4	8/9/18 16:45	4.24E+12	1.125629933	4.4	8/11/18 3:56	4.30E+12	0.829103251	5	8/11/18 19:42	4.57E+12	0.753669622	4.4	8/10/18 6:58	4.23E+12	1.160208746	5
8/10/18 18:24	4.15E+12	0.83800027	4.4	8/9/18 10:47	3.97E+12	0.586650879	4.2	8/9/18 1:42	4.19E+12	1.273625294	3.6	8/9/18 11:01	3.91E+12	0.69702602	4.6	8/10/18 9:04	4.24E+12	0.895763099	4.8	8/9/18 11:15	4.18E+12	0.366510381	4	8/9/18 3:13	4.19E+12	1.038585976	4.4	8/10/18 21:26	4.23E+12	0.96052443	4.4	8/9/18 21:35	4.28E+12	1.054658474	4.4	8/11/18 9:19	4.40E+12	1.070783024	5	8/12/18 0:36	4.60E+12	1.027338677	4.4	8/10/18 11:49	4.27E+12	1.047785701	5
8/10/18 23:12	4.18E+12	0.957249513	4.4	8/9/18 16:16	4.03E+12	0.98103273	4.4	8/9/18 10:54	4.30E+12	0.604254825	3.6	8/9/18 16:33	3.97E+12	1.036836044	4.8	8/10/18 14:30	4.28E+12	0.866984964	4.8	8/9/18 18:34	4.23E+12	0.705527845	4	8/9/18 11:22	4.28E+12	0.665675958	4.4	8/11/18 2:08	4.27E+12	1.106802835	4.6	8/10/18 2:11	4.30E+12	1.114071698	4.4	8/11/18 13:34	4.43E+12	0.530876979	5	8/12/18 5:33	4.63E+12	0.97874307	4.4	8/10/18 16:24	4.30E+12	1.136500431	5
8/11/18 4:00	4.21E+12	0.913547948	4.6	8/9/18 20:37	4.06E+12	1.172571624	4.4	8/9/18 16:23	4.37E+12	1.130283676	3.8	8/9/18 21:00	4.00E+12	1.110584786	4.8	8/10/18 20:23	4.35E+12	0.897718376	5	8/9/18 22:28	4.26E+12	1.418559226	4.2	8/9/18 17:03	4.34E+12	1.025081269	4.6	8/11/18 10:19	4.39E+12	0.714375642	4.6	8/10/18 7:03	4.34E+12	1.004929296	4.4	8/11/18 19:08	4.46E+12	0.822181818	5	8/12/18 10:07	4.65E+12	0.820993084	4.4	8/10/18 21:21	4.34E+12	1.033954036	5
8/11/18 8:57	4.31E+12	1.150043959	4.6	8/10/18 1:20	4.09E+12	0.96350919	4.4	8/9/18 20:05	4.40E+12	1.458183436	3.8	8/10/18 2:00	4.03E+12	0.800296194	4.8	8/11/18 2:04	4.40E+12	0.897297059	5	8/10/18 2:44	4.30E+12	1.224430012	4.2	8/9/18 21:39	4.38E+12	1.147464852	4.6	8/11/18 14:45	4.42E+12	1.099615433	4.6	8/10/18 11:26	4.36E+12	1.137070628	4.4	8/12/18 0:48	4.51E+12	0.648136451	5	8/12/18 15:20	4.69E+12	0.805730004	4.4	8/11/18 2:21	4.38E+12	0.981244328	5.2
8/11/18 18:11	4.40E+12	0.615028551	4.6	8/10/18 6:18	4.12E+12	0.945298458	4.4	8/10/18 0:03	4.43E+12	1.191181569	3.8	8/10/18 6:23	4.06E+12	1.074236069	4.8	8/11/18 11:12	4.52E+12	0.629290171	5	8/10/18 7:23	4.32E+12	1.094627884	4.2	8/10/18 2:06	4.42E+12	1.139884541	4.6	8/11/18 19:50	4.46E+12	0.968226777	4.6	8/10/18 16:16	4.40E+12	1.058451869	4.4	8/12/18 5:55	4.55E+12	0.879623708	5.2	8/12/18 19:56	4.71E+12	0.783492965	4.6	8/11/18 10:23	4.50E+12	0.718534386	5.2
8/11/18 22:44	4.43E+12	1.028468688	4.6	8/10/18 10:53	4.15E+12	1.017380562	4.4	8/10/18 4:21	4.45E+12	0.913472571	3.8	8/10/18 10:33	4.08E+12	1.137267741	4.8	8/11/18 16:36	4.56E+12	0.782321631	5	8/10/18 11:32	4.35E+12	1.179738643	4.2	8/10/18 6:49	4.46E+12	1.085779771	4.6	8/12/18 0:41	4.49E+12	0.968099819	4.6	8/10/18 20:55	4.44E+12	1.114610194	4.4	8/12/18 11:02	4.58E+12	0.883603538	5.2	8/13/18 0:52	4.74E+12	0.742145466	4.6	8/11/18 14:38	4.53E+12	1.172412115	5.2
8/12/18 3:12	4.46E+12	1.014375492	4.6	8/10/18 15:53	4.18E+12	0.970582665	4.4	8/10/18 8:36	4.48E+12	1.126194914	4	8/10/18 15:59	4.12E+12	0.872544325	4.8	8/11/18 22:03	4.61E+12	0.870458039	5.2	8/10/18 16:04	4.39E+12	1.143998833	4.2	8/10/18 11:22	4.49E+12	0.892595723	4.8	8/12/18 5:17	4.52E+12	1.04585292	4.6	8/11/18 0:54	4.47E+12	0.917063027	4.4	8/12/18 16:24	4.61E+12	1.11326091	5.2	8/13/18 6:13	4.77E+12	0.87864836	4.6	8/11/18 19:54	4.57E+12	0.925835942	5.2
8/12/18 7:42	4.49E+12	0.867911889	4.6	8/10/18 20:27	4.21E+12	0.894369486	4.4	8/10/18 13:07	4.51E+12	0.848430493	4	8/10/18 20:16	4.15E+12	0.963632863	4.8	8/12/18 3:29	4.65E+12	0.851651319	5.2	8/10/18 20:37	4.42E+12	1.191874564	4.2	8/10/18 16:39	4.53E+12	0.909702779	4.8	8/12/18 9:56	4.54E+12	1.057761691	4.6	8/11/18 9:58	4.59E+12	0.647474575	4.4	8/12/18 21:34	4.64E+12	0.859634582	5.4	8/13/18 11:33	4.80E+12	0.743766625	4.8	8/12/18 0:52	4.60E+12	0.952796164	5.4
8/12/18 12:29	4.52E+12	0.991137286	4.6	8/11/18 0:43	4.24E+12	0.75955912	4.4	8/10/18 17:13	4.54E+12	0.961180304	4	8/11/18 0:35	4.17E+12	1.127450885	4.8	8/12/18 9:05	4.70E+12	0.864437281	5.2	8/11/18 0:28	4.45E+12	1.297256158	4.4	8/10/18 21:04	4.56E+12	1.143791783	4.8	8/12/18 14:21	4.57E+12	0.87098694	4.6	8/11/18 14:14	4.63E+12	1.123962026	4.6	8/13/18 3:12	4.68E+12	0.819979212	5.4	8/13/18 16:54	4.83E+12	0.735045454	4.8	8/12/18 5:38	4.63E+12	0.991230524	5.4
8/12/18 17:08	4.54E+12	0.791950787	4.8	8/11/18 5:12	4.26E+12	0.956620308	4.4	8/10/18 21:47	4.57E+12	0.839951942	4.2	8/11/18 4:48	4.20E+12	0.897476123	4.8	8/12/18 14:32	4.74E+12	0.864522511	5.4	8/11/18 6:49	4.51E+12	0.648122298	4.4	8/11/18 10:10	4.69E+12	0.43930358	5	8/12/18 18:48	4.60E+12	0.846655718	4.6	8/11/18 19:38	4.68E+12	0.88246696	4.6	8/13/18 8:32	4.71E+12	0.839168538	5.4	8/13/18 21:45	4.86E+12	0.957956932	4.8	8/12/18 10:17	4.65E+12	0.987051912	5.4
8/12/18 22:03	4.57E+12	0.732236235	4.8	8/11/18 9:50	4.37E+12	1.232962551	4.6	8/11/18 2:12	4.60E+12	1.12476277	4.2	8/11/18 9:46	4.30E+12	1.154378	4.8	8/12/18 20:02	4.80E+12	0.887948763	5.4	8/11/18 9:05	4.60E+12	2.566320116	4.4	8/11/18 15:08	4.72E+12	0.852795646	5	8/12/18 23:24	4.62E+12	0.858731927	4.6	8/12/18 0:13	4.71E+12	1.042607837	4.6	8/13/18 14:13	4.74E+12	0.779072202	5.6	8/14/18 2:37	4.88E+12	0.990074335	4.8	8/12/18 15:36	4.69E+12	0.836514297	5.4
8/13/18 3:07	4.60E+12	0.780044128	4.8	8/11/18 14:28	4.40E+12	1.087426884	4.6	8/11/18 9:23	4.72E+12	0.809782761	4.2	8/11/18 14:04	4.33E+12	1.161324471	5	8/13/18 1:26	4.84E+12	0.883182347	5.4	8/11/18 23:53	4.70E+12	0.545024992	4.6	8/11/18 19:58	4.76E+12	1.044572591	5	8/13/18 4:13	4.65E+12	0.832681208	4.6	8/12/18 4:26	4.73E+12	1.12284326	4.8	8/13/18 19:46	4.77E+12	0.800517622	5.6					8/12/18 22:24	4.74E+12	0.690242501	5.6
8/13/18 8:10	4.63E+12	0.753506502	4.8	8/11/18 19:26	4.44E+12	0.796608205	4.6	8/11/18 13:27	4.75E+12	1.145238237	4.4	8/11/18 18:25	4.36E+12	0.901709788	5	8/13/18 6:55	4.88E+12	0.845458715	5.6	8/12/18 9:09	4.77E+12	0.639850539	4.6	8/12/18 0:28	4.79E+12	0.92603465	5.2	8/13/18 9:01	4.68E+12	0.943777769	4.8	8/12/18 11:06	4.80E+12	0.67216259	4.8	8/14/18 1:10	4.80E+12	0.685803933	5.6					8/13/18 4:30	4.77E+12	0.752880048	5.6
8/13/18 13:17	4.66E+12	0.780604807	5	8/11/18 23:43	4.46E+12	1.087293883	4.6	8/11/18 18:02	4.78E+12	1.026462951	4.4	8/11/18 22:48	4.39E+12	1.077945513	5	8/13/18 12:23	4.92E+12	0.822798338	5.6	8/12/18 15:00	4.82E+12	0.856564102	4.6	8/12/18 5:23	4.83E+12	0.944209968	5.2	8/13/18 13:54	4.71E+12	0.813223906	4.8	8/12/18 16:20	4.83E+12	0.978060344	4.8									8/13/18 10:04	4.80E+12	0.815585546	5.6
8/13/18 18:40	4.69E+12	0.8013561	5	8/12/18 4:14	4.49E+12	0.84995754	4.6	8/11/18 22:20	4.81E+12	1.103266018	4.4	8/12/18 2:54	4.42E+12	0.892907647	5	8/13/18 17:49	4.96E+12	0.85724928	5.6	8/12/18 19:00	4.84E+12	0.868290563	4.6	8/12/18 9:52	4.85E+12	0.846457914	5.2	8/13/18 18:29	4.73E+12	0.858412426	4.8	8/12/18 20:29	4.86E+12	1.171835823	4.8									8/13/18 16:13	4.83E+12	0.765405941	5.8
8/14/18 0:17	4.72E+12	0.728690463	5	8/12/18 8:46	4.51E+12	0.792668266	4.6	8/12/18 2:44	4.83E+12	1.049315813	4.4	8/12/18 7:32	4.45E+12	0.903295343	5	8/13/18 23:18	5.00E+12	0.823499629	5.8	8/12/18 23:33	4.87E+12	0.827933073	4.6	8/12/18 15:15	4.88E+12	0.865536729	5.2	8/13/18 23:14	4.76E+12	0.790771551	4.8	8/13/18 2:58	4.93E+12	0.581845698	4.8									8/13/18 21:20	4.86E+12	0.784927714	5.8
8/14/18 5:35	4.74E+12	0.792490841	5	8/12/18 13:12	4.54E+12	1.041476747	4.6	8/12/18 7:26	4.86E+12	0.917569439	4.4	8/12/18 12:24	4.48E+12	0.93077928	5.2	8/14/18 4:43	5.04E+12	0.835274003	5.8	8/13/18 4:09	4.89E+12	0.806400251	4.6	8/12/18 20:25	4.91E+12	0.879280502	5.2	8/14/18 4:00	4.79E+12	0.847216834	4.8	8/13/18 7:36	4.97E+12	1.129761487	4.8									8/14/18 2:27	4.89E+12	0.965516098	5.8
				8/12/18 17:36	4.57E+12	1.085823725	4.6	8/12/18 12:20	4.89E+12	1.052275514	4.4	8/12/18 16:46	4.51E+12	1.0910071	5.2		5.04E+12			8/13/18 8:28	4.92E+12	1.094172768	4.6	8/13/18 1:04	4.94E+12	0.804095163	5.4					8/13/18 11:54	4.99E+12	1.111314072	4.8
				8/12/18 22:09	4.59E+12	1.084360851	4.6	8/12/18 16:42	4.92E+12	1.083226091	4.6	8/12/18 21:30	4.54E+12	0.841426222	5.2					8/13/18 13:01	4.95E+12	1.021299737	4.6	8/13/18 6:08	4.97E+12	0.896605173	5.4					8/13/18 16:50	5.02E+12	0.914027911	4.8
				8/13/18 2:33	4.62E+12	0.944459929	4.6	8/12/18 21:14	4.95E+12	0.986959065	4.6	8/13/18 1:48	4.57E+12	0.830775569	5.2					8/13/18 17:11	4.97E+12	1.084975736	4.6	8/13/18 11:14	5.00E+12	0.763921588	5.4					8/13/18 21:12	5.05E+12	0.790031862	5
				8/13/18 6:59	4.64E+12	1.055546829	4.6	8/13/18 2:08	4.97E+12	0.905166084	4.6	8/13/18 6:27	4.59E+12	0.882703594	5.2					8/13/18 21:26	5.00E+12	1.149494952	4.6	8/13/18 16:07	5.03E+12	0.796448346	5.4					8/14/18 2:00	5.08E+12	1.075918839	5
				8/13/18 11:27	4.67E+12	0.848752741	4.6	8/13/18 7:28	5.00E+12	0.857196912	4.8	8/13/18 11:05	4.62E+12	0.86532228	5.2					8/14/18 1:56	5.03E+12	1.080523763	4.6	8/13/18 20:52	5.06E+12	1.024070597	5.6
				8/13/18 15:57	4.70E+12	0.836507695	4.6	8/13/18 12:28	5.03E+12	0.926718779	4.8	8/13/18 16:02	4.65E+12	0.811124272	5.2					8/14/18 6:06	5.06E+12	1.187319523	4.6	8/14/18 1:47	5.10E+12	1.015127757	5.6
				8/13/18 20:48	4.73E+12	0.77201509	4.6	8/13/18 17:21	5.06E+12	0.935978909	4.8	8/13/18 20:43	4.68E+12	0.840618976	5.4
				8/14/18 1:30	4.76E+12	0.772198775	4.6	8/13/18 22:18	5.09E+12	0.790899064	4.8	8/14/18 1:43	4.72E+12	0.760344798	5.4
								8/14/18 2:58	5.11E+12	0.993491562	4.8		4.74E+12
