# Supplementary material for: Environmental conditions dictate differential evolution of vancomycin resistance in Staphylococcus aureus
Source: Commun Biol. 2021 Jun 25;4:793. doi: 10.1038/s42003-021-02339-z (PMC8233327; doi:10.1038/s42003-021-02339-z)
Supplement: Supplementary file 5 — Supplementary Data 4 [file 42003_2021_2339_MOESM5_ESM.csv]

Date	CCDs	GR	Vanco (ug/mL)	Date	CCDs	GR	Vanco (ug/mL)	Date	CCDs	GR	Vanco (ug/mL)	Date	CCDs	GR	Vanco (ug/mL)	Date	CCDs	GR	Vanco (ug/mL)	Date	CCDs	GR	Vanco (ug/mL)	Date	CCDs	GR	Vanco (ug/mL)	Date	CCDs	GR	Vanco (ug/mL)	Date	CCDs	GR	Vanco (ug/mL)	Date	CCDs	GR	Vanco (ug/mL)	Date	CCDs	GR	Vanco (ug/mL)	Date	CCDs	GR	Vanco (ug/mL)
6/10/18 20:07	4.44E+10	24.0610243	0.2	6/10/18 20:09	4.50E+10	11.70617256	0.2	6/10/18 20:15	4.41E+10	8.15398308	0.2	6/10/18 20:20	2.86E+10	5.550324325	0.2	6/10/18 20:25	3.02E+10	4.407012811	0.2	6/10/18 20:31	2.87E+10	3.96889808	0.2	6/10/18 20:36	2.93E+10	3.373498753	0.2	6/10/18 20:42	2.90E+10	2.973698695	0.2	6/10/18 20:47	3.21E+10	2.79847762	0.2	6/13/18 21:00	3.01E+10	0	0	6/13/18 21:19	3.17E+10	0.032527596	0.32	6/13/18 14:49	6.54E+10	0	0
6/13/18 13:33	1.21E+11	0.054768345	0.2	6/11/18 0:02	8.02E+10	1.158417803	0.2	6/11/18 0:09	7.94E+10	1.141658005	0.2	6/11/18 0:25	7.94E+10	1.227299852	0.2	6/11/18 0:35	8.19E+10	1.222485298	0.2	6/11/18 0:42	8.05E+10	1.224237797	0.2	6/11/18 0:55	8.41E+10	1.232240365	0.2	6/11/18 1:02	8.23E+10	1.177132173	0.2	6/11/18 1:09	8.43E+10	1.173869309	0.2	6/14/18 0:35	6.59E+10	1.238449969	0.2	6/14/18 0:49	7.12E+10	1.220410235	0.2	6/13/18 18:44	1.01E+11	1.434486679	0.2
6/13/18 17:30	1.48E+11	1.39346103	0.2	6/11/18 3:58	1.21E+11	1.211782629	0.24	6/11/18 4:05	1.22E+11	1.20326886	0.24	6/11/18 4:16	1.37E+11	1.315340537	0.24	6/11/18 4:27	1.39E+11	1.313454248	0.24	6/11/18 4:37	1.39E+11	1.302710991	0.24	6/11/18 4:49	1.39E+11	1.307445391	0.24	6/11/18 4:55	1.38E+11	1.305820784	0.24	6/11/18 5:07	1.40E+11	1.274824797	0.24	6/14/18 3:20	9.28E+10	1.695515903	0.2	6/14/18 3:41	1.10E+11	1.250468742	0.2	6/13/18 22:27	1.31E+11	1.407869233	0.2
6/13/18 21:25	1.90E+11	1.443098514	0.2	6/11/18 7:36	1.50E+11	1.324400714	0.24	6/11/18 7:55	1.65E+11	1.332271567	0.24	6/11/18 7:26	1.79E+11	1.09804954	0.24	6/11/18 7:46	1.90E+11	1.40925743	0.24	6/11/18 8:04	1.91E+11	1.434852068	0.24	6/11/18 8:11	1.87E+11	1.540293841	0.24	6/11/18 8:18	1.86E+11	1.475341267	0.24	6/11/18 8:25	1.88E+11	1.200754372	0.24	6/14/18 6:09	1.29E+11	1.741809292	0.2	6/14/18 6:25	1.43E+11	1.674327013	0.24	6/14/18 1:57	1.62E+11	1.439158941	0.2
6/14/18 0:42	2.15E+11	1.570435198	0.2	6/11/18 11:22	1.88E+11	1.20735561	0.28	6/11/18 14:31	2.39E+11	0.859663431	0.28	6/11/18 11:18	2.37E+11	1.322360303	0.28	6/11/18 13:56	2.63E+11	0.855752272	0.28	6/11/18 14:39	2.66E+11	0.850428712	0.28	6/11/18 14:46	2.64E+11	0.864065778	0.28	6/11/18 14:53	2.63E+11	0.873491829	0.28	6/11/18 15:00	2.66E+11	0.886590935	0.28	6/14/18 18:15	1.92E+11	0.61442958	0.2	6/14/18 18:20	1.81E+11	0.557533451	0.2	6/14/18 5:11	1.86E+11	1.51045263	0.2
6/14/18 3:51	2.37E+11	1.676575733	0.2	6/11/18 19:01	3.17E+11	0.874706965	0.28	6/11/18 19:24	2.95E+11	0.782384005	0.28	6/11/18 15:12	2.94E+11	1.305982564	0.28	6/11/18 17:37	3.90E+11	1.347987375	0.28	6/11/18 18:17	3.20E+11	1.354577615	0.28	6/11/18 19:08	3.28E+11	1.332257304	0.28	6/11/18 19:31	3.29E+11	1.112454092	0.28	6/11/18 19:39	3.32E+11	1.107953623	0.28	6/14/18 21:35	2.31E+11	1.302172331	0.24	6/14/18 21:52	2.27E+11	1.337637586	0.24	6/14/18 8:17	2.08E+11	1.70503655	0.2
6/14/18 7:05	2.61E+11	1.537800358	0.2	6/11/18 22:54	3.56E+11	1.183363774	0.36	6/11/18 23:17	3.36E+11	1.21327148	0.36	6/11/18 19:46	3.54E+11	1.192023102	0.36	6/11/18 21:29	4.45E+11	1.308831448	0.36	6/11/18 22:08	3.76E+11	1.313135679	0.36	6/11/18 23:01	3.81E+11	1.287601572	0.36	6/11/18 23:28	3.85E+11	1.291018774	0.36	6/11/18 23:36	3.87E+11	1.282910677	0.36	6/15/18 9:13	3.06E+11	1.850152767	0.24	6/15/18 10:18	2.97E+11	0.176416597	0.24	6/14/18 18:09	2.53E+11	0.620579965	0.2
6/14/18 15:21	3.08E+11	2.019983587	0.2	6/12/18 2:46	3.98E+11	1.231288885	0.36	6/12/18 3:08	3.79E+11	1.223409387	0.36	6/11/18 23:47	4.12E+11	1.270603847	0.36	6/12/18 1:20	4.99E+11	1.306683612	0.36	6/12/18 1:59	4.32E+11	1.308544544	0.36	6/12/18 2:56	4.35E+11	1.285304472	0.36	6/12/18 3:20	4.39E+11	1.30743861	0.36	6/12/18 3:30	4.42E+11	1.289622852	0.36	6/15/18 15:00	3.46E+11	0.925546009	0.24	6/15/18 14:12	3.47E+11	1.440616618	0.24	6/14/18 21:27	2.80E+11	1.560548788	0.2
6/14/18 18:59	3.45E+11	0.948215071	0.2	6/12/18 6:38	4.39E+11	1.212587242	0.44	6/12/18 7:00	4.19E+11	1.196393894	0.44	6/12/18 3:40	4.68E+11	1.296732661	0.44	6/12/18 5:12	5.54E+11	1.315313224	0.44	6/12/18 5:51	4.86E+11	1.306610175	0.44	6/12/18 6:48	4.90E+11	1.29897769	0.44	6/12/18 7:12	4.94E+11	1.310356209	0.44	6/12/18 7:22	4.96E+11	1.304654603	0.44	6/15/18 18:01	3.76E+11	1.178549587	0.24	6/15/18 17:32	3.91E+11	1.213013538	0.28	6/15/18 10:11	3.62E+11	1.665729422	0.2
6/14/18 22:21	3.78E+11	1.531600941	0.24	6/12/18 10:30	4.80E+11	1.211815088	0.44	6/12/18 10:52	4.60E+11	1.235405064	0.44	6/12/18 7:32	5.23E+11	1.306705362	0.44	6/12/18 9:04	6.11E+11	1.320527101	0.44	6/12/18 9:36	5.40E+11	1.307294734	0.44	6/12/18 10:40	5.44E+11	1.300748835	0.44	6/12/18 11:03	5.48E+11	1.310610519	0.44	6/12/18 11:13	5.51E+11	1.306284813	0.44	6/15/18 20:57	4.18E+11	1.343762008	0.28	6/15/18 20:30	4.23E+11	1.640352451	0.28	6/15/18 14:16	4.01E+11	1.181063661	0.24
6/15/18 9:18	4.56E+11	0.507379556	0.24	6/12/18 14:49	5.24E+11	1.954793161	0.52	6/12/18 15:16	5.05E+11	0.419653615	0.52	6/12/18 11:24	5.78E+11	1.30605667	0.52	6/12/18 12:55	6.67E+11	1.3164655	0.52	6/12/18 18:21	6.15E+11	0.893059717	0.52	6/12/18 15:23	6.07E+11	1.250351228	0.52	6/12/18 15:31	6.11E+11	1.359604083	0.52	6/12/18 15:38	6.13E+11	1.396222549	0.52	6/15/18 23:46	4.56E+11	1.472399151	0.28	6/15/18 23:12	4.55E+11	1.715341854	0.32	6/15/18 17:49	4.37E+11	1.553503203	0.24
6/15/18 13:02	4.93E+11	1.307698846	0.28	6/12/18 18:12	5.53E+11	1.466898462	0.52	6/12/18 18:53	5.35E+11	1.421109153	0.52	6/12/18 15:42	6.38E+11	1.4433359	0.52	6/12/18 15:58	7.05E+11	1.523281411	0.52	6/12/18 21:22	6.57E+11	1.358599215	0.52	6/12/18 18:42	6.52E+11	1.391487172	0.52	6/12/18 18:59	6.59E+11	1.447616033	0.52	6/12/18 19:06	6.61E+11	1.314174646	0.52	6/16/18 2:26	4.89E+11	1.711106061	0.32	6/16/18 2:08	4.84E+11	1.585479895	0.32	6/15/18 21:17	4.68E+11	1.593834499	0.24
6/15/18 16:21	5.21E+11	1.534856183	0.28	6/12/18 21:49	5.85E+11	1.171340015	0.52	6/12/18 22:32	5.65E+11	1.461555657	0.52	6/12/18 19:14	6.80E+11	1.1960884	0.68	6/12/18 19:21	7.49E+11	1.416242301	0.68	6/13/18 0:22	6.91E+11	1.378978836	0.68	6/12/18 21:43	6.91E+11	1.979914696	0.68	6/12/18 21:58	7.00E+11	1.482250679	0.68	6/12/18 22:16	7.01E+11	1.634781374	0.68	6/16/18 5:07	5.19E+11	1.67607038	0.32	6/16/18 4:57	5.15E+11	1.408677398	0.32	6/16/18 0:31	4.95E+11	1.532360244	0.24
6/15/18 19:17	5.41E+11	1.746479356	0.28	6/13/18 1:07	6.13E+11	1.455603624	0.52	6/13/18 1:44	5.89E+11	1.571228401	0.52	6/12/18 22:21	7.19E+11	1.493823682	0.68	6/12/18 22:28	7.87E+11	1.60682935	0.68	6/13/18 3:36	7.27E+11	1.390218964	0.68	6/13/18 0:31	7.27E+11	1.700950587	0.68	6/13/18 0:58	7.33E+11	1.539129282	0.68	6/13/18 1:14	7.36E+11	1.581568434	0.68	6/16/18 8:10	5.63E+11	1.717889674	0.48	6/16/18 7:59	5.53E+11	1.373382867	0.48	6/16/18 3:47	5.22E+11	1.563456894	0.24
6/15/18 22:27	5.66E+11	1.651367666	0.28	6/13/18 4:32	6.49E+11	1.430383685	0.52	6/13/18 5:07	6.15E+11	1.589029382	0.52	6/13/18 1:26	7.52E+11	1.50352594	0.84	6/13/18 1:41	8.20E+11	1.449554741	0.84	6/13/18 6:31	7.58E+11	1.343035518	0.84	6/13/18 3:46	7.67E+11	1.415938497	0.84	6/13/18 4:02	7.68E+11	1.453400074	0.84	6/13/18 4:24	7.71E+11	1.540930571	0.84	6/16/18 11:23	6.08E+11	1.592104294	0.48	6/16/18 10:40	5.84E+11	1.412596551	0.48	6/16/18 6:35	5.44E+11	1.591587682	0.24
6/16/18 1:32	5.93E+11	1.539402201	0.28	6/13/18 8:08	6.74E+11	1.274812354	0.68	6/13/18 8:31	6.44E+11	1.368892227	0.52	6/13/18 4:41	7.97E+11	1.329023094	0.84	6/13/18 4:45	8.51E+11	1.613227198	0.84	6/13/18 9:30	7.88E+11	1.446295826	0.84	6/13/18 6:42	8.00E+11	1.540066776	0.84	6/13/18 6:58	8.00E+11	1.563327035	0.84	6/13/18 7:29	8.03E+11	1.462118162	0.84	6/16/18 15:53	6.69E+11	1.403798693	0.64	6/16/18 16:00	6.48E+11	1.159282046	0.64	6/16/18 9:47	5.74E+11	1.536318863	0.4
6/16/18 4:45	6.18E+11	1.477663213	0.28	6/13/18 11:58	7.06E+11	1.223863707	0.68	6/13/18 11:49	6.71E+11	1.595857244	0.52	6/13/18 7:43	8.30E+11	1.495062612	1	6/13/18 7:59	8.84E+11	1.372472999	0.84	6/13/18 15:24	8.47E+11	0.931852968	1	6/13/18 9:41	8.30E+11	1.633552088	1	6/13/18 9:57	8.30E+11	1.390312174	1	6/13/18 10:42	8.35E+11	1.295371488	1	6/16/18 20:01	7.22E+11	1.280669294	2	6/16/18 19:39	6.95E+11	1.338403608	2	6/16/18 15:39	6.38E+11	0.991030178	0.4
6/16/18 8:03	6.51E+11	1.441109398	0.28	6/13/18 15:50	7.45E+11	1.201898152	0.68	6/13/18 15:20	7.14E+11	1.719717176	0.52	6/13/18 11:41	8.69E+11	1.146036542	1	6/13/18 12:06	9.25E+11	1.121960415	1	6/13/18 18:51	8.91E+11	1.271185216	1	6/13/18 12:52	8.61E+11	1.392857252	1	6/13/18 13:00	8.60E+11	1.308524748	1	6/13/18 15:29	8.98E+11	1.248122516	1	6/16/18 23:17	7.58E+11	1.433650996	2	6/16/18 22:59	7.26E+11	1.440031714	2	6/16/18 20:08	6.82E+11	1.059821282	2
6/16/18 11:18	6.91E+11	1.256215739	0.44	6/13/18 19:37	7.78E+11	1.187927534	0.84	6/13/18 18:32	7.50E+11	1.484131855	0.68	6/13/18 16:11	8.99E+11	1.270045675	1.16	6/13/18 15:43	9.74E+11	1.434455198	1	6/14/18 2:01	9.55E+11	0.631224752	1.16	6/13/18 19:24	9.24E+11	0.532593888	1.16	6/13/18 18:38	9.07E+11	0.731177167	1.16	6/13/18 19:02	9.41E+11	1.262212567	1.16	6/17/18 3:30	7.95E+11	1.076206527	2.4	6/17/18 2:16	7.57E+11	1.352195981	2.4	6/17/18 0:21	7.13E+11	0.917556029	2
6/16/18 15:02	7.41E+11	1.418961694	0.44	6/13/18 22:56	8.08E+11	1.235146597	0.84	6/13/18 22:18	7.86E+11	1.198492612	0.68	6/14/18 1:12	9.41E+11	0.515865479	1.16	6/13/18 19:17	1.01E+12	1.247650433	1.16	6/14/18 5:36	9.96E+11	1.305934816	1.16	6/13/18 23:01	9.66E+11	1.328360641	1.16	6/13/18 21:51	9.41E+11	1.423303249	1.16	6/13/18 22:33	9.77E+11	1.343914006	1.16	6/17/18 17:00	8.71E+11	0.607695443	2.4	6/17/18 16:46	8.31E+11	0.762867642	2.4	6/18/18 1:04	7.86E+11	0.397277573	2.4
6/16/18 19:53	7.82E+11	0.958781035	2	6/14/18 2:28	8.41E+11	1.238083975	1	6/14/18 1:53	8.24E+11	1.344233399	0.84	6/14/18 4:48	9.74E+11	1.222773281	1.16	6/14/18 2:13	1.07E+12	0.65241151	1.16	6/14/18 15:48	1.04E+12	1.535090873	0.2	6/14/18 3:58	1.00E+12	0.918699581	1.32	6/14/18 2:50	9.74E+11	0.880241656	1.32	6/14/18 3:47	1.02E+12	1.063624154	1.32	6/17/18 20:53	9.24E+11	1.204301579	2.4	6/17/18 21:03	8.77E+11	1.061898737	2.4	6/18/18 7:27	8.46E+11	0.933713289	2.4
6/17/18 2:26	8.36E+11	0.585065812	2	6/14/18 5:49	8.73E+11	1.226690532	1	6/14/18 5:17	8.55E+11	1.37044015	0.84	6/14/18 8:04	1.00E+12	1.132244563	1.32	6/14/18 6:04	1.12E+12	1.232109528	1.32	6/14/18 19:34	1.07E+12	1.297816459	1.32	6/14/18 23:55	1.13E+12	1.188968413	1.32	6/14/18 7:15	1.01E+12	1.211767744	1.32	6/14/18 7:29	1.06E+12	1.269029927	1.32	6/18/18 0:26	9.58E+11	1.145702465	2.8	6/18/18 1:26	9.22E+11	1.113530432	2.8	6/18/18 13:32	9.05E+11	0.482068628	2.4
6/17/18 6:39	8.75E+11	1.078853402	2	6/14/18 15:27	9.35E+11	1.880954068	0.2	6/14/18 8:40	8.92E+11	1.453724264	0.84	6/14/18 15:37	1.05E+12	1.660332639	0.2	6/14/18 15:43	1.16E+12	1.557844507	0.2	6/14/18 23:15	1.11E+12	1.318200987	1.32	6/15/18 9:52	1.20E+12	0.55299068	1.32	6/14/18 17:59	1.05E+12	0.665363303	0.2	6/14/18 18:04	1.10E+12	0.586980269	0.2	6/18/18 6:38	1.01E+12	0.973367472	2.8	6/18/18 5:28	9.64E+11	1.508472074	2.8	6/18/18 18:25	9.63E+11	1.026906239	2.4
6/17/18 11:20	9.13E+11	1.060581969	2.4	6/14/18 19:19	9.80E+11	1.196832273	1.16	6/14/18 15:32	9.35E+11	1.815672977	0.2	6/14/18 19:07	1.09E+12	1.485748128	1.32	6/14/18 19:15	1.21E+12	1.327989557	1.32	6/15/18 9:45	1.19E+12	0.542425238	1.36	6/15/18 13:49	1.25E+12	1.200868517	1.36	6/14/18 22:11	1.10E+12	1.188958091	1.48	6/14/18 21:14	1.13E+12	1.442195756	1.48	6/18/18 18:29	1.07E+12	0.430047933	3.2	6/18/18 13:36	1.02E+12	0.432923567	3.2	6/18/18 22:46	1.01E+12	1.069253694	2.8
6/18/18 12:33	9.84E+11	0.394893269	2.4	6/14/18 22:33	1.01E+12	1.36079905	1.16	6/14/18 18:43	9.75E+11	1.448811709	1	6/14/18 22:17	1.13E+12	1.485219414	1.32	6/15/18 9:38	1.29E+12	1.082533934	1.32	6/15/18 13:33	1.24E+12	1.177200839	1.36	6/15/18 17:08	1.29E+12	1.518791606	1.36	6/15/18 9:56	1.18E+12	0.483867687	1.48	6/15/18 10:04	1.21E+12	1.319866399	1.48	6/18/18 22:42	1.11E+12	1.11430902	3.2	6/18/18 18:43	1.07E+12	1.024180058	3.2	6/19/18 7:01	1.07E+12	0.690826131	2.8
6/18/18 18:01	1.03E+12	1.117186159	2.4	6/15/18 9:22	1.10E+12	0.51398936	1.2	6/14/18 22:07	1.02E+12	1.29376698	1	6/15/18 9:30	1.21E+12	0.495101529	1.36	6/15/18 14:20	1.34E+12	1.144749648	1.36	6/15/18 17:17	1.29E+12	1.33783701	1.4	6/15/18 20:11	1.32E+12	1.523802059	1.4	6/15/18 13:57	1.23E+12	1.188675228	1.52	6/15/18 14:45	1.26E+12	1.264204954	1.52	6/19/18 6:40	1.17E+12	0.870942986	3.2	6/18/18 23:29	1.12E+12	0.982674811	3.2	6/19/18 12:44	1.13E+12	0.544190063	2.8
6/18/18 21:40	1.06E+12	1.21995605	2.4	6/15/18 12:57	1.14E+12	1.272684252	1.2	6/15/18 9:26	1.10E+12	0.497244004	1.04	6/15/18 13:20	1.26E+12	1.182585148	1.36	6/15/18 17:45	1.39E+12	1.416317457	1.36	6/15/18 21:13	1.34E+12	1.22799481	1.4	6/15/18 23:42	1.36E+12	1.388661241	1.4	6/15/18 17:39	1.28E+12	1.558598018	1.52	6/15/18 18:14	1.29E+12	1.312980322	1.52	6/19/18 10:48	1.21E+12	1.154390267	3.2	6/19/18 3:30	1.15E+12	1.265902695	3.2	6/19/18 18:17	1.19E+12	0.96441957	2.8
6/19/18 8:36	1.13E+12	0.646463952	2.8	6/15/18 16:27	1.17E+12	1.309662732	1.24	6/15/18 12:41	1.15E+12	1.382787627	1.04	6/15/18 16:42	1.30E+12	1.402643476	1.4	6/15/18 21:01	1.43E+12	1.510427306	1.4	6/16/18 0:18	1.37E+12	1.514946057	1.44	6/16/18 2:48	1.39E+12	1.429502302	1.4	6/15/18 21:06	1.33E+12	1.440580022	1.56	6/15/18 22:36	1.34E+12	1.284637104	1.56	6/19/18 18:25	1.28E+12	0.697812504	3.6	6/19/18 11:39	1.22E+12	0.810149609	3.6	6/20/18 1:42	1.27E+12	1.040358669	3
6/19/18 14:27	1.18E+12	0.580980832	2.8	6/15/18 19:43	1.21E+12	1.375980793	1.24	6/15/18 15:55	1.18E+12	1.384157477	1.08	6/15/18 19:50	1.33E+12	1.464401619	1.4	6/16/18 0:02	1.47E+12	1.548875337	1.4	6/16/18 3:23	1.40E+12	1.433271104	1.44	6/16/18 7:26	1.44E+12	1.207652124	1.56	6/16/18 0:27	1.37E+12	1.341024524	1.56	6/16/18 1:55	1.38E+12	1.395370686	1.56	6/20/18 0:30	1.36E+12	1.173714304	3.6	6/19/18 18:32	1.30E+12	0.83155413	3.6	6/20/18 12:48	1.35E+12	1.225021936	3
6/19/18 19:30	1.21E+12	0.884402418	2.8	6/15/18 23:35	1.25E+12	1.211150984	1.28	6/15/18 19:06	1.22E+12	1.425653912	1.08	6/15/18 22:55	1.36E+12	1.486928012	1.44	6/16/18 4:16	1.50E+12	1.1373359	1.44	6/16/18 8:17	1.46E+12	1.046364498	1.6	6/16/18 11:04	1.48E+12	1.255919564	1.56	6/16/18 3:51	1.41E+12	1.312087846	1.6	6/16/18 5:21	1.41E+12	1.280998744	1.72	6/20/18 12:55	1.44E+12	0.122438323	3.6	6/20/18 1:10	1.38E+12	1.161623943	3.6	6/20/18 22:03	1.43E+12	0.534443442	3
6/20/18 1:22	1.26E+12	0.883376785	2.8	6/16/18 3:06	1.29E+12	1.30686692	1.28	6/15/18 22:32	1.25E+12	1.216864578	1.12	6/16/18 3:11	1.41E+12	1.308602521	1.44	6/16/18 7:54	1.54E+12	1.364744407	1.44	6/16/18 15:16	1.54E+12	1.19871113	1.6	6/16/18 15:25	1.53E+12	1.273063871	1.72	6/16/18 7:33	1.45E+12	1.25339963	1.6	6/16/18 9:55	1.45E+12	1.229787349	1.72	6/20/18 23:34	1.53E+12	0.542996702	3.6	6/20/18 13:02	1.46E+12	0.131144891	3.6	6/21/18 2:11	1.47E+12	1.209612943	3
6/20/18 9:46	1.34E+12	1.203224303	2.8	6/16/18 6:49	1.32E+12	1.212038401	1.44	6/16/18 1:47	1.29E+12	1.429453793	1.12	6/16/18 6:17	1.44E+12	1.428160638	1.6	6/16/18 11:34	1.59E+12	1.368812333	1.6	6/16/18 18:37	1.59E+12	1.396539516	2	6/16/18 18:46	1.58E+12	1.43020261	2	6/16/18 11:30	1.49E+12	1.192457646	1.76	6/16/18 15:32	1.53E+12	1.042007046	1.88	6/21/18 20:25	1.61E+12	0.240025399	3.6	6/20/18 23:41	1.55E+12	0.47172312	3.6	6/21/18 20:18	1.56E+12	0.29787945	3
6/20/18 21:04	1.43E+12	0.451704233	2.8	6/16/18 14:54	1.40E+12	1.058720765	1.44	6/16/18 5:31	1.33E+12	1.256832936	1.28	6/16/18 11:41	1.49E+12	1.198166518	1.6	6/16/18 16:07	1.65E+12	1.371835757	1.6	6/16/18 21:30	1.62E+12	1.325823421	2	6/16/18 21:52	1.62E+12	1.585250339	2	6/16/18 15:46	1.55E+12	0.64566344	1.76	6/16/18 19:06	1.57E+12	1.454133169	2	6/22/18 3:25	1.68E+12	0.770854238	3.8	6/21/18 20:32	1.63E+12	0.238271211	3.6	6/22/18 3:05	1.62E+12	0.68546513	3.2
6/21/18 9:36	1.52E+12	1.117585639	2.8	6/16/18 18:03	1.44E+12	1.317362253	2	6/16/18 9:08	1.36E+12	1.222602604	1.28	6/16/18 16:15	1.55E+12	1.208681935	1.76	6/16/18 19:30	1.70E+12	1.473487828	2	6/17/18 4:25	1.69E+12	0.745371683	2.4	6/17/18 1:04	1.65E+12	1.336264358	2.4	6/16/18 18:59	1.59E+12	1.378806916	2	6/16/18 22:13	1.61E+12	1.521346082	2	6/22/18 7:27	1.73E+12	0.808916304	3.8	6/22/18 3:36	1.71E+12	0.640968849	3.8	6/22/18 6:58	1.66E+12	1.169688279	3.2
6/21/18 19:19	1.60E+12	0.522084631	3	6/17/18 3:15	1.49E+12	0.691546973	2	6/16/18 15:09	1.42E+12	0.896966562	1.44	6/16/18 19:46	1.60E+12	1.514488579	2	6/16/18 22:35	1.73E+12	1.223220987	2	6/17/18 12:27	1.73E+12	0.851860722	2.4	6/17/18 4:31	1.69E+12	1.345472047	2.4	6/16/18 22:03	1.63E+12	1.285152916	2	6/17/18 1:19	1.64E+12	1.373558584	2.4	6/22/18 11:07	1.76E+12	1.290788453	3.8	6/22/18 7:37	1.75E+12	1.123923375	3.8	6/22/18 11:03	1.70E+12	1.094581922	3.2
6/21/18 23:34	1.65E+12	1.052484848	3	6/17/18 6:48	1.53E+12	1.380981493	2	6/16/18 18:24	1.46E+12	1.519614415	2	6/16/18 22:46	1.64E+12	1.411158678	2	6/17/18 2:45	1.77E+12	1.149208189	2.4	6/17/18 23:17	1.76E+12	0.893214391	2.4	6/17/18 8:19	1.72E+12	1.104278205	2.8	6/17/18 1:58	1.66E+12	1.139652851	2.4	6/17/18 4:56	1.68E+12	1.216410779	2.4	6/22/18 15:27	1.80E+12	1.289307414	3.8	6/22/18 18:58	1.78E+12	0.374727553	3.8	6/22/18 15:17	1.75E+12	1.099674761	3.2
6/22/18 3:44	1.68E+12	1.094916873	3	6/17/18 10:00	1.56E+12	1.423841564	2.4	6/16/18 21:42	1.49E+12	1.524612978	2	6/17/18 2:04	1.67E+12	1.301683706	2.4	6/17/18 6:18	1.81E+12	1.307923412	2.4	6/18/18 18:36	1.84E+12	0.47847412	2.8	6/17/18 12:01	1.76E+12	1.171483647	2.8	6/17/18 7:04	1.71E+12	1.791995189	2.4	6/17/18 9:05	1.71E+12	1.187058117	2.8	6/22/18 21:49	1.87E+12	0.671685419	4	6/23/18 2:19	1.83E+12	0.658284306	3.8	6/22/18 18:36	1.78E+12	1.22551745	3.4
6/22/18 8:05	1.72E+12	1.183521602	3	6/17/18 16:19	1.63E+12	1.11812164	2.4	6/17/18 0:34	1.53E+12	1.559260564	2	6/17/18 5:34	1.71E+12	1.349286442	2.4	6/17/18 11:40	1.85E+12	1.036476666	2.8	6/18/18 23:13	1.89E+12	1.180013095	2.8	6/17/18 19:53	1.83E+12	0.564632622	3.2	6/17/18 11:30	1.75E+12	1.216212691	2.8	6/17/18 13:56	1.75E+12	1.315365359	2.8	6/23/18 3:40	1.95E+12	1.060144531	4	6/23/18 9:26	1.91E+12	0.766576126	3.8	6/22/18 22:54	1.81E+12	1.150332575	3.4
7/6/18 14:43	1.84E+12	0.97111648	3	6/17/18 19:58	1.68E+12	1.2095252	2.8	6/17/18 4:42	1.56E+12	1.322704007	2.4	6/17/18 9:36	1.74E+12	1.20964388	2.8	6/17/18 16:36	1.92E+12	0.999186849	2.8	6/19/18 2:32	1.92E+12	1.369073754	2.8	6/17/18 23:59	1.87E+12	1.241613521	3.2	6/17/18 16:42	1.82E+12	0.895757319	2.8	6/17/18 19:06	1.79E+12	1.265201232	3.2	6/23/18 9:10	2.01E+12	0.601064544	4	6/23/18 15:52	1.99E+12	0.793826255	3.8	6/23/18 2:57	1.84E+12	1.143659245	3.4
7/6/18 18:46	1.88E+12	1.227386519	3	6/17/18 23:37	1.72E+12	1.268252309	2.8	6/17/18 8:11	1.60E+12	1.219709475	2.4	6/17/18 13:20	1.78E+12	1.181613056	2.8	6/17/18 20:09	1.96E+12	1.331771544	3.2	6/19/18 5:51	1.95E+12	1.344333683	2.8	6/18/18 4:43	1.91E+12	1.195268913	3.6	6/17/18 20:16	1.87E+12	1.290752042	2.8	6/18/18 7:53	1.85E+12	0.672590111	3.2	6/23/18 15:33	2.09E+12	1.019406123	4	7/7/18 1:02	2.1616E+12	0.75475006	3.8	6/23/18 7:16	1.87E+12	1.125477745	3.6
7/6/18 23:09	1.91E+12	1.271353566	3	6/18/18 4:02	1.75E+12	1.068190425	3.2	6/17/18 16:53	1.67E+12	0.620672315	2.8	6/17/18 17:55	1.82E+12	1.214038518	3.2	6/17/18 23:26	2.00E+12	1.336389114	3.2	6/19/18 9:54	2.00E+12	1.180194839	3.2	6/18/18 8:48	1.95E+12	1.260606578	3.6	6/18/18 1:08	1.91E+12	1.24280187	3.2	6/18/18 11:36	1.89E+12	1.244398331	3.2	6/23/18 20:01	2.14E+12	1.122092068	4	7/7/18 7:18	2.244E+12	0.813304681	3.8	6/23/18 11:32	1.90E+12	1.025214979	3.6
7/7/18 4:15	1.96E+12	0.95942373	3.2	6/18/18 7:57	1.79E+12	1.151517055	3.2	6/17/18 20:49	1.71E+12	1.202893735	2.8	6/17/18 22:35	1.85E+12	1.107004243	3.2	6/18/18 3:47	2.03E+12	1.006389991	3.6	6/19/18 18:21	2.08E+12	0.659272291	3.2	6/18/18 20:36	2.03E+12	0.737916022	4	6/18/18 4:23	1.94E+12	1.362612673	3.2	6/18/18 18:21	1.96E+12	1.112508009	3.6	6/24/18 0:17	2.19E+12	0.947493467	4.2	7/7/18 20:57	2.3306E+12	0.473895983	3.8	6/23/18 18:54	1.94E+12	0.633967311	3.6
7/7/18 8:24	2.00E+12	1.061845381	3.2	6/18/18 12:46	1.83E+12	0.946810442	3.6	6/18/18 1:20	1.75E+12	1.088199792	3.2	6/18/18 19:50	1.93E+12	0.527982762	3.6	6/19/18 17:21	2.11E+12	0.141474842	3.6	6/20/18 0:58	2.15E+12	1.346416961	3.2	6/19/18 0:55	2.08E+12	1.185285204	4	6/18/18 11:25	2.01E+12	0.792593417	3.6	6/18/18 23:00	2.01E+12	1.146522532	3.6	6/24/18 4:36	2.23E+12	1.097440781	4.2	7/8/18 3:08	2.4077E+12	0.808762876	3.8	6/23/18 23:50	1.98E+12	1.075101823	3.6
7/7/18 12:19	2.03E+12	1.121002752	3.2	6/18/18 18:05	1.89E+12	1.234129391	3.6	6/18/18 5:39	1.79E+12	1.180901167	3.2	6/19/18 0:51	1.99E+12	1.202193317	3.6	6/20/18 1:18	2.19E+12	0.653769728	3.4	6/20/18 10:16	2.23E+12	0.556923977	3.2	6/19/18 4:27	2.12E+12	1.283306571	4	6/19/18 17:28	2.09E+12	0.17159905	3.6	6/19/18 2:47	2.05E+12	1.197967993	3.6	6/24/18 8:36	2.27E+12	0.867634703	4.2	7/8/18 9:48	2.4919E+12	0.801858086	3.8	6/24/18 7:10	2.03E+12	0.631278382	3.8
7/8/18 10:38	2.11E+12	0.23966293	3.4	6/18/18 22:13	1.93E+12	1.101042797	3.6	6/18/18 12:37	1.86E+12	0.811253723	3.6	6/19/18 5:05	2.02E+12	1.205579153	3.6	6/20/18 5:10	2.23E+12	1.261926874	3.4	6/20/18 21:36	2.32E+12	0.446216317	3.2	6/19/18 8:53	2.16E+12	1.139913054	4	6/20/18 2:24	2.16E+12	0.447361633	3.4	6/19/18 7:05	2.10E+12	1.100778169	3.6	6/25/18 0:06	2.34E+12	0.902335217	4.4	7/8/18 13:38	2.5393E+12	1.215433847	4	6/24/18 11:27	2.06E+12	1.029345318	3.8
7/8/18 21:41	2.19E+12	0.70601571	3.4	6/19/18 2:21	1.96E+12	1.131692977	3.6	6/18/18 18:12	1.91E+12	0.935396462	3.6	6/19/18 11:58	2.05E+12	1.121465322	3.6	6/20/18 10:09	2.28E+12	0.966622451	3.4	6/21/18 19:50	2.41E+12	1.130204809	3.2	6/19/18 18:36	2.24E+12	0.566394369	4.4	6/20/18 12:06	2.25E+12	0.469878629	3.4	6/19/18 10:44	2.13E+12	1.226159414	4	6/25/18 11:33	2.43E+12	0.449168471	4.4	7/8/18 20:48	2.6228E+12	0.766720542	4	6/24/18 23:56	2.15E+12	0.426950941	3.8
7/9/18 2:12	2.24E+12	0.993638993	3.4	6/19/18 6:36	1.99E+12	1.072027207	4	6/18/18 23:25	1.96E+12	1.17079857	3.6	6/19/18 18:13	2.12E+12	0.818083826	4	6/20/18 21:29	2.37E+12	0.469262751	3.4	6/22/18 2:56	2.47E+12	0.755077229	3.4	6/20/18 1:02	2.32E+12	1.16815525	4.4	6/20/18 21:49	2.33E+12	0.517132177	3.4	6/19/18 14:48	2.16E+12	1.192140063	4	6/25/18 17:48	2.50E+12	0.582118089	4.4	7/9/18 3:14	2.7076E+12	0.806753424	4	6/25/18 11:25	2.23E+12	0.433510012	4
7/9/18 6:31	2.27E+12	1.061151301	3.6	6/19/18 11:33	2.03E+12	1.40846101	4	6/19/18 3:55	2.00E+12	1.029213186	3.6	6/20/18 1:14	2.18E+12	0.760461964	4	6/21/18 19:43	2.45E+12	1.193665101	3.6	6/22/18 7:23	2.52E+12	0.896497531	3.4	6/20/18 10:23	2.40E+12	1.014710197	4.4	6/21/18 2:05	2.38E+12	1.180988285	3.4	6/19/18 19:20	2.20E+12	1.245999309	4	6/25/18 22:06	2.54E+12	1.06138095	4.4	7/9/18 13:26	2.7939E+12	0.626516375	4	6/25/18 17:03	2.28E+12	1.170711704	4
7/9/18 11:25	2.33E+12	0.877451375	3.6	6/19/18 14:29	2.04E+12	1.138861701	4	6/19/18 7:50	2.03E+12	1.127819941	4	6/20/18 10:02	2.27E+12	0.601131459	4	6/22/18 3:57	2.53E+12	0.533604591	3.6	6/22/18 11:26	2.55E+12	1.091398868	3.4	6/20/18 21:43	2.49E+12	0.445111125	4.4	6/21/18 20:04	2.47E+12	0.300171499	3.6	6/20/18 1:29	2.25E+12	0.97406357	4	6/26/18 4:21	2.59E+12	0.913063022	4.8	7/9/18 19:38	2.8716E+12	0.806902597	4	6/25/18 20:52	2.32E+12	1.233344558	4
7/9/18 16:36	2.37E+12	0.999339663	3.6	6/20/18 1:36	2.12E+12	0.924267461	4	6/19/18 13:11	2.06E+12	0.800440253	4	6/20/18 21:22	2.36E+12	0.446250078	4	6/22/18 8:03	2.58E+12	1.17615522	3.6	6/22/18 16:21	2.59E+12	1.165079963	3.4	6/21/18 19:57	2.58E+12	1.060476245	4.4	6/22/18 3:16	2.55E+12	0.575126871	3.6	6/20/18 12:13	2.34E+12	0.497491713	4	6/26/18 8:51	2.63E+12	1.016988827	4.8	7/10/18 2:05	2.9524E+12	0.797555557	4	6/26/18 2:05	2.36E+12	1.068942278	4.4
7/9/18 20:31	2.40E+12	1.209887359	3.8	6/20/18 9:51	2.20E+12	0.558525183	4	6/19/18 18:06	2.12E+12	1.067156974	4	6/21/18 19:36	2.44E+12	1.041423849	4	6/22/18 11:58	2.62E+12	1.300392803	3.6	6/22/18 20:39	2.63E+12	1.330183828	3.6	6/22/18 3:40	2.65E+12	0.767948288	4.6	6/22/18 7:19	2.60E+12	1.191483766	3.6	6/20/18 21:56	2.43E+12	0.521063999	4	6/26/18 17:00	2.66E+12	0.296178802	4.8	7/10/18 8:49	3.0288E+12	0.759833121	4.2	6/26/18 6:04	2.39E+12	1.095275212	4.4
7/10/18 0:33	2.44E+12	1.126583237	3.8	6/20/18 21:08	2.28E+12	0.446596739	4	6/19/18 22:22	2.16E+12	1.064478762	4	6/22/18 2:47	2.51E+12	0.654510772	4.2	6/22/18 16:36	2.66E+12	1.238875654	3.8	6/23/18 1:35	2.67E+12	1.128965049	3.6	6/22/18 9:31	2.72E+12	0.536918498	4.6	6/22/18 10:41	2.63E+12	1.362523507	3.6	6/21/18 20:11	2.51E+12	1.034153889	4	6/27/18 3:20	2.74E+12	0.897794041	4.8	7/10/18 16:55	3.1123E+12	0.642063183	4.2	6/26/18 15:13	2.44E+12	0.704539038	4.4
7/10/18 4:08	2.47E+12	1.274600152	3.8	6/21/18 9:40	2.36E+12	1.004095528	4	6/20/18 2:58	2.19E+12	0.961229046	4	6/22/18 9:00	2.58E+12	0.431473189	4.2	6/22/18 21:34	2.70E+12	1.224385196	3.8	6/23/18 5:59	2.71E+12	1.034848411	3.6	6/22/18 15:08	2.79E+12	1.011001205	4.6	6/22/18 16:27	2.68E+12	1.239821862	3.8	6/22/18 4:01	2.58E+12	0.658724481	4.4	6/27/18 9:38	2.81E+12	0.962956948	4.8	7/10/18 21:12	3.1596E+12	1.07046471	4.2	6/26/18 19:33	2.48E+12	1.081606944	4.4
7/10/18 8:30	2.50E+12	1.045695945	4	6/21/18 19:23	2.44E+12	0.503298783	4.4	6/20/18 9:58	2.27E+12	0.799113024	4	6/22/18 14:55	2.66E+12	1.004903881	4.2	6/23/18 0:58	2.74E+12	1.183707262	3.8	6/23/18 12:51	2.77E+12	0.812857277	3.8	6/22/18 19:13	2.84E+12	1.128137697	4.6	6/22/18 20:25	2.72E+12	1.150688966	3.8	6/22/18 8:21	2.63E+12	1.116756941	4.4	7/6/18 18:10	2.9282E+12	0.589628144	4.8	7/11/18 19:53	3.2472E+12	0.236807196	4.4	6/26/18 23:44	2.52E+12	1.163773509	4.6
7/10/18 18:13	2.58E+12	0.965291014	4	6/22/18 2:06	2.50E+12	0.405867793	4.4	6/20/18 21:15	2.36E+12	0.458138543	4	6/22/18 18:46	2.70E+12	1.215208677	4.2	6/23/18 15:22	2.81E+12	0.621858522	4	6/26/18 17:57	2.84E+12	0.165801592	3.8	6/22/18 23:48	2.88E+12	0.993123788	4.8	6/23/18 1:25	2.75E+12	1.319973951	3.8	6/22/18 12:48	2.66E+12	1.114695899	4.4	7/6/18 22:07	2.9728E+12	1.130093028	4.8	7/12/18 3:14	3.296E+12	1.036788823	4.4	6/27/18 3:45	2.55E+12	1.100677072	4.6
7/11/18 19:25	2.67E+12	0.205618427	4	6/22/18 6:44	2.55E+12	1.028826024	4.4	6/21/18 9:47	2.44E+12	1.124161736	4.2	6/22/18 23:44	2.74E+12	1.025578945	4.4	6/23/18 20:18	2.85E+12	1.142199493	4	6/27/18 0:56	2.91E+12	0.541013784	4	6/23/18 4:34	2.91E+12	0.939865898	4.8	6/23/18 6:26	2.80E+12	1.027748372	4	6/22/18 17:06	2.71E+12	1.184179011	4.4	7/7/18 1:54	3.0052E+12	1.163221426	4.8					6/27/18 8:23	2.58E+12	1.059535944	4.6
7/12/18 3:22	2.73E+12	0.69231877	4.2	6/22/18 12:32	2.58E+12	0.775287161	4.4	6/21/18 19:30	2.52E+12	0.516538313	4.2	6/23/18 4:08	2.77E+12	0.997581908	4.4	6/24/18 0:54	2.90E+12	1.139765439	4	6/27/18 7:07	2.97E+12	0.439987961	4	6/23/18 9:58	2.95E+12	0.960967382	4.8	6/23/18 10:23	2.83E+12	1.147473329	4	6/22/18 21:05	2.74E+12	1.23539725	4.8	7/7/18 10:40	3.0829E+12	0.882788491	5					6/27/18 12:59	2.62E+12	1.073388196	4.8
7/12/18 7:44	2.77E+12	1.060532049	4.2	6/22/18 16:51	2.62E+12	1.095947854	4.4	6/22/18 8:32	2.56E+12	0.446765084	4.2	6/23/18 8:30	2.80E+12	1.131120907	4.4	6/24/18 5:49	2.94E+12	1.194127765	4.2	7/6/18 22:17	3.0703E+12	1.124114066	4	6/23/18 17:01	3.01E+12	0.518534167	5	6/23/18 15:26	2.88E+12	1.135065408	4	6/23/18 2:29	2.78E+12	1.142567708	4.8	7/7/18 20:53	3.1719E+12	1.341486876	5					6/27/18 18:04	2.68E+12	1.096018798	4.8
7/12/18 11:42	2.80E+12	1.109528398	4.2	6/22/18 20:56	2.65E+12	1.219737434	4.6	6/22/18 17:01	2.62E+12	0.629059328	4.2	6/24/18 0:40	2.88E+12	0.602568125	4.6	6/24/18 10:21	2.97E+12	1.143354459	4.2	7/7/18 2:24	3.1083E+12	1.100714305	4	6/23/18 21:57	3.06E+12	1.10762303	5	6/23/18 19:30	2.91E+12	1.218419206	4.2	6/23/18 7:07	2.82E+12	1.023187929	4.8	7/8/18 2:56	3.2447E+12	0.446954701	5					7/6/18 16:58	2.7639E+12	1.001971876	4.8
				6/23/18 2:08	2.69E+12	0.912347579	4.6	6/22/18 21:38	2.66E+12	1.125356328	4.2	6/24/18 5:55	2.93E+12	0.967636401	4.6	6/24/18 23:20	3.06E+12	0.414685592	4.2	7/7/18 6:26	3.1428E+12	1.141590456	4	6/24/18 2:38	3.09E+12	1.097668237	5	6/24/18 0:47	2.95E+12	1.052541171	4.2	6/23/18 14:29	2.89E+12	0.559838925	5.2	7/8/18 8:35	3.3191E+12	1.114029381	5					7/6/18 20:36	2.7951E+12	1.150157186	4.8
				6/23/18 6:17	2.72E+12	1.070390962	4.6	6/23/18 1:45	2.70E+12	1.076809761	4.4	6/24/18 10:07	2.97E+12	1.045801629	4.6	6/25/18 10:57	3.14E+12	0.429393158	4.4	7/7/18 10:45	3.1772E+12	1.028213384	4.2	6/24/18 7:49	3.12E+12	0.8234767	5.2	6/24/18 4:57	2.99E+12	1.129781897	4.2	6/23/18 19:51	2.94E+12	1.010308975	5.2	7/8/18 12:49	3.3647E+12	1.078651003	5					7/7/18 0:20	2.8276E+12	1.128238687	4.8
				6/23/18 10:30	2.75E+12	1.063412816	4.8	6/23/18 6:42	2.73E+12	0.881497622	4.4	6/24/18 23:13	3.05E+12	0.409338267	4.8	6/25/18 17:25	3.22E+12	0.450934163	4.4	7/7/18 20:09	3.2643E+12	0.160761281	4.2	6/24/18 13:53	3.18E+12	0.557758493	5.2	6/24/18 8:59	3.02E+12	1.132533509	4.4	6/24/18 0:25	2.98E+12	1.051229664	5.2	7/8/18 16:48	3.4008E+12	1.134638234	5.2					7/7/18 4:00	2.8621E+12	1.13290536	5
				6/23/18 14:56	2.78E+12	1.086545495	4.8	6/23/18 10:50	2.76E+12	1.709428324	4.4	6/25/18 10:49	3.14E+12	0.430006867	4.8	6/25/18 21:46	3.27E+12	1.109267084	4.4	7/8/18 0:45	3.2988E+12	1.002997357	4.2	6/24/18 23:34	3.26E+12	0.552447961	5.2	6/24/18 23:45	3.11E+12	0.960413363	4.4	6/24/18 4:52	3.02E+12	1.049617923	5.6	7/8/18 21:17	3.4422E+12	1.032959433	5.2					7/7/18 10:59	2.9231E+12	0.486799266	5
				6/23/18 19:11	2.82E+12	1.025893676	4.8	6/23/18 15:47	2.80E+12	0.956334291	4.6	6/25/18 17:34	3.21E+12	0.49140449	4.8	6/26/18 2:09	3.30E+12	1.031675905	4.8	7/8/18 7:40	3.3628E+12	0.762014409	4.2	6/25/18 11:04	3.35E+12	0.435843538	5.4	6/25/18 11:11	3.20E+12	0.437979675	4.4	6/24/18 9:19	3.07E+12	1.057073636	5.6	7/9/18 0:36	3.4668E+12	1.34036402	5.2					7/7/18 20:46	3.0064E+12	0.753230833	5
				6/24/18 0:13	2.86E+12	0.975872001	5	6/23/18 20:07	2.84E+12	1.22120636	4.6	6/25/18 23:48	3.28E+12	0.447827582	4.8	6/26/18 6:57	3.35E+12	0.970550313	4.8	7/8/18 12:00	3.4088E+12	1.083818666	4.2	6/25/18 18:02	3.42E+12	0.388459147	5.4	6/25/18 15:54	3.24E+12	0.914669982	4.6	6/24/18 23:49	3.15E+12	0.369536348	5.6	7/9/18 7:56	3.5375E+12	0.556742672	5.2					7/8/18 1:08	3.0437E+12	1.040394082	5.2
				6/24/18 4:22	2.89E+12	1.016220731	5	6/24/18 0:21	2.87E+12	1.087836076	4.6	6/26/18 5:04	3.32E+12	0.919859206	4.8	6/26/18 15:07	3.41E+12	0.656690777	4.8	7/8/18 16:34	3.4465E+12	1.174629887	4.4	6/25/18 22:57	3.47E+12	1.035619016	5.4	6/25/18 20:04	3.28E+12	1.190213891	4.6	6/25/18 11:18	3.24E+12	0.434859873	6	7/9/18 14:57	3.6219E+12	1.136454661	5.2					7/8/18 6:05	3.0796E+12	1.275343299	5.2
				6/24/18 8:40	2.92E+12	1.054110021	5	6/24/18 4:11	2.91E+12	1.150714879	4.8	6/26/18 11:30	3.38E+12	0.749066919	5.2	6/27/18 12:07	3.49E+12	0.446243944	4.8	7/8/18 21:37	3.4955E+12	1.18424348	4.4	6/26/18 3:57	3.51E+12	0.893490313	5.8	6/26/18 21:51	3.35E+12	0.5462256	4.6	6/25/18 18:06	3.30E+12	0.573916021	6	7/9/18 19:02	3.6666E+12	1.149083693	5.2					7/8/18 11:16	3.1258E+12	0.956355881	5.4
				6/24/18 23:01	3.00E+12	0.850231081	5.2	6/24/18 9:03	2.96E+12	1.005782773	4.8	6/27/18 0:22	3.46E+12	0.696777617	5.2	7/6/18 15:26	3.6037E+12	0.933983134	4.8	7/9/18 1:08	3.5252E+12	1.279622346	4.4	6/26/18 9:04	3.54E+12	0.965137912	5.8	6/27/18 3:06	3.40E+12	1.041101658	4.6	6/25/18 23:21	3.34E+12	0.893262253	6	7/9/18 23:16	3.6995E+12	1.042348838	5.4					7/8/18 14:45	3.1559E+12	1.350042521	5.4
				6/25/18 10:35	3.08E+12	0.433742947	5.2	6/24/18 13:58	3.01E+12	1.029951198	4.8	6/27/18 5:50	3.51E+12	0.860502593	5.2	7/6/18 19:23	3.6382E+12	1.149031574	4.8	7/9/18 6:12	3.5548E+12	1.243230366	4.6	6/26/18 15:47	3.60E+12	0.577081106	5.8	6/27/18 11:50	3.45E+12	0.741963975	4.8	6/26/18 4:38	3.38E+12	0.873829359	6	7/10/18 3:46	3.7344E+12	0.944031784	5.4					7/8/18 19:55	3.1915E+12	0.953637524	5.4
				6/25/18 15:50	3.13E+12	0.977170042	5.2	6/24/18 23:06	3.10E+12	0.583418408	5	6/27/18 12:13	3.57E+12	0.520166716	5.2	7/6/18 23:52	3.6746E+12	1.044803139	4.8	7/9/18 11:35	3.6119E+12	1.059781018	4.6	6/26/18 20:51	3.65E+12	1.022103801	5.8	6/28/18 2:20	3.53E+12	0.668183104	4.8	6/26/18 9:39	3.41E+12	1.291360066	6	7/11/18 19:46	3.8247E+12	0.135122144	5.4					7/9/18 2:16	3.2472E+12	1.394390308	5.6
				6/26/18 2:19	3.20E+12	0.701164162	5.6	6/25/18 10:42	3.18E+12	0.433334599	5	7/6/18 15:46	3.687E+12	0.984168706	5.2	7/7/18 4:09	3.7153E+12	1.072871974	5	7/9/18 16:09	3.6707E+12	0.996500656	4.6	6/27/18 1:38	3.68E+12	1.071086468	6	6/28/18 9:52	3.60E+12	0.498611858	4.8	6/26/18 16:54	3.46E+12	0.83432742	6.4	7/12/18 7:02	3.9062E+12	0.654009294	5.6					7/9/18 6:37	3.2824E+12	1.070936264	5.6
				6/26/18 8:20	3.24E+12	0.833830337	5.6	6/25/18 17:29	3.25E+12	0.314247368	5	7/6/18 19:59	3.7221E+12	1.116303844	5.2	7/7/18 8:18	3.7465E+12	1.068837615	5	7/9/18 19:56	3.7131E+12	1.249389244	4.8	6/27/18 6:39	3.72E+12	0.867729034	6	7/6/18 18:28	3.7277E+12	0.564300251	4.8	6/27/18 1:55	3.51E+12	0.691578576	6.4	7/12/18 12:21	3.9543E+12	0.998565037	5.6					7/9/18 13:19	3.353E+12	1.282426559	5.6
				6/26/18 15:51	3.28E+12	0.675680615	5.6	6/25/18 23:28	3.31E+12	0.396391747	5	7/7/18 0:10	3.7534E+12	1.053983765	5.2	7/7/18 18:11	3.8281E+12	0.710034584	5	7/9/18 23:50	3.7495E+12	1.125733618	4.8	6/27/18 13:50	3.78E+12	0.578654318	6	7/6/18 22:43	3.7692E+12	1.083862069	4.8	6/27/18 8:11	3.57E+12	0.912769033	6.4									7/9/18 18:16	3.3992E+12	1.036666964	5.6
				6/26/18 20:41	3.32E+12	0.951764709	5.6	6/26/18 3:41	3.35E+12	1.066503679	5	7/7/18 4:47	3.787E+12	0.949402598	5.4	7/7/18 22:33	3.8682E+12	0.955985784	5	7/10/18 4:12	3.7901E+12	1.03315679	4.8	6/27/18 18:47	3.82E+12	1.056016088	6	7/7/18 3:00	3.8044E+12	1.0386041	4.8	6/27/18 18:25	3.66E+12	0.603400111	6.4									7/11/18 5:29	3.4805E+12	0.383607206	5.8
				6/27/18 4:21	3.37E+12	0.526644517	5.8	6/26/18 18:58	3.42E+12	0.50125009	5.4	7/7/18 8:46	3.8125E+12	1.152194222	5.4	7/8/18 6:22	3.9202E+12	0.736869059	5.2	7/10/18 7:47	3.8215E+12	1.235067307	5	6/27/18 23:27	3.86E+12	1.149163316	6.2	7/7/18 10:10	3.8671E+12	0.553414544	5	6/27/18 23:39	3.71E+12	0.991454466	6.4									7/11/18 10:10	3.5246E+12	0.941409734	5.8
				6/27/18 9:27	3.40E+12	0.919403778	5.8	6/27/18 0:40	3.46E+12	1.100378643	5.4	7/7/18 12:52	3.8431E+12	1.06179896	5.4	7/8/18 11:26	3.9681E+12	0.961549337	5.2	7/10/18 18:26	3.8939E+12	0.75079736	5	6/28/18 3:52	3.89E+12	0.992335261	6.2	7/7/18 20:37	3.9538E+12	1.189985473	5	6/28/18 4:11	3.74E+12	1.023876175	6.6									7/11/18 16:16	3.582E+12	0.58758549	5.8
				6/27/18 18:19	3.47E+12	0.507081052	5.8	6/27/18 5:02	3.50E+12	1.047139805	5.4	7/7/18 20:23	3.9188E+12	0.336774106	5.6	7/8/18 15:27	4.0015E+12	1.099811752	5.2	7/10/18 23:18	3.938E+12	1.004503286	5	7/6/18 21:05	4.0236E+12	0.774805639	6.2	7/8/18 2:45	4.0229E+12	0.483026318	5	7/6/18 19:49	3.8528E+12	0.491230941	6.6
				6/27/18 23:35	3.51E+12	0.905857476	5.8	6/27/18 9:57	3.54E+12	0.98380945	5.6	7/8/18 0:57	3.9602E+12	1.037306483	5.6	7/8/18 21:04	4.0511E+12	0.933715455	5.4	7/11/18 19:32	4.0228E+12	0.264034448	5.2	7/7/18 2:14	4.074E+12	0.890030122	6.2	7/8/18 8:48	4.0926E+12	1.027476812	5	7/7/18 0:57	3.9001E+12	0.913808806	6.6
				6/28/18 4:07	3.55E+12	0.987152893	6	6/27/18 14:28	3.57E+12	1.130919619	5.6	7/8/18 8:14	4.0224E+12	0.556503147	5.8	7/9/18 0:56	4.0829E+12	1.180392744	5.4	7/12/18 5:22	4.1021E+12	0.724250865	5.2	7/7/18 6:30	4.1094E+12	1.058061612	6.2	7/8/18 13:31	4.1396E+12	1.015206754	5	7/7/18 4:57	3.931E+12	1.100729215	6.6
				6/28/18 9:12	3.59E+12	0.966004601	6	6/27/18 21:24	3.62E+12	0.670820891	5.6	7/8/18 13:42	4.0699E+12	0.88981789	5.8	7/9/18 5:35	4.1135E+12	0.941138574	5.4	7/12/18 11:23	4.1724E+12	0.996977124	5.2	7/7/18 10:31	4.1417E+12	1.105270113	6.4	7/8/18 18:02	4.1738E+12	0.957151632	5.2	7/7/18 9:19	3.9629E+12	1.004399438	6.8
				6/28/18 13:14	3.62E+12	1.139711127	6	6/29/18 12:33	3.71E+12	0.196114902	5.6	7/8/18 18:06	4.1043E+12	1.009933162	5.8	7/9/18 11:31	4.1639E+12	0.909117935	5.6					7/7/18 20:30	4.2274E+12	0.862150943	6.4	7/8/18 23:15	4.2083E+12	1.250749631	5.2	7/7/18 20:41	4.05E+12	0.46707346	6.8
				7/6/18 16:05	3.6972E+12	0.818139031	6	7/6/18 15:32	3.8521E+12	0.907677745	5.8	7/8/18 22:29	4.1345E+12	1.0344308	6	7/9/18 16:04	4.2135E+12	1.039774943	5.6					7/8/18 3:19	4.2944E+12	0.485955861	6.4	7/9/18 4:13	4.2446E+12	0.893035029	5.2	7/8/18 1:45	4.0957E+12	0.925189422	6.8
				7/6/18 20:09	3.7268E+12	1.075271079	6	7/6/18 19:36	3.8867E+12	1.119578572	5.8	7/9/18 3:07	4.1666E+12	0.968641062	6	7/9/18 20:16	4.2538E+12	1.092632227	5.6					7/8/18 7:54	4.3377E+12	0.999569568	6.4	7/9/18 9:06	4.279E+12	0.902763406	5.2	7/8/18 6:57	4.1299E+12	0.962783746	7
				7/7/18 0:40	3.755E+12	0.888354146	6	7/6/18 23:37	3.9173E+12	1.090741493	5.8	7/9/18 7:41	4.1995E+12	0.999250503	6	7/10/18 0:19	4.2851E+12	1.086692892	5.8					7/8/18 12:44	4.3731E+12	0.908352981	6.6	7/9/18 15:57	4.3465E+12	0.809635351	5.4	7/8/18 11:54	4.1653E+12	1.058816973	7
				7/7/18 5:30	3.7847E+12	0.913995639	6.2	7/7/18 4:34	3.9587E+12	1.018817489	6	7/9/18 13:43	4.2622E+12	0.900672927	6.2	7/10/18 4:31	4.3178E+12	1.127069077	5.8					7/8/18 19:37	4.4294E+12	0.781056686	6.6	7/9/18 20:04	4.3926E+12	1.155285344	5.4	7/8/18 16:13	4.1963E+12	1.086383902	7
				7/7/18 10:21	3.8173E+12	0.848265334	6.2	7/7/18 9:00	3.9949E+12	1.025183105	6	7/9/18 18:50	4.3048E+12	0.906001064	6.2	7/10/18 8:44	4.3511E+12	1.181894822	5.8					7/8/18 23:55	4.4624E+12	1.042778055	6.6	7/10/18 0:04	4.4242E+12	1.110077039	5.4	7/8/18 21:13	4.2368E+12	0.920153996	7.2
				7/7/18 20:19	3.9013E+12	0.716783128	6.2	7/7/18 18:07	4.0762E+12	0.710345574	6	7/9/18 23:07	4.3348E+12	1.034637488	6.2	7/10/18 18:22	4.4377E+12	1.05684116	5.8					7/9/18 4:25	4.4908E+12	1.039288051	6.8	7/10/18 18:50	4.5107E+12	0.367375599	5.6	7/9/18 1:21	4.2691E+12	1.044719089	7.2
				7/8/18 1:41	3.9446E+12	0.824685879	6.4	7/7/18 23:13	4.1153E+12	0.789439035	6.2	7/10/18 3:52	4.3664E+12	0.941748412	6.4	7/10/18 23:32	4.4814E+12	0.859975489	6					7/9/18 11:09	4.5609E+12	0.796841693	6.8	7/11/18 5:06	4.586E+12	0.7823859	5.6	7/9/18 5:48	4.2991E+12	1.028144448	7.2
				7/8/18 6:37	3.9782E+12	0.954608909	6.4	7/8/18 5:03	4.1514E+12	0.889765901	6.2	7/10/18 8:40	4.4036E+12	0.977785902	6.4	7/11/18 5:18	4.5229E+12	0.970313986	6					7/9/18 16:18	4.615E+12	0.788671371	6.8	7/11/18 9:38	4.6294E+12	1.00043844	5.6	7/9/18 11:40	4.3581E+12	1.116107123	7.4
				7/8/18 12:26	4.0118E+12	0.895355425	6.6	7/8/18 9:42	4.1866E+12	0.960249281	6.2	7/10/18 18:17	4.4894E+12	1.120568232	6.4	7/11/18 9:15	4.5551E+12	1.10533085	6					7/9/18 20:27	4.6547E+12	1.131533514	6.8	7/11/18 14:03	4.6603E+12	0.980252988	5.8	7/9/18 16:27	4.4007E+12	0.90609168	7.4
				7/8/18 17:17	4.0437E+12	0.90144143	6.6	7/8/18 14:04	4.2206E+12	1.169005878	6.4	7/11/18 0:34	4.5273E+12	0.813811622	6.6									7/10/18 0:28	4.6877E+12	1.128062152	7	7/11/18 20:22	4.7192E+12	0.827377639	5.8	7/9/18 20:50	4.4368E+12	1.023892014	7.4
				7/8/18 22:00	4.0768E+12	0.932791645	6.6	7/8/18 18:22	4.2493E+12	0.99099683	6.4	7/11/18 6:35	4.563E+12	0.739882657	6.6									7/10/18 4:35	4.7226E+12	1.071819762	7	7/12/18 0:43	4.7615E+12	0.84231789	5.8	7/10/18 1:08	4.4715E+12	1.05138202	7.6
				7/9/18 3:35	4.112E+12	0.788366451	6.8	7/8/18 23:22	4.2877E+12	0.970088835	6.4	7/11/18 12:51	4.5989E+12	0.743737146	6.6									7/10/18 9:01	4.7548E+12	0.99957444	7					7/10/18 5:19	4.5008E+12	1.024827977	7.6
				7/9/18 8:02	4.1445E+12	1.023334041	6.8	7/9/18 3:30	4.3207E+12	1.112631926	6.6	7/12/18 10:14	4.6564E+12	0.23197746	6.6									7/10/18 18:30	4.8404E+12	0.549590532	7.2					7/10/18 18:35	4.5666E+12	0.162096811	7.6
				7/9/18 14:53	4.2144E+12	1.038211327	6.8	7/9/18 7:51	4.3581E+12	1.055836159	6.6													7/11/18 0:42	4.9034E+12	0.52133652	7.2					7/10/18 23:53	4.6124E+12	0.973840939	7.8
				7/9/18 20:46	4.2579E+12	0.888427883	7	7/9/18 13:36	4.4186E+12	0.85282197	6.6													7/11/18 5:52	4.9452E+12	0.926744152	7.2					7/11/18 4:40	4.6461E+12	0.966137362	7.8
				7/10/18 1:02	4.2887E+12	1.077602897	7	7/9/18 18:22	4.4631E+12	1.020669876	6.6													7/11/18 13:16	4.9936E+12	0.796657864	7.4					7/11/18 19:39	4.7353E+12	0.360149242	7.8
				7/10/18 6:31	4.3232E+12	0.807311488	7	7/9/18 22:30	4.4924E+12	1.077060176	6.8													7/11/18 20:26	5.0602E+12	0.508295615	7.4					7/12/18 1:32	4.7827E+12	0.949427257	8
				7/11/18 1:51	4.3923E+12	0.462440917	7	7/11/18 4:56	4.5615E+12	0.30531927	6.8													7/12/18 1:42	5.1058E+12	0.984220358	7.4
				7/11/18 13:55	4.4633E+12	0.618752554	7	7/11/18 9:55	4.603E+12	0.989761088	6.8													7/12/18 6:00	5.132E+12	1.302941971	7.6
				7/11/18 19:14	4.4909E+12	0.767267589	7	7/11/18 14:54	4.6346E+12	0.89386428	7													7/12/18 10:46	5.1666E+12	1.051472535	7.6
				7/12/18 0:50	4.5287E+12	1.012351313	7.2
				7/12/18 5:14	4.5597E+12	0.984076222	7.2
				7/12/18 9:47	4.5914E+12	0.959116147	7.2
				7/12/18 14:58	4.6286E+12	0.929976405	7.4
