# Supplementary material for: Environmental conditions dictate differential evolution of vancomycin resistance in Staphylococcus aureus
Source: Commun Biol. 2021 Jun 25;4:793. doi: 10.1038/s42003-021-02339-z (PMC8233327; doi:10.1038/s42003-021-02339-z)
Supplement: Supplementary file 6 — Supplementary Data 5 [file 42003_2021_2339_MOESM6_ESM.csv]

strain	Media	Starting_strain	vancomycin.ug.ml	technical.replicate	biological.replicate	descriptive_id	species	sheet_name	Growth	Evol	lag estimate	lag St. Error	lag t value	lag Pr(>|t|)	mumax estimate	mumax St. Error	mumax t value	mumax Pr(>|t|)	LOG10N0 estimate	LOG10N0 St. Error	LOG10N0 t value	LOG10N0 Pr(>|t|)	LOG10Nmax estimate	LOG10Nmax St. Error	LOG10Nmax t value	LOG10Nmax Pr(>|t|)	Achieved.convergence.tolerance	Residual.standard.error	chosen.t.threshold	sample_id	Well
STM3	MHB	BLANK	0	1	2	STM3_BLANK_MHB_0ug_T1_R2	S. aureus	SVAM2	TRUE	Starting strain	2.53668828	0.028309142	89.60668176	3.48E-24	1.027864893	0.038092872	26.98312926	2.14E-15	0.119408882	0.003551037	33.62648092	5.41E-17	0.946955505	0.02217092	42.71160082	9.71E-19	7.55E-06	0.006272664	5.251666667	vanco_20	Well.121
STM3	MHB	BLANK	0	2	2	STM3_BLANK_MHB_0ug_T2_R2	S. aureus	SVAM2	TRUE	Starting strain	2.700199803	0.062606564	43.12965953	3.28E-21	1.029309988	0.065577289	15.69613511	1.04E-12	0.124821819	0.007606823	16.40919144	4.54E-13	0.932216908	0.027296071	34.15205478	3.29E-19	1.48E-06	0.014443662	6.001388889	vanco_21	Well.122
STM3	MHB	BLANK	0	3	2	STM3_BLANK_MHB_0ug_T3_R2	S. aureus	SVAM2	TRUE	Starting strain	2.014170246	0.09720632	20.72056881	4.06E-34	0.500241387	0.007504122	66.66221377	1.56E-72	0.09435334	0.007479016	12.61574297	8.25E-21	1.478619735	0.002943315	502.3654597	2.83E-143	3.88E-06	0.015581281	21.25166667	vanco_22	Well.123
STM3	MHB	BLANK	0.5	1	2	STM3_BLANK_MHB_0.5ug_T1_R2	S. aureus	SVAM2	TRUE	Starting strain	10.90847867	0.093804487	116.2895191	6.72E-92	0.598044228	0.017557714	34.06162206	8.99E-50	0.140631894	0.006337062	22.19197173	3.57E-36	1.404969895	0.012682934	110.7764135	3.35E-90	8.85E-06	0.032571184	21.25166667	vanco_23	Well.124
STM3	MHB	BLANK	0.5	2	2	STM3_BLANK_MHB_0.5ug_T2_R2	S. aureus	SVAM2	TRUE	Starting strain	10.83536018	0.091553738	118.3497296	1.63E-92	0.600699937	0.017076783	35.17641005	7.79E-51	0.135092787	0.00623473	21.66778435	1.88E-35	1.409950182	0.012247426	115.1221616	1.51E-91	6.30E-06	0.031964315	21.25166667	vanco_24	Well.125
STM3	MHB	BLANK	0.5	3	2	STM3_BLANK_MHB_0.5ug_T3_R2	S. aureus	SVAM2	TRUE	Starting strain	11.52483172	0.083256621	138.4254082	5.35E-98	0.613943101	0.01705373	36.00051713	1.34E-51	0.157641661	0.005596801	28.16638703	1.33E-43	1.422586	0.012809925	111.0534195	2.74E-90	7.88E-06	0.030124302	21.25166667	vanco_25	Well.126
STM3	MHB	BLANK	2	2	2	STM3_BLANK_MHB_2ug_T2_R2	S. aureus	SVAM2	FALSE	Starting strain	12.77176537	1.202936104	10.61716023	1.87E-16	0.909872598	0.869672521	1.046224385	0.298909351	0.18040981	0.001935262	93.22242291	1.19E-77	0.196521234	0.003695027	53.18533307	3.97E-60	6.14E-06	0.011419289	19.25166667	vanco_31	Well.132
STM3	MHB	BLANK	2	3	2	STM3_BLANK_MHB_2ug_T3_R2	S. aureus	SVAM2	FALSE	Starting strain	13.19233644	1.499773442	8.796219529	4.49E-13	1.212178161	1.912267407	0.633895739	0.528130176	0.186614973	0.002001273	93.24811318	1.16E-77	0.198205578	0.003753175	52.81010678	6.57E-60	9.31E-06	0.012787377	19.25166667	vanco_32	Well.133
SVAM_A9	MHB	STM3	0	1	2	SVAM_A9_STM3_MHB_0ug_T1_R2	S. aureus	SVAM2	TRUE	TALE strain	3.108672174	0.106714524	29.13073188	1.10E-44	0.563732133	0.010878974	51.81850023	7.08E-64	0.081957103	0.00927109	8.840072457	1.65E-13	1.476446883	0.004059793	363.6754437	6.48E-132	4.48E-06	0.022104147	21.25166667	vanco_40	Well.141
SVAM_A9	MHB	STM3	0	2	2	SVAM_A9_STM3_MHB_0ug_T2_R2	S. aureus	SVAM2	TRUE	TALE strain	2.791344359	0.166666049	16.74812822	4.90E-28	0.470376008	0.011656773	40.35216294	2.09E-55	0.067757714	0.012140582	5.581092983	3.08E-07	1.488554002	0.005969447	249.3621346	1.19E-118	2.44E-06	0.028113305	21.25166667	vanco_41	Well.142
SVAM_A9	MHB	STM3	0	3	2	SVAM_A9_STM3_MHB_0ug_T3_R2	S. aureus	SVAM2	TRUE	TALE strain	2.845359315	0.178794689	15.91411538	1.18E-26	0.444709399	0.011329603	39.25198601	1.77E-54	0.076113958	0.012218405	6.229451411	1.98E-08	1.493186276	0.006487829	230.1519121	7.77E-116	5.54E-06	0.028567989	21.25166667	vanco_42	Well.143
SVAM_A9	MHB	STM3	0.5	1	2	SVAM_A9_STM3_MHB_0.5ug_T1_R2	S. aureus	SVAM2	TRUE	TALE strain	3.113786626	0.180519919	17.24899198	7.55E-29	0.438768726	0.011491849	38.18086361	1.48E-53	0.095698311	0.011987527	7.983156888	8.11E-12	1.480945585	0.006721277	220.3369465	2.64E-114	7.54E-06	0.028771172	21.25166667	vanco_43	Well.144
SVAM_A9	MHB	STM3	0.5	2	2	SVAM_A9_STM3_MHB_0.5ug_T2_R2	S. aureus	SVAM2	TRUE	TALE strain	2.989762205	0.182263135	16.40354869	1.81E-27	0.437536611	0.011404474	38.36534785	1.02E-53	0.084077859	0.012129416	6.931732071	9.13E-10	1.481511405	0.006703809	220.9954759	2.07E-114	5.15E-06	0.028771828	21.25166667	vanco_44	Well.145
SVAM_A9	MHB	STM3	0.5	3	2	SVAM_A9_STM3_MHB_0.5ug_T3_R2	S. aureus	SVAM2	TRUE	TALE strain	2.940727401	0.177235144	16.59223632	8.83E-28	0.446374739	0.011337044	39.37311479	1.39E-54	0.062195748	0.012173607	5.109064814	2.11E-06	1.483205709	0.006561318	226.0530126	3.32E-115	6.83E-06	0.028771629	21.25166667	vanco_45	Well.146
SVAM_A9	MHB	STM3	1	1	2	SVAM_A9_STM3_MHB_1ug_T1_R2	S. aureus	SVAM2	TRUE	TALE strain	2.654663973	0.176510088	15.03972947	3.67E-25	0.403312262	0.009192009	43.87639868	3.19E-58	0.050085551	0.010901859	4.594221227	1.58E-05	1.49571643	0.006522131	229.3293894	1.04E-115	5.24E-06	0.025273656	21.25166667	vanco_46	Well.147
SVAM_A9	MHB	STM3	1	2	2	SVAM_A9_STM3_MHB_1ug_T2_R2	S. aureus	SVAM2	TRUE	TALE strain	3.277328838	0.157725331	20.77870953	3.35E-34	0.458713413	0.010824368	42.37784806	4.73E-57	0.078333332	0.011100002	7.057055689	5.23E-10	1.491058566	0.006143392	242.7093201	1.06E-117	8.90E-06	0.027172736	21.25166667	vanco_47	Well.148
SVAM_A9	MHB	STM3	1	3	2	SVAM_A9_STM3_MHB_1ug_T3_R2	S. aureus	SVAM2	TRUE	TALE strain	3.753581109	0.133302167	28.1584402	2.37E-34	0.556458818	0.016734779	33.2516391	4.17E-38	0.099877351	0.010528319	9.486543225	3.56E-13	1.421025097	0.01128997	125.8661484	2.26E-69	4.21E-06	0.026215476	14.75138889	vanco_48	Well.149
SVAM_A9	MHB	STM3	2	1	2	SVAM_A9_STM3_MHB_2ug_T1_R2	S. aureus	SVAM2	TRUE	TALE strain	4.20025493	0.120332986	34.90526625	1.40E-50	0.582112416	0.013743251	42.35623792	4.92E-57	0.08578095	0.01055563	8.12655888	4.23E-12	1.488223449	0.005590062	266.2266388	5.95E-121	3.42E-06	0.029085353	21.25166667	vanco_50	Well.151
SVAM_A9	MHB	STM3	2	2	2	SVAM_A9_STM3_MHB_2ug_T2_R2	S. aureus	SVAM2	TRUE	TALE strain	4.281369532	0.160128909	26.73701806	6.01E-42	0.484953407	0.013020298	37.24595259	9.92E-53	0.101368399	0.011656728	8.696127878	3.17E-13	1.482771354	0.007256133	204.3473158	1.17E-111	2.87E-06	0.031826646	21.25166667	vanco_51	Well.152
SVAM_A9	MHB	STM3	2	3	2	SVAM_A9_STM3_MHB_2ug_T3_R2	S. aureus	SVAM2	TRUE	TALE strain	4.396023898	0.154219898	28.50490738	5.50E-44	0.462585132	0.011584244	39.93226748	4.70E-55	0.111014498	0.01065651	10.41752877	1.29E-16	1.488055317	0.007142005	208.3526139	2.43E-112	3.89E-06	0.029336217	21.25166667	vanco_52	Well.153
SVAM_A9	MHB	STM3	4	1	2	SVAM_A9_STM3_MHB_4ug_T1_R2	S. aureus	SVAM2	TRUE	TALE strain	10.22518495	0.100386729	101.8579348	2.87E-87	0.582097601	0.017317499	33.6132605	2.45E-49	0.163257784	0.006785017	24.06151587	1.19E-38	1.403467741	0.011619397	120.7866219	3.16E-93	2.25E-06	0.032977049	21.25166667	vanco_53	Well.154
SVAM_A9	MHB	STM3	4	2	2	SVAM_A9_STM3_MHB_4ug_T2_R2	S. aureus	SVAM2	TRUE	TALE strain	10.07619938	0.100383439	100.3771085	9.30E-87	0.575957133	0.016496401	34.91410804	1.38E-50	0.132870816	0.006841628	19.42093682	3.23E-32	1.411510546	0.0116985	120.6574005	3.45E-93	9.61E-06	0.03288792	21.25166667	vanco_54	Well.155
SVAM_A9	MHB	STM3	4	3	2	SVAM_A9_STM3_MHB_4ug_T3_R2	S. aureus	SVAM2	TRUE	TALE strain	10.13691989	0.097414262	104.0599156	5.13E-88	0.580906157	0.016303695	35.63033782	2.94E-51	0.131322439	0.006664139	19.70583656	1.22E-32	1.410961817	0.011454045	123.1845871	6.49E-94	7.95E-06	0.032264691	21.25166667	vanco_55	Well.156
SVAM_A10	MHB	STM3	0	1	2	SVAM_A10_STM3_MHB_0ug_T1_R2	S. aureus	SVAM2	TRUE	TALE strain	4.642928649	0.058707076	79.08635432	1.86E-78	0.706194889	0.011664306	60.54324285	3.26E-69	0.13868684	0.005533277	25.06413995	6.45E-40	1.296291514	0.002736079	473.777079	3.25E-141	2.85E-06	0.016149675	21.25166667	vanco_60	Well.161
SVAM_A10	MHB	STM3	0	2	2	SVAM_A10_STM3_MHB_0ug_T2_R2	S. aureus	SVAM2	TRUE	TALE strain	4.935004523	0.053401679	92.41290988	4.51E-83	0.66302014	0.009415255	70.41977589	9.60E-74	0.148717953	0.004737372	31.39250005	9.71E-47	1.314482372	0.002569191	511.6327629	2.24E-142	4.07E-06	0.014211745	21.00166667	vanco_61	Well.162
SVAM_A10	MHB	STM3	0	3	2	SVAM_A10_STM3_MHB_0ug_T3_R2	S. aureus	SVAM2	TRUE	TALE strain	5.280803699	0.055156742	95.7417623	4.15E-85	0.644811838	0.00940066	68.59218476	1.60E-73	0.166342727	0.004697574	35.41034919	4.71E-51	1.316773442	0.002691437	489.2454591	2.41E-142	1.61E-06	0.014617658	21.25166667	vanco_62	Well.163
SVAM_A10	MHB	STM3	0.5	1	2	SVAM_A10_STM3_MHB_0.5ug_T1_R2	S. aureus	SVAM2	TRUE	TALE strain	5.341658157	0.048599398	109.9120231	4.74E-89	0.65689135	0.008714718	75.37723231	4.50E-76	0.173414518	0.004173721	41.54914068	6.46E-56	1.311660474	0.002433892	538.9148544	3.52E-144	2.31E-06	0.013114177	21.00166667	vanco_63	Well.164
SVAM_A10	MHB	STM3	0.5	2	2	SVAM_A10_STM3_MHB_0.5ug_T2_R2	S. aureus	SVAM2	TRUE	TALE strain	5.406430314	0.048346004	111.8278619	1.57E-90	0.671983913	0.009023116	74.47360154	2.27E-76	0.171735935	0.00424188	40.48580825	1.62E-55	1.323501034	0.002453364	539.4637025	8.84E-146	2.86E-06	0.013532729	21.25166667	vanco_64	Well.165
SVAM_A10	MHB	STM3	0.5	3	2	SVAM_A10_STM3_MHB_0.5ug_T3_R2	S. aureus	SVAM2	TRUE	TALE strain	5.52209765	0.055724082	99.09714891	2.61E-86	0.643677275	0.009389692	68.5514826	1.68E-73	0.154238818	0.004758145	32.41574434	3.79E-48	1.338937989	0.002881231	464.7104691	1.55E-140	8.53E-07	0.0153078	21.25166667	vanco_65	Well.166
SVAM_A10	MHB	STM3	1	1	2	SVAM_A10_STM3_MHB_1ug_T1_R2	S. aureus	SVAM2	TRUE	TALE strain	5.743063541	0.053242588	107.8659721	2.86E-89	0.634422601	0.00891324	71.17755231	8.41E-75	0.160379031	0.004422501	36.26432816	7.65E-52	1.323308605	0.002788808	474.5068982	2.87E-141	1.53E-06	0.014520611	21.25166667	vanco_66	Well.167
SVAM_A10	MHB	STM3	1	2	2	SVAM_A10_STM3_MHB_1ug_T2_R2	S. aureus	SVAM2	TRUE	TALE strain	5.422711303	0.060344113	89.86313782	6.71E-83	0.59857482	0.008631626	69.34670529	6.71E-74	0.139972563	0.004898494	28.57461115	4.59E-44	1.343723009	0.003026018	444.0565403	6.17E-139	1.71E-06	0.01536765	21.25166667	vanco_67	Well.168
SVAM_A10	MHB	STM3	1	3	2	SVAM_A10_STM3_MHB_1ug_T3_R2	S. aureus	SVAM2	TRUE	TALE strain	5.292299756	0.057771111	91.60806674	1.43E-83	0.596762572	0.008131242	73.39131665	7.30E-76	0.142723969	0.004706951	30.32196047	5.63E-46	1.352735287	0.00284739	475.0789762	2.60E-141	2.57E-06	0.014543486	21.25166667	vanco_68	Well.169
SVAM_A10	MHB	STM3	2	1	2	SVAM_A10_STM3_MHB_2ug_T1_R2	S. aureus	SVAM2	TRUE	TALE strain	5.771098391	0.05580043	103.4239053	8.41E-88	0.680872003	0.010908349	62.4175099	2.90E-70	0.159668706	0.004872339	32.770445	1.67E-48	1.308863873	0.003000125	436.269841	2.58E-138	1.05E-06	0.01630081	21.25166667	vanco_70	Well.171
SVAM_A10	MHB	STM3	2	2	2	SVAM_A10_STM3_MHB_2ug_T2_R2	S. aureus	SVAM2	TRUE	TALE strain	6.19046564	0.054323862	113.9548142	3.44E-91	0.67527836	0.010801072	62.51956922	2.55E-70	0.180968144	0.004592115	39.40845401	1.30E-54	1.305585541	0.003040735	429.3651507	9.41E-138	4.30E-06	0.016060663	21.25166667	vanco_71	Well.172
SVAM_A10	MHB	STM3	2	3	2	SVAM_A10_STM3_MHB_2ug_T3_R2	S. aureus	SVAM2	TRUE	TALE strain	6.684181537	0.055951339	119.4641925	7.68E-93	0.681857573	0.011725729	58.15055031	7.94E-68	0.205492573	0.004637875	44.30748712	1.49E-58	1.313335937	0.003332685	394.0774217	9.75E-135	6.87E-06	0.017155335	21.25166667	vanco_72	Well.173
SVAM_A10	MHB	STM3	4	1	2	SVAM_A10_STM3_MHB_4ug_T1_R2	S. aureus	SVAM2	TRUE	TALE strain	8.093420025	0.058347637	138.71033	4.53E-98	0.656087971	0.011945359	54.92408917	7.22E-66	0.178294689	0.004466027	39.92243533	4.79E-55	1.302379322	0.004228548	307.9967948	4.50E-126	2.19E-07	0.018833153	21.25166667	vanco_73	Well.174
SVAM_A10	MHB	STM3	4	2	2	SVAM_A10_STM3_MHB_4ug_T2_R2	S. aureus	SVAM2	TRUE	TALE strain	8.175459141	0.060721766	134.6380328	5.01E-97	0.637260942	0.01160798	54.89852166	7.49E-66	0.165717029	0.004582588	36.16232718	9.48E-52	1.315594984	0.004512242	291.5612735	3.80E-124	1.84E-06	0.019345019	21.25166667	vanco_74	Well.175
SVAM_A10	MHB	STM3	4	3	2	SVAM_A10_STM3_MHB_4ug_T3_R2	S. aureus	SVAM2	TRUE	TALE strain	8.416503151	0.06475929	129.9659571	8.64E-96	0.632711865	0.012431866	50.89436163	2.92E-63	0.191585032	0.004798723	39.92416747	4.77E-55	1.330151563	0.004947929	268.8299646	2.71E-121	6.83E-06	0.020627358	21.25166667	vanco_75	Well.176
SVAM_A11	MHB	STM3	0	1	2	SVAM_A11_STM3_MHB_0ug_T1_R2	S. aureus	SVAM2	TRUE	TALE strain	3.531107408	0.059107328	59.74060295	9.38E-69	0.629679273	0.007918049	79.52454541	1.20E-78	0.05496857	0.005557837	9.890281716	1.39E-15	1.393106095	0.002427443	573.8985588	5.89E-148	3.75E-06	0.013988564	21.25166667	vanco_80	Well.181
SVAM_A11	MHB	STM3	0	2	2	SVAM_A11_STM3_MHB_0ug_T2_R2	S. aureus	SVAM2	TRUE	TALE strain	3.726362958	0.070744881	52.67325187	1.95E-64	0.60191241	0.008878513	67.79428506	4.07E-73	0.107183481	0.006275327	17.08014197	1.41E-28	1.414603197	0.002890977	489.3167342	2.38E-142	3.83E-06	0.016112844	21.25166667	vanco_81	Well.182
SVAM_A11	MHB	STM3	0	3	2	SVAM_A11_STM3_MHB_0ug_T3_R2	S. aureus	SVAM2	TRUE	TALE strain	3.585999275	0.07087151	50.5986011	4.61E-63	0.581086772	0.008112231	71.63094284	5.07E-75	0.099963418	0.006153948	16.24378781	3.33E-27	1.43382833	0.00284034	504.8087433	1.91E-143	2.37E-06	0.015525998	21.25166667	vanco_82	Well.183
SVAM_A11	MHB	STM3	0.5	1	2	SVAM_A11_STM3_MHB_0.5ug_T1_R2	S. aureus	SVAM2	TRUE	TALE strain	3.971018853	0.06014041	66.02912882	3.32E-72	0.595117242	0.007410262	80.3098751	5.46E-79	0.100471912	0.005274106	19.05003788	1.17E-31	1.422147759	0.002573425	552.6284484	1.25E-146	1.89E-06	0.014002099	21.25166667	vanco_83	Well.184
SVAM_A11	MHB	STM3	0.5	2	2	SVAM_A11_STM3_MHB_0.5ug_T2_R2	S. aureus	SVAM2	TRUE	TALE strain	3.927922377	0.059138793	66.41871114	2.06E-70	0.604943282	0.00753079	80.32932734	9.23E-77	0.091784854	0.005280349	17.38234554	1.50E-28	1.423061256	0.002669041	533.1733329	1.11E-140	5.78E-07	0.013958986	20.50166667	vanco_84	Well.185
SVAM_A11	MHB	STM3	0.5	3	2	SVAM_A11_STM3_MHB_0.5ug_T3_R2	S. aureus	SVAM2	TRUE	TALE strain	3.88871216	0.054609674	71.20921808	2.49E-71	0.594712257	0.006638282	89.58828473	8.06E-79	0.079038556	0.004844554	16.31493011	1.52E-26	1.440277859	0.00257306	559.7530267	3.80E-139	5.91E-07	0.012754697	20.00166667	vanco_85	Well.186
SVAM_A11	MHB	STM3	1	1	2	SVAM_A11_STM3_MHB_1ug_T1_R2	S. aureus	SVAM2	TRUE	TALE strain	4.487313606	0.061725496	72.69789448	1.56E-75	0.600740363	0.007980337	75.27756904	9.63E-77	0.106538548	0.005374107	19.82441972	8.13E-33	1.422155965	0.002873437	494.9320661	9.46E-143	7.18E-07	0.01525599	21.25166667	vanco_86	Well.187
SVAM_A11	MHB	STM3	1	2	2	SVAM_A11_STM3_MHB_1ug_T2_R2	S. aureus	SVAM2	TRUE	TALE strain	4.479008502	0.06806704	65.80289843	1.68E-60	0.604384123	0.009604642	62.92624876	2.82E-59	0.104842057	0.005858318	17.89627324	1.33E-26	1.414389382	0.00464269	304.6486833	6.64E-103	5.64E-07	0.016401064	17.00138889	vanco_87	Well.188
SVAM_A11	MHB	STM3	1	3	2	SVAM_A11_STM3_MHB_1ug_T3_R2	S. aureus	SVAM2	TRUE	TALE strain	4.74919578	0.063625553	74.64289981	1.89E-76	0.601750696	0.008321021	72.31693155	2.37E-75	0.111170857	0.005521241	20.13512044	2.85E-33	1.436023937	0.003108938	461.901757	2.54E-140	3.96E-06	0.016219249	21.25166667	vanco_88	Well.189
SVAM_A11	MHB	STM3	2	1	2	SVAM_A11_STM3_MHB_2ug_T1_R2	S. aureus	SVAM2	TRUE	TALE strain	5.560947315	0.055040772	101.0332365	5.51E-87	0.67661351	0.009963735	67.90761808	3.56E-73	0.137299847	0.00498514	27.5418257	6.88E-43	1.381175731	0.003034497	455.1581052	8.36E-140	5.05E-06	0.016411068	21.25166667	vanco_90	Well.191
SVAM_A11	MHB	STM3	2	2	2	SVAM_A11_STM3_MHB_2ug_T2_R2	S. aureus	SVAM2	TRUE	TALE strain	5.644086775	0.049472174	114.0860873	3.14E-91	0.682329834	0.009063166	75.2860366	9.54E-77	0.127750674	0.004520365	28.26114333	1.04E-43	1.388731359	0.002799129	496.1298998	7.78E-143	4.03E-06	0.015090469	21.25166667	vanco_91	Well.192
SVAM_A11	MHB	STM3	2	3	2	SVAM_A11_STM3_MHB_2ug_T3_R2	S. aureus	SVAM2	TRUE	TALE strain	5.605468117	0.048979063	114.4462109	2.43E-91	0.724283287	0.010328867	70.12223972	2.77E-74	0.166287051	0.004644687	35.80156405	2.04E-51	1.395469942	0.002782551	501.5073233	3.25E-143	6.76E-06	0.015600389	21.25166667	vanco_92	Well.193
SVAM_A12	MHB	STM3	0	1	2	SVAM_A12_STM3_MHB_0ug_T1_R2	S. aureus	SVAM2	TRUE	TALE strain	3.548242715	0.112950562	31.41412191	4.00E-47	0.57691808	0.012433266	46.40116899	4.07E-60	0.063351179	0.009896612	6.401299607	9.39E-09	1.440229862	0.00461501	312.075153	1.55E-126	4.91E-06	0.024969356	21.25166667	vanco_100	Well.201
SVAM_A12	MHB	STM3	0	2	2	SVAM_A12_STM3_MHB_0ug_T2_R2	S. aureus	SVAM2	TRUE	TALE strain	4.107876652	0.074477263	55.15611722	4.44E-34	0.877427899	0.038738279	22.6501517	1.11E-21	0.096613809	0.008049289	12.00277568	1.39E-13	1.093125189	0.018564503	58.88254557	5.24E-35	4.84E-06	0.020788262	9.251666667	vanco_101	Well.202
SVAM_A12	MHB	STM3	0	3	2	SVAM_A12_STM3_MHB_0ug_T3_R2	S. aureus	SVAM2	TRUE	TALE strain	3.472386015	0.165459727	20.98629123	1.70E-34	0.488788079	0.01301046	37.56885469	5.12E-53	0.076263881	0.012363406	6.168517269	2.57E-08	1.472798272	0.006571803	224.1087085	6.68E-115	5.98E-06	0.030861735	21.25166667	vanco_102	Well.203
SVAM_A12	MHB	STM3	0.5	1	2	SVAM_A12_STM3_MHB_0.5ug_T1_R2	S. aureus	SVAM2	TRUE	TALE strain	4.023709276	0.164972448	24.39018947	4.54E-39	0.497682888	0.013993162	35.56614902	3.37E-51	0.097036422	0.012335097	7.866692973	1.37E-11	1.466	0.007079683	207.0714039	3.99E-112	3.93E-06	0.032723094	21.25166667	vanco_103	Well.204
SVAM_A12	MHB	STM3	0.5	2	2	SVAM_A12_STM3_MHB_0.5ug_T2_R2	S. aureus	SVAM2	TRUE	TALE strain	3.827922552	0.157475783	24.30800769	5.78E-39	0.49970017	0.013181763	37.90844742	2.57E-53	0.072319517	0.011950266	6.051707519	4.24E-08	1.462778304	0.006634675	220.4747448	2.51E-114	2.02E-06	0.031082151	21.25166667	vanco_104	Well.205
SVAM_A12	MHB	STM3	0.5	3	2	SVAM_A12_STM3_MHB_0.5ug_T3_R2	S. aureus	SVAM2	TRUE	TALE strain	3.66407935	0.17443981	21.00483451	1.60E-34	0.468356277	0.012710077	36.84920743	2.25E-52	0.081393292	0.012477784	6.523056536	5.53E-09	1.489446147	0.007243156	205.6349534	7.01E-112	8.71E-06	0.031867722	21.25166667	vanco_105	Well.206
SVAM_A12	MHB	STM3	1	1	2	SVAM_A12_STM3_MHB_1ug_T1_R2	S. aureus	SVAM2	TRUE	TALE strain	4.154682929	0.153546237	27.05818781	2.51E-42	0.493147461	0.012718346	38.7744975	4.53E-54	0.072666447	0.011444344	6.349551163	1.18E-08	1.466802213	0.006866529	213.6162482	3.23E-113	3.25E-06	0.030892666	21.25166667	vanco_106	Well.207
SVAM_A12	MHB	STM3	1	2	2	SVAM_A12_STM3_MHB_1ug_T2_R2	S. aureus	SVAM2	TRUE	TALE strain	4.099166613	0.150869456	27.17028834	1.86E-42	0.50401548	0.012910182	39.0401539	2.68E-54	0.064963617	0.011551746	5.623705179	2.58E-07	1.470751423	0.006740863	218.1844317	5.83E-114	2.60E-06	0.031074738	21.25166667	vanco_107	Well.208
SVAM_A12	MHB	STM3	1	3	2	SVAM_A12_STM3_MHB_1ug_T3_R2	S. aureus	SVAM2	TRUE	TALE strain	4.196728835	0.126766638	33.10594085	7.74E-49	0.53336815	0.012357951	43.15991735	1.15E-57	0.087963484	0.01013915	8.675627091	3.48E-13	1.462301547	0.005666139	258.0772425	7.36E-120	1.62E-06	0.027601908	21.25166667	vanco_108	Well.209
SVAM_A12	MHB	STM3	2	1	2	SVAM_A12_STM3_MHB_2ug_T1_R2	S. aureus	SVAM2	TRUE	TALE strain	4.619097716	0.108686415	42.49931058	3.79E-57	0.554652019	0.011754179	47.18764445	1.09E-60	0.083150386	0.008899088	9.343697161	1.66E-14	1.44638475	0.005212749	277.4706191	2.09E-122	1.86E-06	0.025550415	21.25166667	vanco_110	Well.211
SVAM_A12	MHB	STM3	2	2	2	SVAM_A12_STM3_MHB_2ug_T2_R2	S. aureus	SVAM2	TRUE	TALE strain	4.608816258	0.131176989	35.13433495	8.54E-51	0.507277375	0.011838303	42.85051528	2.00E-57	0.074853962	0.009907484	7.55529483	5.61E-11	1.451613536	0.006271224	231.4721272	4.89E-116	5.32E-06	0.028155677	21.25166667	vanco_111	Well.212
SVAM_A12	MHB	STM3	2	3	2	SVAM_A12_STM3_MHB_2ug_T3_R2	S. aureus	SVAM2	TRUE	TALE strain	4.836653506	0.136762698	35.36529745	5.19E-51	0.484682205	0.011576234	41.86872822	1.21E-56	0.099641911	0.009766464	10.20245468	3.40E-16	1.45712055	0.006713531	217.0423504	8.91E-114	1.49E-06	0.028238442	21.25166667	vanco_112	Well.213
SVAM_A12	MHB	STM3	4	1	2	SVAM_A12_STM3_MHB_4ug_T1_R2	S. aureus	SVAM2	TRUE	TALE strain	6.579223975	0.121228507	54.27126139	1.86E-65	0.525567732	0.013310954	39.48385099	1.12E-54	0.106380536	0.008837241	12.03775384	9.99E-20	1.436668538	0.007855669	182.8830181	9.16E-108	3.27E-06	0.030931319	21.25166667	vanco_113	Well.214
SVAM_A12	MHB	STM3	4	2	2	SVAM_A12_STM3_MHB_4ug_T2_R2	S. aureus	SVAM2	TRUE	TALE strain	6.588022192	0.122048301	53.97881121	2.84E-65	0.525668499	0.013326895	39.44418408	1.21E-54	0.099880828	0.008926487	11.18926506	4.13E-18	1.442295077	0.007991514	180.4783292	2.67E-107	2.86E-06	0.031312933	21.25166667	vanco_114	Well.215
SVAM_A12	MHB	STM3	4	3	2	SVAM_A12_STM3_MHB_4ug_T3_R2	S. aureus	SVAM2	TRUE	TALE strain	6.512791691	0.124109246	52.47628113	2.63E-64	0.514210784	0.013041566	39.42860621	1.25E-54	0.112737919	0.00889253	12.67782325	6.33E-21	1.441706467	0.007961414	181.0867449	2.03E-107	3.04E-06	0.030754355	21.25166667	vanco_115	Well.216
WT	MHB	BLANK	0	1	1	WT_BLANK_MHB_0ug_T1_R1	S. aureus	SVAM1	TRUE	Starting strain	1.871182088	0.061009624	30.67027709	4.27E-50	0.589560334	0.00616885	95.57054595	7.33E-94	0.001050072	0.005756024	0.182430086	0.855646608	1.441775155	0.001705899	845.1700905	9.37E-181	1.37E-06	0.011602988	24.00138889	vanco_140	Well.121
WT	MHB	BLANK	0	2	1	WT_BLANK_MHB_0ug_T2_R1	S. aureus	SVAM1	TRUE	Starting strain	1.844082461	0.072430529	25.46001645	1.06E-43	0.552638466	0.006369044	86.76944811	8.66E-91	0.009476339	0.006440405	1.471388723	0.144561782	1.465545314	0.001965691	745.5623666	2.03E-177	6.05E-06	0.01308722	24.25138889	vanco_141	Well.122
WT	MHB	BLANK	0	3	1	WT_BLANK_MHB_0ug_T3_R1	S. aureus	SVAM1	TRUE	Starting strain	1.831135072	0.077608816	23.59442102	4.93E-41	0.516728067	0.00603728	85.58954734	3.05E-90	0.034965598	0.006379303	5.481100287	3.60E-07	1.469093944	0.002027386	724.624685	2.86E-176	1.00E-06	0.013050974	24.25138889	vanco_142	Well.123
WT	MHB	BLANK	0.5	1	1	WT_BLANK_MHB_0.5ug_T1_R1	S. aureus	SVAM1	TRUE	Starting strain	14.07997531	0.066859825	210.5894715	2.14E-126	0.682507866	0.015868104	43.01130651	3.53E-63	0.099454004	0.004498469	22.10841376	8.44E-39	1.443367121	0.00984919	146.5467886	8.49E-112	5.85E-06	0.028888288	24.25138889	vanco_143	Well.124
WT	MHB	BLANK	0.5	2	1	WT_BLANK_MHB_0.5ug_T2_R1	S. aureus	SVAM1	TRUE	Starting strain	12.84509793	0.07762794	165.4700358	1.10E-116	0.666943631	0.016503741	40.41166492	8.69E-61	0.085753954	0.005391175	15.90635834	2.82E-28	1.444297684	0.009369214	154.1535614	7.82E-114	2.27E-06	0.032471288	24.25138889	vanco_144	Well.125
WT	MHB	BLANK	0.5	3	1	WT_BLANK_MHB_0.5ug_T3_R1	S. aureus	SVAM1	TRUE	Starting strain	13.57884495	0.06854098	198.1127931	6.18E-124	0.729324801	0.018245355	39.97317725	2.27E-60	0.107637005	0.004821757	22.32319181	3.96E-39	1.410375726	0.008726916	161.6121659	9.81E-116	2.08E-06	0.03061674	24.25138889	vanco_145	Well.126
SVAM_A2	MHB	WT	0	1	1	SVAM_A2_WT_MHB_0ug_T1_R1	S. aureus	SVAM1	TRUE	TALE strain	3.535048187	0.053813151	65.69115826	7.58E-35	0.823941838	0.023751509	34.69008312	2.27E-26	0.043256301	0.005685539	7.608126279	1.41E-08	1.126321304	0.01461747	77.05309743	5.55E-37	2.77E-06	0.01316135	8.751388889	vanco_160	Well.141
SVAM_A2	MHB	WT	0	2	1	SVAM_A2_WT_MHB_0ug_T2_R1	S. aureus	SVAM1	TRUE	TALE strain	3.641236791	0.083726879	43.48946019	2.16E-31	0.817047439	0.03271307	24.97617771	1.87E-23	0.065846833	0.008762426	7.514681061	1.01E-08	1.153850045	0.017069888	67.59564387	7.90E-38	1.70E-06	0.020991553	9.501388889	vanco_161	Well.142
SVAM_A2	MHB	WT	0	3	1	SVAM_A2_WT_MHB_0ug_T3_R1	S. aureus	SVAM1	TRUE	TALE strain	3.727434515	0.072169931	51.64802692	3.79E-33	0.846395924	0.031924983	26.51202396	7.98E-24	0.080322084	0.007716669	10.40890613	5.88E-12	1.13093403	0.015923496	71.02297272	1.13E-37	5.82E-06	0.018735571	9.251388889	vanco_162	Well.143
SVAM_A2	MHB	WT	0.5	1	1	SVAM_A2_WT_MHB_0.5ug_T1_R1	S. aureus	SVAM1	TRUE	TALE strain	3.262935743	0.111268241	29.32495115	8.83E-49	0.54722215	0.010682918	51.22403476	5.94E-70	0.053780911	0.009339716	5.758302538	1.09E-07	1.421652442	0.003598111	395.1108075	8.79E-152	1.70E-06	0.022747497	24.25138889	vanco_163	Well.144
SVAM_A2	MHB	WT	0.5	2	1	SVAM_A2_WT_MHB_0.5ug_T2_R1	S. aureus	SVAM1	TRUE	TALE strain	3.167025058	0.110842131	28.5723943	7.80E-48	0.547989527	0.010535555	52.01335118	1.50E-70	0.041280116	0.009387226	4.397477568	2.91E-05	1.425514139	0.003569081	399.4065388	3.22E-152	9.60E-06	0.022625707	24.25138889	vanco_164	Well.145
SVAM_A2	MHB	WT	0.5	3	1	SVAM_A2_WT_MHB_0.5ug_T3_R1	S. aureus	SVAM1	TRUE	TALE strain	3.081099981	0.112134239	27.47688849	2.02E-46	0.543555779	0.010226088	53.15383353	2.13E-71	0.027186587	0.009574021	2.839620593	0.005547589	1.451998572	0.003641793	398.704315	3.79E-152	8.44E-06	0.022938619	24.25138889	vanco_165	Well.146
SVAM_A2	MHB	WT	1	1	1	SVAM_A2_WT_MHB_1ug_T1_R1	S. aureus	SVAM1	TRUE	TALE strain	3.251215642	0.101924331	31.89832687	7.13E-52	0.554414649	0.009735412	56.94824483	4.23E-74	0.01062399	0.008854868	1.199790812	0.23326821	1.437797719	0.003431931	418.9471065	3.80E-154	9.92E-07	0.021690937	24.25138889	vanco_166	Well.147
SVAM_A2	MHB	WT	1	2	1	SVAM_A2_WT_MHB_1ug_T2_R1	S. aureus	SVAM1	TRUE	TALE strain	3.324273301	0.11720124	28.36380646	1.83E-40	0.563096202	0.012314354	45.72681605	2.06E-54	0.029675078	0.010091153	2.940702567	0.004417796	1.44262126	0.005653938	255.1533792	6.24E-107	1.00E-05	0.024672434	18.75138889	vanco_167	Well.148
SVAM_A2	MHB	WT	1	3	1	SVAM_A2_WT_MHB_1ug_T3_R1	S. aureus	SVAM1	TRUE	TALE strain	3.230840244	0.103289401	31.27949434	3.78E-51	0.573544966	0.010511633	54.56288079	2.02E-72	0.02190699	0.009305759	2.354132517	0.020670375	1.45801163	0.003535831	412.3533587	1.66E-153	3.93E-06	0.022755285	24.25138889	vanco_168	Well.149
SVAM_A2	MHB	WT	2	1	1	SVAM_A2_WT_MHB_2ug_T1_R1	S. aureus	SVAM1	TRUE	TALE strain	4.095334914	0.091309697	44.85104069	8.57E-65	0.607280256	0.01131728	53.65956022	9.09E-72	0.040658535	0.008283004	4.908670131	3.90E-06	1.401226615	0.003506731	399.5819643	3.09E-152	4.68E-06	0.022588014	24.25138889	vanco_170	Well.151
SVAM_A2	MHB	WT	2	2	1	SVAM_A2_WT_MHB_2ug_T2_R1	S. aureus	SVAM1	TRUE	TALE strain	4.340213992	0.09843134	44.09382201	3.89E-64	0.586625122	0.011618677	50.48983616	2.17E-69	0.069844572	0.008532129	8.186066256	1.38E-12	1.408524907	0.003801385	370.5294408	3.44E-149	2.55E-06	0.023869091	24.25138889	vanco_171	Well.152
SVAM_A2	MHB	WT	2	3	1	SVAM_A2_WT_MHB_2ug_T3_R1	S. aureus	SVAM1	TRUE	TALE strain	4.422631202	0.1005382	43.98956017	4.80E-64	0.575880811	0.011387289	50.57224923	1.88E-69	0.079878987	0.008587922	9.301317647	6.15E-15	1.431301161	0.003924513	364.7079683	1.50E-148	3.58E-06	0.024264825	24.25138889	vanco_172	Well.153
SVAM_A2	MHB	WT	4	1	1	SVAM_A2_WT_MHB_4ug_T1_R1	S. aureus	SVAM1	TRUE	TALE strain	20.38988915	0.027590005	739.0317186	4.59E-177	1.170117844	0.034379554	34.03528237	2.74E-54	0.138631803	0.001744584	79.46411923	2.77E-87	1.035820157	0.012795747	80.95034916	5.07E-88	6.33E-06	0.01471098	24.25138889	vanco_173	Well.154
SVAM_A2	MHB	WT	4	2	1	SVAM_A2_WT_MHB_4ug_T2_R1	S. aureus	SVAM1	TRUE	TALE strain	21.03142684	0.023827312	882.6605064	3.09E-184	1.135440281	0.031593226	35.93935851	2.48E-56	0.107555498	0.001363595	78.87642153	5.48E-87	0.99834323	0.016946031	58.91310151	1.96E-75	1.36E-06	0.011625805	24.25138889	vanco_174	Well.155
SVAM_A2	MHB	WT	4	3	1	SVAM_A2_WT_MHB_4ug_T3_R1	S. aureus	SVAM1	TRUE	TALE strain	19.76187978	0.02915449	677.8331451	1.42E-173	1.020454773	0.026044112	39.18178427	1.31E-59	0.105900948	0.001870594	56.61353606	7.21E-74	1.115760964	0.013132371	84.96264498	5.98E-90	3.15E-06	0.015346118	24.25138889	vanco_175	Well.156
SVAM_A3	MHB	WT	0	1	1	SVAM_A3_WT_MHB_0ug_T1_R1	S. aureus	SVAM1	TRUE	TALE strain	3.760314141	0.063039249	59.65036386	6.36E-76	0.646960797	0.009294664	69.60561205	5.07E-82	0.085373652	0.005885097	14.50675263	1.29E-25	1.340114269	0.002239736	598.3358787	1.55E-168	3.41E-06	0.015216074	24.25138889	vanco_180	Well.161
SVAM_A3	MHB	WT	0	2	1	SVAM_A3_WT_MHB_0ug_T2_R1	S. aureus	SVAM1	TRUE	TALE strain	3.7012031	0.060929001	60.74616411	1.22E-76	0.612312673	0.007825442	78.24640519	1.14E-86	0.0752615	0.005491148	13.70596863	4.81E-24	1.367450145	0.002126041	643.1909619	1.87E-171	6.05E-07	0.014089322	24.25138889	vanco_181	Well.162
SVAM_A3	MHB	WT	0	3	1	SVAM_A3_WT_MHB_0ug_T3_R1	S. aureus	SVAM1	TRUE	TALE strain	3.939877895	0.07006667	56.23041427	1.33E-73	0.5935609	0.008691905	68.28893203	2.90E-81	0.111989324	0.006023895	18.59084822	4.41E-33	1.370186405	0.002441698	561.1613353	6.02E-166	2.48E-06	0.015855464	24.25138889	vanco_182	Well.163
SVAM_A3	MHB	WT	0.5	1	1	SVAM_A3_WT_MHB_0.5ug_T1_R1	S. aureus	SVAM1	TRUE	TALE strain	4.381238865	0.064623268	67.79661518	5.60E-81	0.613016988	0.008792455	69.72079945	4.36E-82	0.114783295	0.005640008	20.35161948	5.05E-36	1.364125798	0.002434788	560.264744	6.99E-166	7.23E-06	0.015766294	24.25138889	vanco_183	Well.164
SVAM_A3	MHB	WT	0.5	2	1	SVAM_A3_WT_MHB_0.5ug_T2_R1	S. aureus	SVAM1	TRUE	TALE strain	4.289523297	0.070946415	60.46145274	1.87E-76	0.599166242	0.009022828	66.40559472	3.71E-80	0.102146092	0.006144504	16.62397651	1.34E-29	1.379944739	0.002650329	520.6691994	6.37E-163	4.75E-06	0.016988462	24.25138889	vanco_184	Well.165
SVAM_A3	MHB	WT	0.5	3	1	SVAM_A3_WT_MHB_0.5ug_T3_R1	S. aureus	SVAM1	TRUE	TALE strain	4.191684947	0.068233001	61.43192989	4.40E-77	0.59140618	0.008311389	71.15611712	6.79E-83	0.085586815	0.005899678	14.50703113	1.29E-25	1.384644444	0.002527883	547.7485936	5.71E-165	2.94E-06	0.01612761	24.25138889	vanco_185	Well.166
SVAM_A3	MHB	WT	1	1	1	SVAM_A3_WT_MHB_1ug_T1_R1	S. aureus	SVAM1	TRUE	TALE strain	4.472352627	0.068327913	65.45425503	1.38E-79	0.615344634	0.009167477	67.12256846	1.39E-80	0.086806888	0.006069722	14.30162612	3.24E-25	1.383648762	0.002689705	514.4240721	1.95E-162	1.17E-06	0.01728056	24.25138889	vanco_186	Well.167
SVAM_A3	MHB	WT	1	2	1	SVAM_A3_WT_MHB_1ug_T2_R1	S. aureus	SVAM1	TRUE	TALE strain	4.443792377	0.068957782	64.44221733	5.70E-79	0.609015249	0.008921141	68.26652312	2.98E-81	0.078692144	0.006127324	12.84282447	2.57E-22	1.40042439	0.002728037	513.3450407	2.38E-162	1.07E-06	0.017410076	24.25138889	vanco_187	Well.168
SVAM_A3	MHB	WT	1	3	1	SVAM_A3_WT_MHB_1ug_T3_R1	S. aureus	SVAM1	TRUE	TALE strain	4.436955294	0.066402752	66.81884627	2.11E-80	0.621732485	0.008998855	69.09017713	9.99E-82	0.091636904	0.005996532	15.28165084	4.21E-27	1.406759681	0.002643484	532.1612635	8.36E-164	7.00E-07	0.017054874	24.25138889	vanco_188	Well.169
SVAM_A3	MHB	WT	2	1	1	SVAM_A3_WT_MHB_2ug_T1_R1	S. aureus	SVAM1	TRUE	TALE strain	4.935772609	0.061030939	80.87328674	5.53E-88	0.661170837	0.010045186	65.81967218	8.31E-80	0.11601954	0.005563726	20.85285085	7.86E-37	1.354973708	0.002582855	524.6030049	3.16E-163	7.16E-06	0.016894052	24.25138889	vanco_190	Well.171
SVAM_A3	MHB	WT	2	2	1	SVAM_A3_WT_MHB_2ug_T2_R1	S. aureus	SVAM1	TRUE	TALE strain	4.999801979	0.062565333	79.91329555	1.65E-87	0.659277775	0.010349054	63.70415716	1.62E-78	0.124278346	0.005647779	22.0048161	1.22E-38	1.348711763	0.002643913	510.1194905	4.27E-162	1.11E-06	0.017252028	24.25138889	vanco_191	Well.172
SVAM_A3	MHB	WT	2	3	1	SVAM_A3_WT_MHB_2ug_T3_R1	S. aureus	SVAM1	TRUE	TALE strain	5.089604848	0.066389064	76.66330169	7.42E-86	0.64865122	0.010608537	61.14426674	6.74E-77	0.13288539	0.005909874	22.48531879	2.24E-39	1.364930845	0.002825246	483.1193398	6.70E-160	2.00E-06	0.018221255	24.25138889	vanco_192	Well.173
SVAM_A3	MHB	WT	4	1	1	SVAM_A3_WT_MHB_4ug_T1_R1	S. aureus	SVAM1	TRUE	TALE strain	9.430349382	0.062633674	150.5635664	6.94E-113	0.652664949	0.011920587	54.75107379	1.48E-72	0.116589093	0.004723873	24.6808284	1.33E-42	1.3640256	0.004514109	302.169386	5.85E-141	1.73E-06	0.022620429	24.25138889	vanco_193	Well.174
SVAM_A3	MHB	WT	4	2	1	SVAM_A3_WT_MHB_4ug_T2_R1	S. aureus	SVAM1	TRUE	TALE strain	9.295737939	0.061118705	152.0931755	2.72E-113	0.644678	0.01120666	57.52632627	1.70E-74	0.102528853	0.00461685	22.20753339	5.95E-39	1.363299982	0.004357791	312.8419548	2.33E-142	2.17E-06	0.021825311	24.25138889	vanco_194	Well.175
SVAM_A3	MHB	WT	4	3	1	SVAM_A3_WT_MHB_4ug_T3_R1	S. aureus	SVAM1	TRUE	TALE strain	9.412529455	0.065047448	144.702518	2.74E-111	0.647972575	0.012155239	53.30809102	1.64E-71	0.120959323	0.004894981	24.71088836	1.20E-42	1.373813309	0.004684963	293.2388831	9.50E-140	1.90E-06	0.02337076	24.25138889	vanco_195	Well.176
STM2	MHB	BLANK	0	1	1	STM2_BLANK_MHB_0ug_T1_R1	S. aureus	SVAM1	TRUE	Starting strain	2.151468775	0.06077403	35.40112098	2.20E-55	0.586426934	0.006319672	92.79388403	1.07E-92	0.058864786	0.005578748	10.5516125	1.59E-17	1.448765835	0.00172508	839.8251293	1.68E-180	3.36E-06	0.011648153	24.00138889	vanco_200	Well.181
STM2	MHB	BLANK	0	2	1	STM2_BLANK_MHB_0ug_T2_R1	S. aureus	SVAM1	TRUE	Starting strain	2.24857799	0.099776501	22.53614804	3.31E-23	0.630602921	0.017690418	35.64658042	3.00E-30	0.063529942	0.008373445	7.587073801	4.75E-09	1.378355692	0.013398445	102.8743008	4.41E-47	9.75E-07	0.016353501	10.25138889	vanco_201	Well.182
STM2	MHB	BLANK	0	3	1	STM2_BLANK_MHB_0ug_T3_R1	S. aureus	SVAM1	TRUE	Starting strain	2.123935624	0.110152979	19.28169023	3.21E-21	0.617364416	0.017987767	34.32134848	3.30E-30	0.054092381	0.009130574	5.924313233	7.23E-07	1.395055508	0.01368054	101.9737132	5.93E-48	9.36E-06	0.017650501	10.50138889	vanco_202	Well.183
STM2	MHB	BLANK	0.5	1	1	STM2_BLANK_MHB_0.5ug_T1_R1	S. aureus	SVAM1	TRUE	Starting strain	11.92076374	0.068791658	173.2879259	1.53E-118	0.697835273	0.015678342	44.50950572	1.69E-64	0.110176793	0.005018522	21.95403039	1.46E-38	1.428357668	0.007019078	203.4964933	5.13E-125	4.88E-06	0.028987091	24.25138889	vanco_203	Well.184
STM2	MHB	BLANK	0.5	2	1	STM2_BLANK_MHB_0.5ug_T2_R1	S. aureus	SVAM1	TRUE	Starting strain	10.14744632	0.076878641	131.9930502	3.11E-98	0.650628211	0.015304737	42.51155721	4.14E-58	0.103832159	0.005692447	18.24033713	8.92E-31	1.403525767	0.008137667	172.4727551	7.68E-108	3.07E-06	0.028667376	21.75138889	vanco_204	Well.185
STM2	MHB	BLANK	0.5	3	1	STM2_BLANK_MHB_0.5ug_T3_R1	S. aureus	SVAM1	TRUE	Starting strain	13.88474978	0.070052029	198.2062467	5.91E-124	0.678932117	0.016305228	41.63892251	6.22E-62	0.082056559	0.004728269	17.35446201	6.43E-31	1.425464179	0.009961584	143.0961311	7.71E-111	8.77E-06	0.030060401	24.25138889	vanco_205	Well.186
SVAM_A6	MHB	STM2	0	1	1	SVAM_A6_STM2_MHB_0ug_T1_R1	S. aureus	SVAM1	TRUE	TALE strain	3.330062093	0.15090465	22.06732596	9.77E-39	0.531138214	0.014164484	37.49788685	6.15E-58	-0.001396463	0.011984157	-0.116525739	0.907487152	1.301431492	0.0046696	278.7030117	1.07E-137	5.56E-06	0.029200618	24.25138889	vanco_220	Well.201
SVAM_A6	MHB	STM2	0	2	1	SVAM_A6_STM2_MHB_0ug_T2_R1	S. aureus	SVAM1	TRUE	TALE strain	3.213817211	0.1654139	19.42894281	1.68E-34	0.480888859	0.012546254	38.32927856	9.04E-59	-0.00098553	0.011982829	-0.082245187	0.934628496	1.321054025	0.004920668	268.4704746	3.45E-136	5.53E-06	0.028932425	24.25138889	vanco_221	Well.202
SVAM_A6	MHB	STM2	0	3	1	SVAM_A6_STM2_MHB_0ug_T3_R1	S. aureus	SVAM1	TRUE	TALE strain	3.355565428	0.176915917	18.96700697	1.01E-33	0.453593359	0.012183477	37.2302069	1.15E-57	0.031041424	0.011943233	2.599080573	0.010870354	1.33163112	0.005226555	254.781783	4.45E-134	3.39E-06	0.029296117	24.25138889	vanco_222	Well.203
SVAM_A6	MHB	STM2	0.5	1	1	SVAM_A6_STM2_MHB_0.5ug_T1_R1	S. aureus	SVAM1	TRUE	TALE strain	3.514504553	0.179478967	19.58170708	9.32E-35	0.445521469	0.012121709	36.7540157	3.53E-57	0.04721804	0.011801321	4.001080969	0.000126527	1.331983884	0.005355406	248.7176378	4.17E-133	5.34E-06	0.029415817	24.25138889	vanco_223	Well.204
SVAM_A6	MHB	STM2	0.5	2	1	SVAM_A6_STM2_MHB_0.5ug_T2_R1	S. aureus	SVAM1	TRUE	TALE strain	3.490356959	0.176349193	19.79230466	4.17E-35	0.450551149	0.011978884	37.61211245	4.71E-58	0.021112041	0.011869719	1.778647128	0.078565303	1.333963532	0.005363824	248.6963683	4.20E-133	4.01E-06	0.029609976	24.25138889	vanco_224	Well.205
SVAM_A6	MHB	STM2	0.5	3	1	SVAM_A6_STM2_MHB_0.5ug_T3_R1	S. aureus	SVAM1	TRUE	TALE strain	3.450552458	0.191075309	18.05859935	3.68E-32	0.434904426	0.012123953	35.87150453	2.92E-56	0.037212114	0.012379308	3.005993009	0.00340314	1.34743519	0.005733332	235.017839	8.04E-131	4.76E-06	0.030774342	24.25138889	vanco_225	Well.206
SVAM_A6	MHB	STM2	1	1	1	SVAM_A6_STM2_MHB_1ug_T1_R1	S. aureus	SVAM1	TRUE	TALE strain	3.538501062	0.192715031	18.36131331	1.10E-32	0.42513838	0.011713929	36.29340574	1.06E-56	0.03287568	0.012213428	2.691765256	0.008428786	1.349878399	0.00588119	229.5247219	7.22E-130	8.17E-06	0.030700126	24.25138889	vanco_226	Well.207
SVAM_A6	MHB	STM2	1	2	1	SVAM_A6_STM2_MHB_1ug_T2_R1	S. aureus	SVAM1	TRUE	TALE strain	3.420498922	0.179462549	19.0596809	7.01E-34	0.434760936	0.011216288	38.7615692	3.39E-59	0.017517022	0.011743193	1.491674453	0.139168911	1.352964585	0.005462449	247.6846111	6.14E-133	2.85E-06	0.029197055	24.25138889	vanco_227	Well.208
SVAM_A6	MHB	STM2	1	3	1	SVAM_A6_STM2_MHB_1ug_T3_R1	S. aureus	SVAM1	TRUE	TALE strain	3.448786405	0.166069048	20.76718353	1.08E-36	0.46583479	0.011908019	39.11942092	1.51E-59	0.016694463	0.011653771	1.432537435	0.155342894	1.346244207	0.005113789	263.2576985	2.13E-135	1.83E-06	0.028973309	24.25138889	vanco_228	Well.209
SVAM_A6	MHB	STM2	2	1	1	SVAM_A6_STM2_MHB_2ug_T1_R1	S. aureus	SVAM1	TRUE	TALE strain	4.319495066	0.154883656	27.88864348	5.88E-47	0.479470005	0.012312785	38.94082447	2.26E-59	0.02152618	0.011001461	1.9566655	0.053386337	1.334482747	0.005428853	245.8130182	1.24E-132	2.23E-06	0.030108113	24.25138889	vanco_230	Well.211
SVAM_A6	MHB	STM2	2	2	1	SVAM_A6_STM2_MHB_2ug_T2_R1	S. aureus	SVAM1	TRUE	TALE strain	5.042346193	0.119390004	42.23424098	2.37E-41	0.603351958	0.023405965	25.77770114	6.49E-31	0.061438475	0.009273522	6.625150289	2.13E-08	1.154678719	0.014246112	81.05220278	1.44E-55	3.38E-06	0.026286761	13.75138889	vanco_231	Well.212
SVAM_A6	MHB	STM2	2	3	1	SVAM_A6_STM2_MHB_2ug_T3_R1	S. aureus	SVAM1	TRUE	TALE strain	5.330235223	0.094394726	56.4675107	3.88E-44	0.691819764	0.028262913	24.47800663	5.06E-28	0.097610471	0.007934216	12.30247187	3.77E-16	1.076527544	0.014241542	75.59065871	6.66E-50	2.53E-06	0.023536771	12.50138889	vanco_232	Well.213
SVAM_A6	MHB	STM2	4	2	1	SVAM_A6_STM2_MHB_4ug_T2_R1	S. aureus	SVAM1	TRUE	TALE strain	21.14837523	0.032660345	647.5245517	9.99E-172	1.178890337	0.046536046	25.33284263	1.60E-43	0.122741704	0.001717881	71.44949858	4.66E-83	0.91511246	0.019700769	46.45059565	3.78E-66	9.96E-06	0.014719029	24.25138889	vanco_234	Well.215
SVAM_A6	MHB	STM2	4	3	1	SVAM_A6_STM2_MHB_4ug_T3_R1	S. aureus	SVAM1	TRUE	TALE strain	21.05104808	0.035642181	590.6217765	5.17E-168	1.140569125	0.047442224	24.04122393	1.10E-41	0.140305987	0.001808195	77.59450944	2.46E-86	0.912758507	0.019917892	45.82606077	1.26E-65	2.18E-06	0.015405698	24.25138889	vanco_235	Well.216
SVAM_A7	MHB	STM2	0	1	1	SVAM_A7_STM2_MHB_0ug_T1_R1	S. aureus	SVAM1	TRUE	TALE strain	2.021698946	0.11453666	17.65110793	1.91E-31	0.493872967	0.008070881	61.19195219	6.28E-77	-0.015053708	0.009106006	-1.653162498	0.101669811	1.454022592	0.003127514	464.9132595	2.38E-158	1.15E-06	0.019319815	24.25138889	vanco_240	Well.221
SVAM_A7	MHB	STM2	0	2	1	SVAM_A7_STM2_MHB_0ug_T2_R1	S. aureus	SVAM1	TRUE	TALE strain	2.199360896	0.150020317	14.66042024	6.52E-26	0.468118133	0.009638027	48.56991524	7.02E-68	0.023485563	0.011224811	2.092290313	0.03913677	1.483519297	0.004149073	357.5544146	9.45E-148	7.44E-06	0.02451561	24.25138889	vanco_241	Well.222
SVAM_A7	MHB	STM2	0	3	1	SVAM_A7_STM2_MHB_0ug_T3_R1	S. aureus	SVAM1	TRUE	TALE strain	2.240376544	0.162661571	13.77323809	3.54E-24	0.448374763	0.00969586	46.24393887	5.63E-66	0.041964811	0.011563356	3.629120425	0.000464697	1.489559943	0.004464002	333.6826435	5.81E-145	1.20E-06	0.025502239	24.25138889	vanco_242	Well.223
SVAM_A7	MHB	STM2	0.5	1	1	SVAM_A7_STM2_MHB_0.5ug_T1_R1	S. aureus	SVAM1	TRUE	TALE strain	2.554612985	0.153880455	16.60128304	1.47E-29	0.449663899	0.009448874	47.58915276	4.35E-67	0.052673343	0.010863525	4.848641779	4.97E-06	1.477539363	0.004373085	337.8711696	1.82E-145	3.49E-06	0.024757705	24.25138889	vanco_243	Well.224
SVAM_A7	MHB	STM2	0.5	2	1	SVAM_A7_STM2_MHB_0.5ug_T2_R1	S. aureus	SVAM1	TRUE	TALE strain	2.450533225	0.154768679	15.83352166	3.85E-28	0.446527906	0.009254554	48.24953325	1.27E-67	0.039860413	0.010924557	3.648698249	0.000434813	1.482295588	0.004376772	338.6732482	1.46E-145	2.87E-06	0.024678797	24.25138889	vanco_244	Well.225
SVAM_A7	MHB	STM2	0.5	3	1	SVAM_A7_STM2_MHB_0.5ug_T3_R1	S. aureus	SVAM1	TRUE	TALE strain	3.502020001	0.053709933	65.2024651	3.95E-32	1.807741228	0.107983522	16.74089896	4.07E-16	0.138549627	0.009081622	15.2560437	4.27E-15	0.943167315	0.009910463	95.16884311	1.04E-36	6.56E-06	0.026073113	8.001388889	vanco_245	Well.226
SVAM_A7	MHB	STM2	1	1	1	SVAM_A7_STM2_MHB_1ug_T1_R1	S. aureus	SVAM1	TRUE	TALE strain	3.391109087	0.061555183	55.09055314	2.77E-33	1.95651332	0.134909133	14.50245267	1.28E-15	0.114035944	0.011223456	10.16050146	1.53E-11	0.950994181	0.009367031	101.5256739	9.93E-42	1.24E-06	0.032441136	9.001388889	vanco_246	Well.227
SVAM_A7	MHB	STM2	1	2	1	SVAM_A7_STM2_MHB_1ug_T2_R1	S. aureus	SVAM1	TRUE	TALE strain	3.303746794	0.063198894	52.2753897	2.56E-33	1.768687284	0.107267538	16.48856047	1.70E-17	0.095016354	0.011288407	8.417162373	1.00E-09	0.986581786	0.009000972	109.6083577	7.26E-44	3.41E-06	0.031266687	9.251388889	vanco_247	Well.228
SVAM_A7	MHB	STM2	1	3	1	SVAM_A7_STM2_MHB_1ug_T3_R1	S. aureus	SVAM1	TRUE	TALE strain	2.734270344	0.132963004	20.56414383	2.29E-36	0.467970486	0.008742634	53.5274027	1.14E-71	0.027470482	0.009900313	2.774708283	0.006678391	1.483529981	0.003998502	371.0214771	3.04E-149	1.46E-06	0.023027593	24.25138889	vanco_248	Well.229
SVAM_A7	MHB	STM2	2	1	1	SVAM_A7_STM2_MHB_2ug_T1_R1	S. aureus	SVAM1	TRUE	TALE strain	4.357723139	0.100054594	43.5534539	1.16E-63	0.548256415	0.009888257	55.44520069	4.74E-73	0.051184557	0.008352155	6.128305673	2.12E-08	1.464124978	0.00392978	372.5717104	2.07E-149	3.16E-06	0.02347083	24.25138889	vanco_250	Well.231
SVAM_A7	MHB	STM2	2	2	1	SVAM_A7_STM2_MHB_2ug_T2_R1	S. aureus	SVAM1	TRUE	TALE strain	4.642301373	0.056827264	81.69144626	1.01E-38	2.56991991	0.252196185	10.1901617	1.43E-11	0.157940613	0.009573057	16.49845107	3.32E-17	0.870904215	0.011638363	74.83047039	1.66E-37	7.40E-06	0.036293261	9.001388889	vanco_251	Well.232
SVAM_A7	MHB	STM2	2	3	1	SVAM_A7_STM2_MHB_2ug_T3_R1	S. aureus	SVAM1	TRUE	TALE strain	4.508347094	0.056989848	79.10789792	5.68E-42	2.169391083	0.169317794	12.81254041	5.62E-15	0.159844323	0.009261527	17.25895914	5.41E-19	0.922755123	0.009374096	98.43670663	2.25E-45	8.07E-06	0.033496116	10.00138889	vanco_252	Well.233
SVAM_A7	MHB	STM2	4	1	1	SVAM_A7_STM2_MHB_4ug_T1_R1	S. aureus	SVAM1	TRUE	TALE strain	10.6059879	0.158540181	66.89779122	1.89E-80	0.527458296	0.02029189	25.99355242	1.96E-44	0.133510242	0.010116999	13.19662537	4.98E-23	1.438396994	0.013854653	103.8204967	5.82E-98	5.35E-06	0.049793215	24.25138889	vanco_253	Well.234
SVAM_A7	MHB	STM2	4	2	1	SVAM_A7_STM2_MHB_4ug_T2_R1	S. aureus	SVAM1	TRUE	TALE strain	11.33898775	0.06029657	188.0536128	7.77E-122	0.596828941	0.009995305	59.71093002	5.80E-76	0.120096286	0.004076582	29.46004452	6.00E-49	1.434486155	0.005764083	248.8663223	3.95E-133	3.33E-06	0.021851726	24.25138889	vanco_254	Well.235
SVAM_A7	MHB	STM2	4	3	1	SVAM_A7_STM2_MHB_4ug_T3_R1	S. aureus	SVAM1	TRUE	TALE strain	11.27460242	0.053605062	210.3271982	2.40E-126	0.5775737	0.008321893	69.4041254	6.61E-82	0.130119084	0.003560196	36.54828889	5.75E-57	1.447498481	0.005122632	282.5692666	2.97E-138	1.52E-06	0.018833387	24.25138889	vanco_255	Well.236
SVAM_A8	MHB	STM2	0	1	1	SVAM_A8_STM2_MHB_0ug_T1_R1	S. aureus	SVAM1	TRUE	TALE strain	3.007893812	0.057240255	52.54857441	3.05E-39	0.632521264	0.010214663	61.92287005	3.95E-42	0.021346554	0.004999966	4.269340182	0.000113179	1.356242918	0.008027398	168.9517479	6.37E-60	4.14E-06	0.011027237	11.25166667	vanco_260	Well.241
SVAM_A8	MHB	STM2	0	2	1	SVAM_A8_STM2_MHB_0ug_T2_R1	S. aureus	SVAM1	TRUE	TALE strain	2.994855256	0.059907713	49.99114685	5.74E-68	0.541514164	0.005547747	97.60973952	6.73E-94	0.040698688	0.005011653	8.120811859	2.15E-12	1.420032968	0.001906518	744.8305058	4.98E-174	8.86E-07	0.011801142	23.75138889	vanco_261	Well.242
SVAM_A8	MHB	STM2	0	3	1	SVAM_A8_STM2_MHB_0ug_T3_R1	S. aureus	SVAM1	TRUE	TALE strain	3.146077813	0.06488053	48.49032207	8.13E-68	0.534769764	0.005947187	89.9197803	3.27E-92	0.066499063	0.005312033	12.51857061	1.17E-21	1.424357455	0.002027343	702.5736158	5.07E-175	1.95E-06	0.012732727	24.25138889	vanco_262	Well.243
SVAM_A8	MHB	STM2	0.5	1	1	SVAM_A8_STM2_MHB_0.5ug_T1_R1	S. aureus	SVAM1	TRUE	TALE strain	3.891128983	0.052287254	74.41830788	1.13E-84	0.523972968	0.004844912	108.149125	1.34E-99	0.097077995	0.004093848	23.71313889	3.30E-41	1.419324739	0.00177871	797.9515434	3.67E-180	3.10E-06	0.010718821	24.25138889	vanco_263	Well.244
SVAM_A8	MHB	STM2	0.5	2	1	SVAM_A8_STM2_MHB_0.5ug_T2_R1	S. aureus	SVAM1	TRUE	TALE strain	3.850283007	0.053882971	71.45639811	4.62E-83	0.514690871	0.004787181	107.5144033	2.31E-99	0.090913218	0.0041611	21.84836402	2.13E-38	1.42121797	0.001819173	781.2438358	2.62E-179	3.26E-06	0.010845605	24.25138889	vanco_264	Well.245
SVAM_A8	MHB	STM2	0.5	3	1	SVAM_A8_STM2_MHB_0.5ug_T3_R1	S. aureus	SVAM1	TRUE	TALE strain	3.748643362	0.052302793	71.6719542	1.62E-82	0.512191569	0.004569747	112.0831226	3.56E-100	0.081808831	0.004036224	20.26865607	1.07E-35	1.420336338	0.00176807	803.3259849	1.00E-178	8.58E-07	0.01039853	24.00138889	vanco_265	Well.246
SVAM_A8	MHB	STM2	1	1	1	SVAM_A8_STM2_MHB_1ug_T1_R1	S. aureus	SVAM1	TRUE	TALE strain	4.664648536	0.048501005	96.17632803	6.69E-95	0.52481344	0.00460107	114.0633434	9.86E-102	0.073331888	0.003777636	19.41211281	1.79E-34	1.421622777	0.001883324	754.8475118	6.41E-178	8.00E-07	0.01087628	24.25138889	vanco_266	Well.247
SVAM_A8	MHB	STM2	1	2	1	SVAM_A8_STM2_MHB_1ug_T2_R1	S. aureus	SVAM1	TRUE	TALE strain	4.656756089	0.054165913	85.9720783	2.02E-90	0.516868811	0.005000861	103.3559719	8.80E-98	0.092285212	0.004149551	22.23980589	5.31E-39	1.433127619	0.002079886	689.0414681	3.09E-174	6.84E-07	0.011906852	24.25138889	vanco_267	Well.248
SVAM_A8	MHB	STM2	1	3	1	SVAM_A8_STM2_MHB_1ug_T3_R1	S. aureus	SVAM1	TRUE	TALE strain	4.706864752	0.055001401	85.57717911	3.09E-90	0.528580476	0.005382071	98.21135073	9.73E-96	0.10727942	0.004268297	25.13401274	3.04E-43	1.428229983	0.002117457	674.5024289	2.25E-173	1.13E-06	0.012316719	24.25138889	vanco_268	Well.249
SVAM_A8	MHB	STM2	2	1	1	SVAM_A8_STM2_MHB_2ug_T1_R1	S. aureus	SVAM1	TRUE	TALE strain	6.575926127	0.050193171	131.0123658	2.71E-107	0.676040812	0.008660355	78.06155861	1.42E-86	0.064952617	0.004533749	14.32647094	2.90E-25	1.432512337	0.002834284	505.4229635	1.01E-161	2.58E-06	0.017041916	24.25138889	vanco_270	Well.251
SVAM_A8	MHB	STM2	2	2	1	SVAM_A8_STM2_MHB_2ug_T2_R1	S. aureus	SVAM1	TRUE	TALE strain	7.019561521	0.051272578	136.9067405	4.62E-109	0.656856806	0.008695063	75.54365327	2.85E-85	0.109155718	0.004388046	24.87569952	7.02E-43	1.428828494	0.002932841	487.1823765	3.07E-160	1.59E-06	0.017077285	24.25138889	vanco_271	Well.252
SVAM_A8	MHB	STM2	2	3	1	SVAM_A8_STM2_MHB_2ug_T3_R1	S. aureus	SVAM1	TRUE	TALE strain	7.128848622	0.050427907	141.3671323	2.38E-110	0.644520693	0.008298985	77.66259636	2.27E-86	0.119909203	0.004225133	28.37998238	1.37E-47	1.429472426	0.002881184	496.1406286	5.65E-161	1.25E-06	0.016529098	24.25138889	vanco_272	Well.253
WT	RPMI	BLANK	0	1	1	WT_BLANK_RPMI_0ug_T1_R1	S. aureus	SVAR1	TRUE	Starting strain	3.20339651	0.083318288	38.44769943	1.32E-29	1.570602434	0.130197931	12.06319046	7.78E-14	0.156980952	0.011405923	13.76310857	1.85E-15	0.771109644	0.008011755	96.24728672	5.09E-43	9.83E-06	0.028859664	9.501666667	vanco_300	Well.121
WT	RPMI	BLANK	0	2	1	WT_BLANK_RPMI_0ug_T2_R1	S. aureus	SVAR1	TRUE	Starting strain	3.19277086	0.076084777	41.96333324	7.13E-31	1.463381664	0.102437438	14.28561373	6.24E-16	0.160753788	0.010016966	16.04815189	1.97E-17	0.782659963	0.007112845	110.0347339	5.45E-45	3.54E-06	0.024743447	9.501666667	vanco_301	Well.122
WT	RPMI	BLANK	0	3	1	WT_BLANK_RPMI_0ug_T3_R1	S. aureus	SVAR1	TRUE	Starting strain	3.195230066	0.075813109	42.14614184	6.17E-31	1.368321173	0.089603326	15.27087478	8.70E-17	0.176032938	0.009473268	18.58207012	2.21E-19	0.792858518	0.006839945	115.9159151	9.31E-46	3.15E-06	0.02290669	9.501666667	vanco_302	Well.123
WT	RPMI	BLANK	0.5	1	1	WT_BLANK_RPMI_0.5ug_T1_R1	S. aureus	SVAR1	TRUE	Starting strain	3.237318902	0.079453066	40.74504671	1.91E-30	1.354506495	0.092577983	14.63097862	3.09E-16	0.169810566	0.009805316	17.31821416	1.94E-18	0.784333196	0.007214203	108.720704	8.18E-45	3.72E-06	0.023851515	9.501666667	vanco_303	Well.124
WT	RPMI	BLANK	0.5	2	1	WT_BLANK_RPMI_0.5ug_T2_R1	S. aureus	SVAR1	TRUE	Starting strain	3.263771025	0.063679051	51.25344924	1.53E-45	1.639163106	0.109062325	15.02959986	2.25E-20	0.166441604	0.008111737	20.51861334	2.67E-26	0.699848574	0.003803232	184.0141756	1.16E-73	3.53E-06	0.021004065	13.75138889	vanco_304	Well.125
WT	RPMI	BLANK	0.5	3	1	WT_BLANK_RPMI_0.5ug_T3_R1	S. aureus	SVAR1	TRUE	Starting strain	3.094846968	0.026394174	117.2549268	3.63E-26	3.2120649	0.207054694	15.51312284	1.81E-11	0.19501026	0.00585796	33.28979171	6.41E-17	0.867946121	0.010923048	79.46006398	2.67E-23	1.89E-06	0.017535758	5.251388889	vanco_305	Well.126
WT	RPMI	BLANK	1	1	1	WT_BLANK_RPMI_1ug_T1_R1	S. aureus	SVAR1	TRUE	Starting strain	3.45736125	0.055325534	62.49124043	1.73E-53	2.944684761	0.324842939	9.064949279	1.42E-12	0.173205098	0.009871398	17.54615664	2.01E-24	0.739072831	0.004990757	148.0883299	2.49E-74	6.07E-06	0.031424201	15.00138889	vanco_306	Well.127
WT	RPMI	BLANK	1	2	1	WT_BLANK_RPMI_1ug_T2_R1	S. aureus	SVAR1	TRUE	Starting strain	3.399737156	0.027193501	125.02021	2.35E-25	3.54314267	0.298021377	11.88888764	2.35E-09	0.161034824	0.005637965	28.5625804	3.71E-15	0.771077988	0.016288828	47.33784364	1.26E-18	2.75E-06	0.018156803	5.001388889	vanco_307	Well.128
WT	RPMI	BLANK	1	3	1	WT_BLANK_RPMI_1ug_T3_R1	S. aureus	SVAR1	TRUE	Starting strain	3.357302117	0.043263914	77.60051672	1.21E-72	3.19783329	0.2976064	10.74517648	9.19E-17	0.165885638	0.00826392	20.07348063	1.15E-31	0.742059148	0.003429882	216.3512145	2.00E-105	7.37E-06	0.026235921	19.50138889	vanco_308	Well.129
WT	RPMI	BLANK	2	1	1	WT_BLANK_RPMI_2ug_T1_R1	S. aureus	SVAR1	FALSE	Starting strain	13.71854035	0.033807498	405.7839595	5.50E-130	1.55804829	0.058531842	26.61881526	1.39E-40	0.144581067	0.002626776	55.04126837	1.38E-63	0.857436343	0.004877978	175.777015	4.83E-102	5.53E-06	0.018122425	20.25138889	vanco_310	Well.131
WT	RPMI	BLANK	2	2	1	WT_BLANK_RPMI_2ug_T2_R1	S. aureus	SVAR1	FALSE	Starting strain	14.86062281	0.039826519	373.1338596	3.50E-127	1.720279204	0.087917714	19.56692378	1.30E-31	0.157810648	0.003024018	52.18574281	7.51E-62	0.834521428	0.006781315	123.0618839	3.66E-90	9.10E-06	0.02197253	20.25138889	vanco_311	Well.132
WT	RPMI	BLANK	2	3	1	WT_BLANK_RPMI_2ug_T3_R1	S. aureus	SVAR1	FALSE	Starting strain	16.61250523	0.045542087	364.7725978	2.00E-126	1.738703684	0.115362575	15.07164413	1.12E-24	0.158559625	0.003230581	49.08084445	7.37E-60	0.822737657	0.012408419	66.30479537	1.10E-69	7.27E-06	0.024943528	20.25138889	vanco_312	Well.133
WT	RPMI	BLANK	4	1	1	WT_BLANK_RPMI_4ug_T1_R1	S. aureus	SVAR1	FALSE	Starting strain	4.379367615	2.128096464	2.057880218	0.045054152	0.229664707	0.269559376	0.85200044	0.398444881	0.196392703	0.005937009	33.07939882	1.08E-34	0.132340659	0.021964795	6.025126104	2.30E-07	9.95E-06	0.010784182	13.00138889	vanco_313	Well.134
SVAR_A1	RPMI	WT	0	1	1	SVAR_A1_WT_RPMI_0ug_T1_R1	S. aureus	SVAR1	TRUE	TALE strain	3.575271345	0.071595453	49.93712851	6.71E-56	1.243948795	0.054550801	22.80349276	7.56E-34	0.118861061	0.009680445	12.27847132	5.05E-19	0.984504201	0.003988105	246.8601756	2.12E-103	3.64E-06	0.025896581	18.25138889	vanco_320	Well.141
SVAR_A1	RPMI	WT	0	2	1	SVAR_A1_WT_RPMI_0ug_T2_R1	S. aureus	SVAR1	TRUE	TALE strain	3.461526503	0.032087444	107.8779134	3.90E-29	2.705323481	0.155402205	17.40852704	1.50E-13	0.161612669	0.007307766	22.11519395	1.57E-15	1.070216943	0.014257473	75.06357586	5.41E-26	6.90E-06	0.023077099	6.001388889	vanco_321	Well.142
SVAR_A1	RPMI	WT	0	3	1	SVAR_A1_WT_RPMI_0ug_T3_R1	S. aureus	SVAR1	TRUE	TALE strain	3.399931916	0.038634681	88.00207005	2.27E-27	2.79053285	0.198076695	14.08814322	7.61E-12	0.178727431	0.008874501	20.13943364	9.46E-15	1.060127393	0.01591663	66.60501643	5.85E-25	3.62E-06	0.027862335	6.001388889	vanco_322	Well.143
SVAR_A1	RPMI	WT	0.5	1	1	SVAR_A1_WT_RPMI_0.5ug_T1_R1	S. aureus	SVAR1	TRUE	TALE strain	3.514596526	0.037741991	93.12165075	3.76E-31	2.869473789	0.190237116	15.08366951	2.04E-13	0.179289434	0.008705147	20.59579515	2.55E-16	1.073685982	0.011906643	90.17537057	7.86E-31	5.02E-06	0.028244733	6.751388889	vanco_323	Well.144
SVAR_A1	RPMI	WT	0.5	2	1	SVAR_A1_WT_RPMI_0.5ug_T2_R1	S. aureus	SVAR1	TRUE	TALE strain	3.525450279	0.038364327	91.89396814	9.57E-28	2.738161001	0.195119398	14.03325877	8.17E-12	0.169259015	0.008609291	19.66004123	1.50E-14	1.052935607	0.017357369	60.6621649	3.76E-24	2.87E-06	0.027550476	6.001388889	vanco_324	Well.145
SVAR_A1	RPMI	WT	0.5	3	1	SVAR_A1_WT_RPMI_0.5ug_T3_R1	S. aureus	SVAR1	TRUE	TALE strain	3.454060934	0.036064542	95.7744298	2.48E-30	2.571681496	0.146727588	17.52691185	2.06E-14	0.147173811	0.00806392	18.25090216	8.94E-15	1.077568447	0.012526005	86.02650658	2.61E-29	4.79E-06	0.025273496	6.501388889	vanco_325	Well.146
SVAR_A1	RPMI	WT	1	1	1	SVAR_A1_WT_RPMI_1ug_T1_R1	S. aureus	SVAR1	TRUE	TALE strain	3.55788697	0.038578372	92.22491109	7.02E-29	2.704258949	0.181420625	14.90601719	1.21E-12	0.138655	0.008728174	15.88591197	3.54E-13	1.060733466	0.015911273	66.66553256	6.26E-26	2.51E-06	0.0281447	6.251388889	vanco_326	Well.147
SVAR_A1	RPMI	WT	1	2	1	SVAR_A1_WT_RPMI_1ug_T2_R1	S. aureus	SVAR1	TRUE	TALE strain	3.495080933	0.037567196	93.03544964	4.68E-30	2.69531626	0.169529329	15.89881983	1.51E-13	0.156097	0.008490291	18.38535286	7.68E-15	1.068229693	0.013092708	81.58966574	8.34E-29	2.91E-06	0.027080758	6.501388889	vanco_327	Well.148
SVAR_A1	RPMI	WT	1	3	1	SVAR_A1_WT_RPMI_1ug_T3_R1	S. aureus	SVAR1	TRUE	TALE strain	3.451497809	0.036608019	94.28256221	2.83E-31	2.868446121	0.178897694	16.03400279	5.62E-14	0.15550884	0.008692861	17.88925838	5.42E-15	1.089424993	0.011607701	93.85363704	3.14E-31	5.94E-06	0.027928734	6.751388889	vanco_328	Well.149
SVAR_A1	RPMI	WT	2	1	1	SVAR_A1_WT_RPMI_2ug_T1_R1	S. aureus	SVAR1	TRUE	TALE strain	3.844519226	0.058257056	65.9923358	7.89E-67	1.841119513	0.108401872	16.98420399	4.55E-27	0.149591063	0.009627816	15.53738339	7.53E-25	0.971994966	0.004239678	229.261518	4.51E-106	5.58E-06	0.030161043	19.25138889	vanco_330	Well.151
SVAR_A1	RPMI	WT	2	2	1	SVAR_A1_WT_RPMI_2ug_T2_R1	S. aureus	SVAR1	TRUE	TALE strain	3.767854923	0.033929592	111.0492251	1.43E-30	3.036779971	0.209283606	14.51035767	2.04E-12	0.180953159	0.007749115	23.35146019	1.66E-16	1.054863324	0.014928043	70.66320026	1.85E-26	6.14E-06	0.026464553	6.251388889	vanco_331	Well.152
SVAR_A1	RPMI	WT	2	3	1	SVAR_A1_WT_RPMI_2ug_T3_R1	S. aureus	SVAR1	TRUE	TALE strain	3.756348859	0.03736428	100.5331528	8.54E-31	3.146536627	0.238803972	13.17623239	6.47E-12	0.189419968	0.008670487	21.84652035	2.09E-16	1.059199932	0.014292506	74.10876444	6.87E-28	5.93E-06	0.029778247	6.501388889	vanco_332	Well.153
SVAR_A1	RPMI	WT	4	1	1	SVAR_A1_WT_RPMI_4ug_T1_R1	S. aureus	SVAR1	FALSE	TALE strain	5.115374621	0.033454758	152.9042491	3.49E-46	2.618716311	0.141689291	18.4821047	2.71E-18	0.179984499	0.006312409	28.51280893	8.29E-24	1.10553862	0.010068059	109.8065341	9.83E-42	4.51E-06	0.025700424	8.751388889	vanco_333	Well.154
SVAR_A1	RPMI	WT	4	2	1	SVAR_A1_WT_RPMI_4ug_T2_R1	S. aureus	SVAR1	FALSE	TALE strain	5.20716245	0.037210949	139.9362964	2.33E-47	2.375034775	0.126906457	18.71484575	3.85E-19	0.152738639	0.006670398	22.89798032	7.88E-22	1.095166557	0.010017708	109.3230681	7.91E-44	9.54E-06	0.027112229	9.251666667	vanco_334	Well.155
SVAR_A1	RPMI	WT	4	3	1	SVAR_A1_WT_RPMI_4ug_T3_R1	S. aureus	SVAR1	FALSE	TALE strain	5.044968339	0.062592224	80.60056071	2.07E-40	1.922417601	0.140553562	13.67747336	2.21E-15	0.146412353	0.010049478	14.5691505	3.51E-16	1.068362229	0.014466219	73.85220798	3.97E-39	6.17E-06	0.038513359	9.501666667	vanco_335	Well.156
SVAR_A1	RPMI	WT	8	2	1	SVAR_A1_WT_RPMI_8ug_T2_R1	S. aureus	SVAR1	FALSE	TALE strain	18.61483311	0.03109659	598.6133294	5.54E-143	2.822804694	0.231911711	12.1718937	1.27E-19	0.151784477	0.001370804	110.7266269	1.19E-86	0.518596294	0.011406864	45.46352806	2.20E-57	2.98E-06	0.011455554	20.25138889	vanco_337	Well.158
SVAR_A1	RPMI	WT	8	3	1	SVAR_A1_WT_RPMI_8ug_T3_R1	S. aureus	SVAR1	FALSE	TALE strain	14.85117841	0.025324038	586.4459107	4.86E-126	2.221042576	0.104571833	21.23939601	1.81E-31	0.180872716	0.002164026	83.58157209	1.75E-69	0.851971373	0.008856973	96.19216176	1.54E-73	2.27E-06	0.015928392	17.75138889	vanco_338	Well.159
SVAR_A2	RPMI	WT	0	1	1	SVAR_A2_WT_RPMI_0ug_T1_R1	S. aureus	SVAR1	TRUE	TALE strain	3.22608338	0.105350511	30.6223799	7.23E-45	0.915224688	0.038872591	23.54421634	6.38E-37	0.117632154	0.011671444	10.07862862	1.02E-15	1.035231447	0.0040971	252.6741655	3.72E-114	7.51E-06	0.027485133	20.25138889	vanco_340	Well.161
SVAR_A2	RPMI	WT	0	2	1	SVAR_A2_WT_RPMI_0ug_T2_R1	S. aureus	SVAR1	TRUE	TALE strain	3.427113796	0.034251115	100.0584597	3.04E-36	1.778936358	0.057619456	30.87388299	1.34E-22	0.161272534	0.006559542	24.58594329	5.13E-20	1.223071599	0.008190627	149.3257646	6.27E-41	7.78E-06	0.01883824	7.751388889	vanco_341	Well.162
SVAR_A2	RPMI	WT	0	3	1	SVAR_A2_WT_RPMI_0ug_T3_R1	S. aureus	SVAR1	TRUE	TALE strain	3.29316607	0.058948226	55.86539753	2.90E-30	1.878689282	0.108273996	17.35125098	1.62E-16	0.184688744	0.01172229	15.75534615	1.90E-15	1.220266942	0.012230706	99.77077228	2.79E-37	2.65E-06	0.033238203	8.001388889	vanco_342	Well.163
SVAR_A2	RPMI	WT	0.5	1	1	SVAR_A2_WT_RPMI_0.5ug_T1_R1	S. aureus	SVAR1	TRUE	TALE strain	3.213480171	0.048889576	65.72935198	1.58E-29	1.6738732	0.076561372	21.86315566	8.19E-18	0.18523889	0.009059137	20.44774246	4.01E-17	1.203504066	0.012382873	97.19102199	9.30E-34	2.27E-06	0.024161179	7.251388889	vanco_343	Well.164
SVAR_A2	RPMI	WT	0.5	2	1	SVAR_A2_WT_RPMI_0.5ug_T2_R1	S. aureus	SVAR1	TRUE	TALE strain	3.261988918	0.048666526	67.02736366	2.35E-33	1.973329982	0.09779632	20.17795752	1.29E-18	0.18856097	0.009966674	18.91914672	7.36E-18	1.214238715	0.009472136	128.1905883	1.71E-41	3.42E-06	0.028468363	8.251388889	vanco_344	Well.165
SVAR_A2	RPMI	WT	0.5	3	1	SVAR_A2_WT_RPMI_0.5ug_T3_R1	S. aureus	SVAR1	TRUE	TALE strain	3.224754026	0.064216405	50.21698147	9.49E-30	1.776736487	0.104931911	16.93227989	1.42E-16	0.168641719	0.012303898	13.706365	3.36E-14	1.181733932	0.011891268	99.37829107	2.71E-38	9.60E-06	0.033789144	8.251388889	vanco_345	Well.166
SVAR_A2	RPMI	WT	1	1	1	SVAR_A2_WT_RPMI_1ug_T1_R1	S. aureus	SVAR1	TRUE	TALE strain	3.33231839	0.050457848	66.0416276	2.77E-32	1.701946953	0.078020276	21.81416211	4.11E-19	0.164366188	0.009292693	17.68768055	9.91E-17	1.174507598	0.010298791	114.0432508	6.67E-39	2.28E-06	0.02574431	8.001388889	vanco_346	Well.167
SVAR_A2	RPMI	WT	1	2	1	SVAR_A2_WT_RPMI_1ug_T2_R1	S. aureus	SVAR1	TRUE	TALE strain	3.237358093	0.071614099	45.20559719	3.71E-29	1.678647808	0.10243739	16.38706147	1.63E-16	0.153928432	0.013300832	11.57284221	1.37E-12	1.18391195	0.012556735	94.2850119	1.15E-38	4.96E-06	0.036124752	8.501388889	vanco_347	Well.168
SVAR_A2	RPMI	WT	1	3	1	SVAR_A2_WT_RPMI_1ug_T3_R1	S. aureus	SVAR1	TRUE	TALE strain	3.145454242	0.077033248	40.83242417	4.57E-40	1.567027249	0.085639374	18.2979764	8.36E-24	0.145299322	0.01394628	10.4185003	3.97E-14	1.200879278	0.007023647	170.9766069	7.24E-71	9.76E-06	0.036854866	13.50138889	vanco_348	Well.169
SVAR_A2	RPMI	WT	2	1	1	SVAR_A2_WT_RPMI_2ug_T1_R1	S. aureus	SVAR1	TRUE	TALE strain	3.531940312	0.047579233	74.23281313	1.24E-34	1.57247667	0.075033259	20.95706219	4.61E-19	0.187833643	0.007098303	26.46176905	7.39E-22	0.935162123	0.007675942	121.8302711	7.46E-41	1.52E-06	0.019513934	8.251388889	vanco_350	Well.171
SVAR_A2	RPMI	WT	2	2	1	SVAR_A2_WT_RPMI_2ug_T2_R1	S. aureus	SVAR1	TRUE	TALE strain	3.471957847	0.046488691	74.68392299	6.59E-31	1.890635536	0.09835578	19.22241413	1.72E-16	0.196403635	0.008802468	22.31233647	5.05E-18	1.149702579	0.012441964	92.40523174	3.27E-33	7.03E-06	0.025644306	7.251388889	vanco_351	Well.172
SVAR_A2	RPMI	WT	2	3	1	SVAR_A2_WT_RPMI_2ug_T3_R1	S. aureus	SVAR1	TRUE	TALE strain	3.45590742	0.05695251	60.68051127	2.92E-31	1.895110482	0.114537367	16.54578352	5.48E-16	0.211073974	0.010738933	19.65502279	6.40E-18	1.154862702	0.011731433	98.44174278	4.06E-37	6.27E-06	0.031360344	8.001388889	vanco_352	Well.173
SVAR_A2	RPMI	WT	4	1	1	SVAR_A2_WT_RPMI_4ug_T1_R1	S. aureus	SVAR1	TRUE	TALE strain	4.551068221	0.041832105	108.7936691	1.97E-39	2.020721139	0.109438354	18.46446936	1.41E-17	0.203975797	0.007115398	28.66681372	7.88E-23	1.094210016	0.011704576	93.48566105	1.58E-37	3.59E-06	0.025552271	8.251388889	vanco_353	Well.174
SVAR_A2	RPMI	WT	4	2	1	SVAR_A2_WT_RPMI_4ug_T2_R1	S. aureus	SVAR1	TRUE	TALE strain	4.686913376	0.037824747	123.911294	2.34E-43	1.995708895	0.092050899	21.68049336	2.72E-20	0.196409949	0.006433614	30.52871418	1.07E-24	1.126215803	0.009713695	115.9410298	1.83E-42	3.02E-06	0.023610009	8.751388889	vanco_354	Well.175
SVAR_A2	RPMI	WT	4	3	1	SVAR_A2_WT_RPMI_4ug_T3_R1	S. aureus	SVAR1	TRUE	TALE strain	4.670531983	0.068223076	68.4597093	2.81E-36	1.609574907	0.114111245	14.10531366	2.77E-15	0.187632904	0.009962529	18.83386313	7.04E-19	1.048105263	0.015341027	68.32041196	3.00E-36	4.03E-06	0.034386563	9.001388889	vanco_355	Well.176
SVAR_A2	RPMI	WT	8	1	1	SVAR_A2_WT_RPMI_8ug_T1_R1	S. aureus	SVAR1	FALSE	TALE strain	17.46467845	21.67729624	0.805666825	0.423243406	0.250450316	0.408751384	0.612720409	0.542104997	0.194111615	0.001952734	99.40504182	2.32E-75	0.168154192	0.074660948	2.252237571	0.027539539	4.39E-06	0.006782343	18.00138889	vanco_356	Well.177
SVAR_A3	RPMI	WT	0	1	1	SVAR_A3_WT_RPMI_0ug_T1_R1	S. aureus	SVAR1	TRUE	TALE strain	3.411715597	0.049225985	69.30720873	1.02E-59	1.41623062	0.050828905	27.86270172	2.13E-36	0.116844143	0.007217655	16.18865792	9.34E-24	0.942501891	0.003160404	298.2219839	3.19E-98	4.55E-06	0.019220318	16.25138889	vanco_360	Well.181
SVAR_A3	RPMI	WT	0	2	1	SVAR_A3_WT_RPMI_0ug_T2_R1	S. aureus	SVAR1	TRUE	TALE strain	3.375798045	0.06112504	55.22774404	1.10E-60	1.64222242	0.088476738	18.56106422	3.71E-29	0.15997115	0.009659755	16.56058101	2.93E-26	0.944864818	0.003740322	252.6158871	6.94E-108	2.71E-06	0.026513829	19.00138889	vanco_361	Well.182
SVAR_A3	RPMI	WT	0	3	1	SVAR_A3_WT_RPMI_0ug_T3_R1	S. aureus	SVAR1	TRUE	TALE strain	3.415941366	0.030793795	110.9295359	2.80E-23	2.463790807	0.196773865	12.520925	2.41E-09	0.187174445	0.005220523	35.85358258	5.94E-16	0.927772732	0.043655552	21.25211329	1.31E-12	5.52E-06	0.015104458	4.751388889	vanco_362	Well.183
SVAR_A3	RPMI	WT	0.5	1	1	SVAR_A3_WT_RPMI_0.5ug_T1_R1	S. aureus	SVAR1	TRUE	TALE strain	3.658933696	0.043040115	85.01217364	5.67E-70	1.43024779	0.047647968	30.01697375	1.41E-40	0.18436487	0.005974271	30.8598095	2.49E-41	0.949711716	0.00256372	370.4428887	1.12E-112	4.12E-06	0.016697364	17.75138889	vanco_363	Well.184
SVAR_A3	RPMI	WT	0.5	2	1	SVAR_A3_WT_RPMI_0.5ug_T2_R1	S. aureus	SVAR1	TRUE	TALE strain	3.580567497	0.043401323	82.49904105	2.59E-68	1.405749721	0.045850397	30.65948842	9.20E-41	0.175064739	0.006031269	29.02618655	2.67E-39	0.948732426	0.002565778	369.7640604	3.51E-111	2.32E-06	0.016517132	17.50138889	vanco_364	Well.185
SVAR_A3	RPMI	WT	0.5	3	1	SVAR_A3_WT_RPMI_0.5ug_T3_R1	S. aureus	SVAR1	TRUE	TALE strain	3.49770409	0.032199563	108.6258248	3.84E-23	2.225512856	0.160477444	13.86807263	5.85E-10	0.160717272	0.004271181	37.62829667	2.90E-16	0.914556512	0.052081846	17.55998636	2.06E-11	2.77E-06	0.011991354	4.751388889	vanco_365	Well.186
SVAR_A3	RPMI	WT	1	1	1	SVAR_A3_WT_RPMI_1ug_T1_R1	S. aureus	SVAR1	TRUE	TALE strain	3.661842418	0.031167334	117.4897554	6.34E-25	2.146516797	0.149303509	14.37686769	1.44E-10	0.168380527	0.00442821	38.02450874	4.06E-17	0.967989742	0.052926952	18.28916476	3.78E-12	7.27E-06	0.012822237	5.001388889	vanco_366	Well.187
SVAR_A3	RPMI	WT	1	2	1	SVAR_A3_WT_RPMI_1ug_T2_R1	S. aureus	SVAR1	TRUE	TALE strain	3.640507158	0.029291918	124.283673	2.58E-25	2.246521761	0.15665047	14.34098324	1.50E-10	0.17106383	0.004637287	36.88877427	6.57E-17	0.980427308	0.049538093	19.79138174	1.12E-12	4.00E-06	0.013656906	5.001388889	vanco_367	Well.188
SVAR_A3	RPMI	WT	1	3	1	SVAR_A3_WT_RPMI_1ug_T3_R1	S. aureus	SVAR1	TRUE	TALE strain	3.527404967	0.01897841	185.8640928	1.45E-29	2.753824836	0.126721891	21.73124791	7.67E-14	0.173351496	0.004111192	42.16575402	1.21E-18	0.982822398	0.016234237	60.540104	2.68E-21	6.95E-06	0.012933797	5.251388889	vanco_368	Well.189
SVAR_A3	RPMI	WT	2	1	1	SVAR_A3_WT_RPMI_2ug_T1_R1	S. aureus	SVAR1	TRUE	TALE strain	4.007106729	0.031404392	127.5970169	9.44E-73	1.513419731	0.040449776	37.41478603	2.62E-42	0.168847559	0.004379742	38.55193925	4.93E-43	0.934265777	0.002324353	401.946669	1.29E-101	8.19E-06	0.013319341	15.50138889	vanco_370	Well.191
SVAR_A3	RPMI	WT	2	2	1	SVAR_A3_WT_RPMI_2ug_T2_R1	S. aureus	SVAR1	TRUE	TALE strain	3.967555326	0.031793471	124.7915107	3.43E-74	1.467846818	0.037841265	38.78958096	3.40E-44	0.165798485	0.004407485	37.61747976	1.99E-43	0.944723028	0.002247473	420.3489869	8.60E-106	2.92E-06	0.013206834	16.00138889	vanco_371	Well.192
SVAR_A3	RPMI	WT	2	3	1	SVAR_A3_WT_RPMI_2ug_T3_R1	S. aureus	SVAR1	TRUE	TALE strain	4.08079046	0.031702761	128.7203489	5.29E-76	1.46303777	0.038118896	38.38090617	2.00E-44	0.195059953	0.004283099	45.54178199	8.30E-49	0.954695114	0.002205939	432.7839365	4.40E-108	7.01E-06	0.013073185	16.25138889	vanco_372	Well.193
SVAR_A3	RPMI	WT	4	1	1	SVAR_A3_WT_RPMI_4ug_T1_R1	S. aureus	SVAR1	TRUE	TALE strain	5.950372007	0.021802552	272.9208927	4.22E-105	1.531919378	0.031706794	48.31517707	2.26E-54	0.213345076	0.002502518	85.25214869	7.34E-71	0.932482272	0.001709753	545.3901856	1.55E-125	4.46E-07	0.010190295	18.00138889	vanco_373	Well.194
SVAR_A3	RPMI	WT	4	2	1	SVAR_A3_WT_RPMI_4ug_T2_R1	S. aureus	SVAR1	TRUE	TALE strain	5.735680935	0.019549752	293.388934	9.67E-46	2.842706248	0.155041076	18.33518139	5.20E-16	0.217303504	0.003158351	68.80283629	5.07E-30	0.978582793	0.021156041	46.25547914	9.62E-26	8.66E-06	0.01365589	7.251388889	vanco_374	Well.195
SVAR_A3	RPMI	WT	4	3	1	SVAR_A3_WT_RPMI_4ug_T3_R1	S. aureus	SVAR1	TRUE	TALE strain	5.97793294	0.038668824	154.5930868	7.80E-62	3.468879039	0.319078448	10.87155546	4.77E-14	0.227707715	0.006519412	34.92764559	1.01E-33	0.903949525	0.006967071	129.7459993	1.71E-58	8.18E-06	0.029831101	12.00138889	vanco_375	Well.196
SVAR_A3	RPMI	WT	8	1	1	SVAR_A3_WT_RPMI_8ug_T1_R1	S. aureus	SVAR1	TRUE	TALE strain	2.892829939	0.2746426	10.53307074	1.93E-15	2.773402189	1.808716671	1.533353584	0.130276103	0.206427855	0.002526493	81.7053008	7.69E-65	0.227185627	0.000954134	238.1066789	1.56E-93	3.25E-06	0.006643758	16.50138889	vanco_376	Well.197
SVAR_A3	RPMI	WT	8	2	1	SVAR_A3_WT_RPMI_8ug_T2_R1	S. aureus	SVAR1	TRUE	TALE strain	3.834482906	0.233434354	16.42638643	4.52E-24	3.273585702	2.162712621	1.513648031	0.135279536	0.210361889	0.002207758	95.28303304	4.50E-68	0.234061807	0.001115098	209.902389	6.29E-89	6.91E-06	0.007447057	16.25138889	vanco_377	Well.198
STR1	RPMI	BLANK	0	1	1	STR1_BLANK_RPMI_0ug_T1_R1	S. aureus	SVAR1	TRUE	Starting strain	3.504537235	0.044418564	78.89803135	3.69E-76	1.186100749	0.035506013	33.40563003	5.73E-48	0.155296928	0.004812518	32.26937321	7.12E-47	0.767064319	0.001681703	456.1234454	2.15E-135	9.35E-06	0.012102026	20.50166667	vanco_400	Well.221
STR1	RPMI	BLANK	0	2	1	STR1_BLANK_RPMI_0ug_T2_R1	S. aureus	SVAR1	TRUE	Starting strain	3.594229591	0.032830482	109.4784301	2.91E-93	1.168059482	0.025589172	45.64663043	1.44E-61	0.166078737	0.003457943	48.02818422	2.23E-63	0.767185294	0.001154461	664.5400381	1.04E-159	5.41E-06	0.008810453	22.25166667	vanco_401	Well.222
STR1	RPMI	BLANK	0	3	1	STR1_BLANK_RPMI_0ug_T3_R1	S. aureus	SVAR1	TRUE	Starting strain	3.589060104	0.034716867	103.3808746	7.80E-93	1.086745775	0.023011104	47.22701499	8.52E-64	0.176218332	0.003477088	50.67986622	2.28E-66	0.782385839	0.001131318	691.5702879	1.70E-164	6.46E-06	0.008687566	22.75166667	vanco_402	Well.223
STR1	RPMI	BLANK	0.5	1	1	STR1_BLANK_RPMI_0.5ug_T1_R1	S. aureus	SVAR1	TRUE	Starting strain	5.118912304	0.034113242	150.0564588	1.06E-114	1.25031938	0.033003789	37.88411656	3.91E-59	0.166038882	0.003361252	49.39793292	1.48E-69	0.770369464	0.001441798	534.3117217	5.09E-167	6.80E-06	0.011487191	24.75166667	vanco_403	Well.224
STR1	RPMI	BLANK	0.5	2	1	STR1_BLANK_RPMI_0.5ug_T2_R1	S. aureus	SVAR1	TRUE	Starting strain	5.157172627	0.034815187	148.1299719	3.59E-114	1.207349867	0.030950167	39.00947827	2.86E-60	0.15689623	0.003407006	46.05106042	8.94E-67	0.777797668	0.001465813	530.6256162	9.82E-167	3.90E-06	0.011608139	24.75166667	vanco_404	Well.225
STR1	RPMI	BLANK	0.5	3	1	STR1_BLANK_RPMI_0.5ug_T3_R1	S. aureus	SVAR1	TRUE	Starting strain	5.227560248	0.034351006	152.1807028	2.79E-115	1.199447922	0.030155308	39.77568161	5.01E-61	0.168307731	0.00333647	50.44484808	2.18E-70	0.790984982	0.001452586	544.5356362	8.41E-168	9.87E-06	0.011467951	24.75166667	vanco_405	Well.226
STR1	RPMI	BLANK	1	1	1	STR1_BLANK_RPMI_1ug_T1_R1	S. aureus	SVAR1	TRUE	Starting strain	14.67897568	0.021993492	667.4235897	3.40E-176	1.16755505	0.020892211	55.88470586	1.77E-74	0.145433539	0.001400417	103.8501924	1.31E-99	0.838335998	0.0019951	420.1975854	4.12E-157	2.31E-06	0.009787068	24.75166667	vanco_406	Well.227
STR1	RPMI	BLANK	1	2	1	STR1_BLANK_RPMI_1ug_T2_R1	S. aureus	SVAR1	TRUE	Starting strain	12.71589325	0.027388647	464.2760652	3.17E-161	1.057111974	0.019397039	54.49862723	1.80E-73	0.132898538	0.001941773	68.44186756	1.23E-82	0.93790214	0.002264825	414.1168785	1.64E-156	3.13E-06	0.012325246	24.75166667	vanco_407	Well.228
STR1	RPMI	BLANK	1	3	1	STR1_BLANK_RPMI_1ug_T3_R1	S. aureus	SVAR1	TRUE	Starting strain	11.58829764	0.027724408	417.9817897	4.83E-128	1.089357297	0.021524614	50.60984215	9.91E-60	0.148040317	0.002127988	69.5681943	7.08E-70	0.979281398	0.003343749	292.8692636	1.83E-116	3.45E-06	0.012771086	19.75166667	vanco_408	Well.229
STR1	RPMI	BLANK	2	3	1	STR1_BLANK_RPMI_2ug_T3_R1	S. aureus	SVAR1	FALSE	Starting strain	1.74847025	0.27020852	6.470818359	2.26E-08	2.702682429	1.69809585	1.591595921	0.116911708	0.192190516	0.006226652	30.86578561	1.09E-37	0.152957235	0.001539131	99.37896332	1.75E-66	8.76E-06	0.010756681	15.50194444	vanco_412	Well.233
SVAR_A4	RPMI	STR1	0	1	1	SVAR_A4_STR1_RPMI_0ug_T1_R1	S. aureus	SVAR1	TRUE	TALE strain	2.404888132	0.180428402	13.32876699	2.49E-22	0.685291859	0.034979255	19.59137935	7.15E-33	0.086087177	0.014868916	5.789741136	1.22E-07	0.968302768	0.00436298	221.9361199	6.55E-117	3.54E-06	0.029581302	21.75194444	vanco_420	Well.241
SVAR_A4	RPMI	STR1	0	2	1	SVAR_A4_STR1_RPMI_0ug_T2_R1	S. aureus	SVAR1	TRUE	TALE strain	2.967083045	0.03006575	98.68648085	4.59E-26	2.444942847	0.125707036	19.44953066	1.56E-13	0.166732662	0.006621859	25.17913227	1.75E-15	0.991324071	0.012258355	80.86925496	1.64E-24	6.27E-06	0.01810956	5.501666667	vanco_421	Well.242
SVAR_A4	RPMI	STR1	0	3	1	SVAR_A4_STR1_RPMI_0ug_T3_R1	S. aureus	SVAR1	TRUE	TALE strain	2.983828766	0.026139129	114.1518047	2.03E-28	2.592128312	0.115770083	22.39031226	4.05E-15	0.178043824	0.005923473	30.05733544	1.75E-17	1.008481639	0.00915379	110.1709433	3.98E-28	3.52E-06	0.016621594	5.751666667	vanco_422	Well.243
SVAR_A4	RPMI	STR1	0.5	1	1	SVAR_A4_STR1_RPMI_0.5ug_T1_R1	S. aureus	SVAR1	TRUE	TALE strain	2.956035018	0.034980394	84.50548061	6.08E-26	2.503310211	0.146398388	17.09930174	5.38E-13	0.176343312	0.007717966	22.84841857	2.79E-15	0.987655652	0.011864559	83.244192	8.08E-26	2.83E-06	0.021268806	5.751666667	vanco_423	Well.244
SVAR_A4	RPMI	STR1	0.5	2	1	SVAR_A4_STR1_RPMI_0.5ug_T2_R1	S. aureus	SVAR1	TRUE	TALE strain	2.940249608	0.031729589	92.66585774	6.35E-29	2.579956133	0.130432085	19.78007278	4.68E-15	0.169723833	0.007221245	23.50340309	1.45E-16	1.008079198	0.008761363	115.059631	6.80E-31	4.58E-06	0.020130417	6.251666667	vanco_424	Well.245
SVAR_A4	RPMI	STR1	0.5	3	1	SVAR_A4_STR1_RPMI_0.5ug_T3_R1	S. aureus	SVAR1	TRUE	TALE strain	2.922719064	0.03063975	95.38978038	1.77E-32	2.556079681	0.118000188	21.66165766	2.91E-17	0.158517589	0.006949643	22.80945616	8.89E-18	1.00012896	0.00673705	148.4520557	4.43E-37	6.09E-06	0.019315218	7.001666667	vanco_425	Well.246
SVAR_A4	RPMI	STR1	1	1	1	SVAR_A4_STR1_RPMI_1ug_T1_R1	S. aureus	SVAR1	TRUE	TALE strain	3.037354362	0.066399847	45.74339383	4.47E-43	3.085299502	0.368305713	8.377006897	3.76E-11	0.134793277	0.015925824	8.463818268	2.76E-11	0.933337426	0.007905104	118.0677013	7.43E-64	1.24E-06	0.047539683	13.75166667	vanco_426	Well.247
SVAR_A4	RPMI	STR1	1	2	1	SVAR_A4_STR1_RPMI_1ug_T2_R1	S. aureus	SVAR1	TRUE	TALE strain	3.062033199	0.03730608	82.0786631	6.29E-34	2.563947948	0.144840387	17.70188553	2.19E-16	0.159637289	0.008191145	19.48900889	1.96E-17	0.979339439	0.007188091	136.2447243	7.43E-40	8.73E-06	0.023552207	7.752777778	vanco_427	Well.248
SVAR_A4	RPMI	STR1	1	3	1	SVAR_A4_STR1_RPMI_1ug_T3_R1	S. aureus	SVAR1	TRUE	TALE strain	3.073945745	0.034852216	88.19943357	8.83E-40	2.782795465	0.15308577	18.17801532	1.99E-18	0.161184323	0.008207369	19.63897646	2.05E-19	1.025035269	0.006021039	170.2422656	6.71E-49	2.75E-06	0.024231422	9.001666667	vanco_428	Well.249
SVAR_A4	RPMI	STR1	2	1	1	SVAR_A4_STR1_RPMI_2ug_T1_R1	S. aureus	SVAR1	TRUE	TALE strain	5.413957412	0.128231408	42.22021328	5.01E-21	2.295513534	0.293580463	7.81902689	1.66E-07	0.156023906	0.002616058	59.64084791	5.27E-24	0.874545106	0.241605716	3.619720257	0.00170825	9.33E-06	0.009854368	6.001666667	vanco_430	Well.251
SVAR_A4	RPMI	STR1	2	2	1	SVAR_A4_STR1_RPMI_2ug_T2_R1	S. aureus	SVAR1	TRUE	TALE strain	6.042090532	0.012784908	472.5955429	1.12E-52	4.534110957	0.220374239	20.57459606	1.30E-17	0.184129792	0.00243252	75.69508124	5.06E-32	0.855653373	0.009299289	92.01277126	3.22E-34	3.20E-06	0.01137089	7.503055556	vanco_431	Well.252
SVAR_A4	RPMI	STR1	2	3	1	SVAR_A4_STR1_RPMI_2ug_T3_R1	S. aureus	SVAR1	TRUE	TALE strain	6.687627464	0.012141172	550.8222112	7.62E-60	4.716498139	0.216160754	21.81940089	1.53E-19	0.186051743	0.002317359	80.28612642	1.29E-35	0.886790942	0.008215573	107.9402437	2.48E-39	4.60E-06	0.011493132	8.252222222	vanco_432	Well.253
SVAR_A4	RPMI	STR1	4	1	1	SVAR_A4_STR1_RPMI_4ug_T1_R1	S. aureus	SVAR1	TRUE	TALE strain	5.434830764	1.708068652	3.181857332	0.00236932	0.279363706	0.230855412	1.210124136	0.231225827	0.200237974	0.003475703	57.61077987	3.23E-52	0.169928619	0.006471068	26.2597473	1.58E-33	7.69E-06	0.007157768	15.25194444	vanco_433	Well.254
SVAR_A4	RPMI	STR1	8	3	1	SVAR_A4_STR1_RPMI_8ug_T3_R1	S. aureus	SVAR1	TRUE	TALE strain	3.214963969	0.40539093	7.930527634	4.27E-11	1.061307133	0.392864166	2.701460772	0.008826205	0.190609263	0.004144505	45.99083712	9.46E-51	0.151384332	0.001325116	114.2423191	1.06E-75	1.54E-07	0.008344661	17.00222222	vanco_438	Well.259
SVAR_A5	RPMI	STR1	0	1	1	SVAR_A5_STR1_RPMI_0ug_T1_R1	S. aureus	SVAR1	TRUE	TALE strain	2.701412181	0.069577918	38.82571176	1.16E-47	1.176619052	0.044796877	26.26564893	5.41E-37	0.11918488	0.009394889	12.68614064	1.77E-19	0.966793032	0.003139551	307.9399275	2.65E-107	4.11E-06	0.02047593	17.75222222	vanco_440	Well.261
SVAR_A5	RPMI	STR1	0	2	1	SVAR_A5_STR1_RPMI_0ug_T2_R1	S. aureus	SVAR1	TRUE	TALE strain	2.812734381	0.064481428	43.62084521	2.94E-63	2.985061017	0.329586822	9.056979282	2.20E-14	0.18224409	0.015499207	11.7582845	5.00E-20	0.962798088	0.00493688	195.0215699	3.29E-122	7.80E-06	0.043567438	24.00166667	vanco_441	Well.262
SVAR_A5	RPMI	STR1	0	3	1	SVAR_A5_STR1_RPMI_0ug_T3_R1	S. aureus	SVAR1	TRUE	TALE strain	2.793395031	0.008834296	316.1989543	2.21E-28	3.50720374	0.083526086	41.98932199	3.96E-16	0.209813523	0.002381714	88.09350064	1.29E-20	1.002384823	0.005965284	168.0363891	1.54E-24	4.93E-07	0.006783884	4.501944444	vanco_442	Well.263
SVAR_A5	RPMI	STR1	0.5	1	1	SVAR_A5_STR1_RPMI_0.5ug_T1_R1	S. aureus	SVAR1	TRUE	TALE strain	2.792083573	0.009650993	289.3053247	7.67E-28	3.525480286	0.092771059	38.0019406	1.58E-15	0.204341647	0.002575704	79.33428111	5.56E-20	0.97917445	0.006346445	154.2870824	5.08E-24	1.18E-06	0.007336968	4.501944444	vanco_443	Well.264
SVAR_A5	RPMI	STR1	0.5	2	1	SVAR_A5_STR1_RPMI_0.5ug_T2_R1	S. aureus	SVAR1	TRUE	TALE strain	2.78494505	0.012363484	225.2556892	2.55E-26	3.580933178	0.11814772	30.30894852	3.62E-14	0.208694881	0.003458968	60.33444234	2.54E-18	1.03908846	0.008546994	121.5735512	1.42E-22	5.56E-06	0.009901949	4.501944444	vanco_444	Well.265
SVAR_A5	RPMI	STR1	0.5	3	1	SVAR_A5_STR1_RPMI_0.5ug_T3_R1	S. aureus	SVAR1	TRUE	TALE strain	2.766625654	0.015343539	180.3120965	1.93E-26	3.372578554	0.123177789	27.3797621	3.20E-14	0.194409252	0.004149526	46.85095781	1.11E-17	1.021347298	0.008356033	122.2287324	6.56E-24	1.76E-06	0.011711506	4.751944444	vanco_445	Well.266
SVAR_A5	RPMI	STR1	1	1	1	SVAR_A5_STR1_RPMI_1ug_T1_R1	S. aureus	SVAR1	TRUE	TALE strain	2.877971021	0.018353292	156.8095285	4.05E-24	3.369109873	0.169119912	19.92142632	1.13E-11	0.177636253	0.004785038	37.12327042	2.19E-15	0.968459138	0.014142097	68.48058854	4.34E-19	1.96E-07	0.013739851	4.501944444	vanco_446	Well.267
SVAR_A5	RPMI	STR1	1	2	1	SVAR_A5_STR1_RPMI_1ug_T2_R1	S. aureus	SVAR1	TRUE	TALE strain	2.818711382	0.023777184	118.5468985	5.50E-25	3.435886932	0.189036185	18.17581605	4.16E-12	0.172961465	0.006451518	26.80941972	1.00E-14	1.007306765	0.011235928	89.65052015	4.77E-23	3.71E-06	0.018575909	5.002222222	vanco_447	Well.268
SVAR_A5	RPMI	STR1	1	3	1	SVAR_A5_STR1_RPMI_1ug_T3_R1	S. aureus	SVAR1	TRUE	TALE strain	2.865901055	0.016036764	178.7081897	7.76E-28	3.473354616	0.131258864	26.46186707	1.23E-14	0.185517019	0.00434874	42.65994889	6.56E-18	1.021068092	0.007847997	130.1055616	1.24E-25	4.98E-06	0.012686221	5.002222222	vanco_448	Well.269
SVAR_A5	RPMI	STR1	2	1	1	SVAR_A5_STR1_RPMI_2ug_T1_R1	S. aureus	SVAR1	TRUE	TALE strain	4.117600479	0.054169106	76.01381573	3.90E-84	2.755682078	0.251354775	10.96331702	2.53E-18	0.189864251	0.010261692	18.50223579	1.36E-32	0.936101754	0.004335043	215.9383031	3.94E-125	8.81E-06	0.036587507	23.75166667	vanco_450	Well.271
SVAR_A5	RPMI	STR1	2	2	1	SVAR_A5_STR1_RPMI_2ug_T2_R1	S. aureus	SVAR1	TRUE	TALE strain	4.128601276	0.013490439	306.03905	6.62E-35	3.566162681	0.157561627	22.63344667	1.13E-14	0.203415643	0.002949996	68.95455454	2.87E-23	0.965970375	0.014411307	67.02864494	4.77E-23	3.65E-06	0.01076736	5.501666667	vanco_451	Well.272
SVAR_A5	RPMI	STR1	2	3	1	SVAR_A5_STR1_RPMI_2ug_T3_R1	S. aureus	SVAR1	TRUE	TALE strain	4.136331862	0.017080581	242.1657631	1.28E-34	3.640367782	0.184749957	19.70429572	4.17E-14	0.224008659	0.003861977	58.00362744	7.54E-23	1.003120635	0.013113038	76.49795963	4.01E-25	1.48E-06	0.014228562	5.751666667	vanco_452	Well.273
SVAR_A5	RPMI	STR1	4	1	1	SVAR_A5_STR1_RPMI_4ug_T1_R1	S. aureus	SVAR1	TRUE	TALE strain	6.877249376	0.017631725	390.0497232	1.69E-55	2.980723582	0.155904262	19.11893588	5.55E-18	0.207482317	0.002072103	100.1312867	2.18E-38	0.808644088	0.015774294	51.26340847	5.25E-30	1.67E-06	0.009997046	8.252222222	vanco_453	Well.274
SVAR_A5	RPMI	STR1	4	2	1	SVAR_A5_STR1_RPMI_4ug_T2_R1	S. aureus	SVAR1	TRUE	TALE strain	6.906256713	0.019813082	348.5705395	4.40E-54	2.875227898	0.163437145	17.59225476	5.15E-17	0.201154292	0.002200545	91.41112937	3.03E-37	0.806133363	0.018786651	42.90990242	8.56E-28	7.59E-06	0.01058972	8.252222222	vanco_454	Well.275
SVAR_A5	RPMI	STR1	4	3	1	SVAR_A5_STR1_RPMI_4ug_T3_R1	S. aureus	SVAR1	TRUE	TALE strain	6.884312623	0.050777998	135.5766835	2.29E-50	3.386748569	0.470678894	7.19545451	1.82E-08	0.205498364	0.005911579	34.76201174	2.70E-29	0.665711107	0.011032795	60.33929806	9.07E-38	6.58E-06	0.029076055	10.00166667	vanco_455	Well.276
SVAR_A5	RPMI	STR1	8	2	1	SVAR_A5_STR1_RPMI_8ug_T2_R1	S. aureus	SVAR1	TRUE	TALE strain	4.948122608	1.392188165	3.554205339	0.000689379	0.453525687	0.273776244	1.656556022	0.102150177	0.185589512	0.003705895	50.07953717	5.54E-56	0.162162335	0.00197196	82.23410026	1.36E-70	2.74E-06	0.00814677	18.2525	vanco_457	Well.278
SVAR_A5	RPMI	STR1	8	3	1	SVAR_A5_STR1_RPMI_8ug_T3_R1	S. aureus	SVAR1	TRUE	TALE strain	19.19509889	0.050593767	379.3965142	6.71E-153	0.707888055	0.025029885	28.28171392	4.67E-48	0.192991136	0.002019621	95.55809801	3.29E-96	0.861686978	0.0116059	74.24559524	6.18E-86	7.73E-06	0.015357065	24.75166667	vanco_458	Well.279
SVAR_A11	RPMI	STR1	0	1	1	SVAR_A11_STR1_RPMI_0ug_T1_R1	S. aureus	SVAR1	TRUE	TALE strain	2.581227408	0.186968277	13.80569713	9.29E-23	0.638602823	0.031320853	20.38906205	3.29E-33	0.071490406	0.014608027	4.893912534	5.12E-06	0.982247709	0.00482572	203.5442873	3.10E-109	3.84E-06	0.030052334	20.75166667	vanco_460	Well.281
SVAR_A11	RPMI	STR1	0	2	1	SVAR_A11_STR1_RPMI_0ug_T2_R1	S. aureus	SVAR1	TRUE	TALE strain	2.679957257	0.18588488	14.41729559	1.41E-23	0.618822407	0.02996559	20.65110027	3.95E-33	0.119802673	0.013801243	8.680570909	4.95E-13	1.003173885	0.004809771	208.5700049	9.45E-108	5.14E-06	0.028686603	20.25166667	vanco_461	Well.282
SVAR_A11	RPMI	STR1	0	3	1	SVAR_A11_STR1_RPMI_0ug_T3_R1	S. aureus	SVAR1	TRUE	TALE strain	2.614544669	0.191833628	13.62923016	4.20E-22	0.614766007	0.030182425	20.36834362	1.62E-32	0.130175962	0.014271981	9.121085679	7.83E-14	1.029196793	0.005019487	205.0402474	5.03E-106	4.72E-06	0.029452324	20.00166667	vanco_462	Well.283
SVAR_A11	RPMI	STR1	0.5	1	1	SVAR_A11_STR1_RPMI_0.5ug_T1_R1	S. aureus	SVAR1	TRUE	TALE strain	2.5251937	0.193845025	13.02686875	7.76E-21	0.61470998	0.030695238	20.02623292	1.33E-31	0.145815288	0.014256369	10.22808051	8.29E-16	1.032086691	0.005052309	204.2802104	1.39E-103	4.14E-06	0.028951895	19.50166667	vanco_463	Well.284
SVAR_A11	RPMI	STR1	0.5	2	1	SVAR_A11_STR1_RPMI_0.5ug_T2_R1	S. aureus	SVAR1	TRUE	TALE strain	2.672274623	0.191423428	13.96001867	8.58E-23	0.617288065	0.030718159	20.0952166	2.33E-32	0.1399054	0.014158701	9.881231134	2.44E-15	1.021766325	0.004931247	207.2024419	1.57E-107	5.88E-06	0.029389968	20.25166667	vanco_464	Well.285
SVAR_A11	RPMI	STR1	0.5	3	1	SVAR_A11_STR1_RPMI_0.5ug_T3_R1	S. aureus	SVAR1	TRUE	TALE strain	3.249469871	0.072157874	45.03278265	4.20E-59	1.843874828	0.126047916	14.62836424	1.91E-24	0.169530298	0.013119495	12.92201402	2.24E-21	1.040930359	0.0046791	222.4637892	1.21E-114	1.54E-06	0.036485035	21.25388889	vanco_465	Well.286
SVAR_A11	RPMI	STR1	1	1	1	SVAR_A11_STR1_RPMI_1ug_T1_R1	S. aureus	SVAR1	TRUE	TALE strain	3.325869343	0.082614098	40.25789107	3.09E-56	1.637505808	0.113202517	14.46527739	2.11E-24	0.175414246	0.013649906	12.850949	1.94E-21	1.025663977	0.004768334	215.0990365	8.75E-116	5.56E-06	0.037296644	21.75194444	vanco_466	Well.287
SVAR_A11	RPMI	STR1	1	2	1	SVAR_A11_STR1_RPMI_1ug_T2_R1	S. aureus	SVAR1	TRUE	TALE strain	3.288111267	0.071027385	46.29357054	4.65E-61	1.78187193	0.11593189	15.36998954	5.32E-26	0.173225717	0.012526311	13.82894892	3.00E-23	1.036181886	0.004407565	235.0916644	5.54E-119	1.05E-06	0.03478692	21.75194444	vanco_467	Well.288
SVAR_A11	RPMI	STR1	1	3	1	SVAR_A11_STR1_RPMI_1ug_T3_R1	S. aureus	SVAR1	TRUE	TALE strain	3.101338324	0.085800569	36.14589446	1.61E-39	1.552890871	0.097217611	15.97334944	4.11E-22	0.155008329	0.014964819	10.3581825	1.94E-14	1.131629302	0.00686204	164.9115109	1.13E-74	8.44E-06	0.038747528	14.50166667	vanco_468	Well.289
SVAR_A11	RPMI	STR1	2	1	1	SVAR_A11_STR1_RPMI_2ug_T1_R1	S. aureus	SVAR1	TRUE	TALE strain	3.082663084	0.154902663	19.9006461	4.38E-32	0.685229465	0.031959573	21.44050768	3.35E-34	0.125011177	0.012609266	9.914231478	2.11E-15	0.983165628	0.00451871	217.5766375	3.67E-109	2.13E-06	0.027807687	20.25166667	vanco_470	Well.291
SVAR_A11	RPMI	STR1	2	2	1	SVAR_A11_STR1_RPMI_2ug_T2_R1	S. aureus	SVAR1	TRUE	TALE strain	3.465143981	0.063806507	54.30706283	9.02E-68	1.977775101	0.136043576	14.53780591	9.04E-25	0.182850619	0.011405637	16.03160076	1.99E-27	0.997724283	0.00418683	238.300644	7.13E-122	4.22E-06	0.033721366	22.25166667	vanco_471	Well.292
SVAR_A11	RPMI	STR1	2	3	1	SVAR_A11_STR1_RPMI_2ug_T3_R1	S. aureus	SVAR1	TRUE	TALE strain	3.487448349	0.121843001	28.62247572	4.32E-45	1.112615892	0.073659132	15.10492815	1.15E-25	0.173426261	0.014826698	11.69688999	2.57E-19	0.994231859	0.005049546	196.895307	1.01E-113	5.92E-06	0.037696484	22.00166667	vanco_472	Well.293
SVAR_A11	RPMI	STR1	4	1	1	SVAR_A11_STR1_RPMI_4ug_T1_R1	S. aureus	SVAR1	TRUE	TALE strain	4.267903018	0.138966545	30.71173011	1.93E-47	0.669638966	0.029517545	22.68613386	1.41E-37	0.171978514	0.01069092	16.08640859	2.23E-27	0.993430225	0.004406909	225.4256263	1.19E-118	3.81E-06	0.027963491	22.00166667	vanco_473	Well.294
SVAR_A11	RPMI	STR1	4	2	1	SVAR_A11_STR1_RPMI_4ug_T2_R1	S. aureus	SVAR1	TRUE	TALE strain	4.495820113	0.060554876	74.24373422	9.00E-80	2.386206288	0.202801467	11.76621808	1.32E-19	0.219824238	0.010646777	20.64702234	4.43E-35	1.022593518	0.004934421	207.2367967	7.31E-118	6.31E-06	0.039327906	22.50166667	vanco_474	Well.295
SVAR_A11	RPMI	STR1	4	3	1	SVAR_A11_STR1_RPMI_4ug_T3_R1	S. aureus	SVAR1	TRUE	TALE strain	4.495220249	0.05436487	82.68612142	5.36E-83	2.364282637	0.178110508	13.27424563	1.98E-22	0.2266352	0.009541562	23.75242084	2.76E-39	1.033871596	0.004453744	232.1354136	6.60E-121	1.02E-06	0.0351927	22.25166667	vanco_475	Well.296
SVAR_A11	RPMI	STR1	8	1	1	SVAR_A11_STR1_RPMI_8ug_T1_R1	S. aureus	SVAR1	FALSE	TALE strain	19.48620154	0.028623951	680.7656236	5.19E-177	0.920272305	0.022526742	40.85243698	4.55E-62	0.227987224	0.001215694	187.5366125	7.17E-124	0.816311095	0.005196493	157.0888418	1.39E-116	9.28E-06	0.009710434	24.75166667	vanco_476	Well.297
SVAR_A11	RPMI	STR1	8	2	1	SVAR_A11_STR1_RPMI_8ug_T2_R1	S. aureus	SVAR1	FALSE	TALE strain	10.91321595	0.035150209	310.4737156	2.74E-99	1.059816452	0.03300707	32.10877131	6.41E-40	0.221941979	0.002345691	94.6169024	6.88E-68	0.864183131	0.006011662	143.7511171	6.42E-79	1.99E-06	0.013250172	16.25194444	vanco_477	Well.298
SVAR_A11	RPMI	STR1	8	3	1	SVAR_A11_STR1_RPMI_8ug_T3_R1	S. aureus	SVAR1	FALSE	TALE strain	9.153962534	0.033329618	274.6494916	5.60E-88	0.895349838	0.022936511	39.03600932	8.77E-42	0.209622299	0.002234592	93.80785952	2.21E-62	0.849947964	0.005504192	154.4182857	3.05E-74	3.17E-06	0.010619342	14.75166667	vanco_478	Well.299
BLANK	MHB	BLANK	0	1	2	BLANK_BLANK_MHB_0ug_T1_R2	S. aureus	SVAR2	TRUE	BLANK	3.163386281	0.084668605	37.36197487	5.66E-48	1.120449163	0.050666838	22.11405361	2.66E-33	0.108244561	0.010703871	10.11265517	2.50E-15	0.952341824	0.003900146	244.181046	2.51E-104	4.87E-06	0.025560241	18.50222222	vanco_480	Well.101
BLANK	MHB	BLANK	0	2	2	BLANK_BLANK_MHB_0ug_T2_R2	S. aureus	SVAR2	TRUE	BLANK	3.128414211	0.08115528	38.54849888	2.39E-49	1.077522208	0.044154654	24.40336672	2.97E-36	0.103025059	0.010022741	10.27913013	1.07E-15	0.959073694	0.003589594	267.1816573	2.38E-108	4.01E-06	0.023610353	18.75166667	vanco_481	Well.102
BLANK	MHB	BLANK	0	3	2	BLANK_BLANK_MHB_0ug_T3_R2	S. aureus	SVAR2	TRUE	BLANK	3.268317605	0.049537351	65.97683382	3.84E-74	4.185475219	0.523730864	7.991652793	6.30E-12	0.174128305	0.013504005	12.8945677	1.29E-21	0.970738261	0.005310069	182.8108682	5.07E-111	5.03E-06	0.044393618	22.00166667	vanco_482	Well.103
BLANK	MHB	BLANK	0.5	1	2	BLANK_BLANK_MHB_0.5ug_T1_R2	S. aureus	SVAR2	TRUE	BLANK	3.383394579	0.048215581	70.17222459	1.13E-75	3.580110945	0.373795015	9.577738604	4.57E-15	0.184518675	0.011715411	15.75008085	1.17E-26	0.958221859	0.004675031	204.9658994	4.77E-114	5.76E-06	0.038465347	21.75194444	vanco_483	Well.104
BLANK	MHB	BLANK	0.5	2	2	BLANK_BLANK_MHB_0.5ug_T2_R2	S. aureus	SVAR2	TRUE	BLANK	3.202429431	0.052198334	61.35118104	3.66E-72	4.728065401	0.702346614	6.731812049	1.86E-09	0.162686567	0.015524354	10.47944165	5.59E-17	0.978498851	0.006047466	161.8031256	1.30E-107	4.88E-06	0.051192523	22.25166667	vanco_484	Well.105
BLANK	MHB	BLANK	0.5	3	2	BLANK_BLANK_MHB_0.5ug_T3_R2	S. aureus	SVAR2	TRUE	BLANK	3.205808995	0.058530509	54.77158954	4.46E-68	4.65849147	0.764748528	6.091533754	3.15E-08	0.179091404	0.017234987	10.39115413	8.41E-17	0.992496466	0.006709616	147.9215079	2.59E-104	4.46E-06	0.056769453	22.25166667	vanco_485	Well.106
BLANK	MHB	BLANK	1	1	2	BLANK_BLANK_MHB_1ug_T1_R2	S. aureus	SVAR2	TRUE	BLANK	3.279140074	0.059846863	54.79218018	4.32E-68	4.734410388	0.802975302	5.896084694	7.32E-08	0.16303472	0.017780349	9.16937698	2.45E-14	0.991849491	0.007042665	140.8344069	1.65E-102	4.33E-06	0.059484974	22.25166667	vanco_486	Well.107
BLANK	MHB	BLANK	1	2	2	BLANK_BLANK_MHB_1ug_T2_R2	S. aureus	SVAR2	TRUE	BLANK	3.223436559	0.057767507	55.80016719	2.53E-69	4.956462949	0.849302235	5.835923592	9.22E-08	0.153901772	0.017767906	8.661784324	2.40E-13	0.986759121	0.00693483	142.2903035	7.34E-104	3.66E-06	0.059146233	22.50166667	vanco_487	Well.108
BLANK	MHB	BLANK	1	3	2	BLANK_BLANK_MHB_1ug_T3_R2	S. aureus	SVAR2	TRUE	BLANK	3.295087716	0.057282676	57.5232856	1.19E-68	4.070348071	0.564775214	7.207023205	2.41E-10	0.168805152	0.0155594	10.84907849	1.38E-17	0.986322582	0.006187516	159.4052501	5.21E-105	8.19E-06	0.051258429	21.75194444	vanco_488	Well.109
BLANK	MHB	BLANK	2	1	2	BLANK_BLANK_MHB_2ug_T1_R2	S. aureus	SVAR2	TRUE	BLANK	3.962593142	0.047305185	83.766571	5.79E-85	3.781160248	0.407718379	9.273950942	1.23E-14	0.138202403	0.011334288	12.19330253	1.59E-20	0.952122787	0.004954859	192.159399	3.78E-116	5.53E-06	0.041339161	22.75166667	vanco_490	Well.111
BLANK	MHB	BLANK	2	2	2	BLANK_BLANK_MHB_2ug_T2_R2	S. aureus	SVAR2	TRUE	BLANK	3.861312088	0.053140079	72.6628976	1.00E-83	4.799764129	0.747059217	6.424877734	5.56E-09	0.140573749	0.014650285	9.595290934	1.47E-15	0.9594532	0.006141641	156.2209938	2.28E-114	8.82E-06	0.0539224	24.25166667	vanco_491	Well.112
BLANK	MHB	BLANK	2	3	2	BLANK_BLANK_MHB_2ug_T3_R2	S. aureus	SVAR2	TRUE	BLANK	3.935827484	0.054670131	71.99228137	1.08E-82	4.8528762	0.791783183	6.12904682	2.17E-08	0.160820062	0.014920616	10.77837957	5.35E-18	0.969982002	0.006379468	152.0474788	2.71E-112	4.21E-06	0.055557502	24.00166667	vanco_492	Well.113
BLANK	MHB	BLANK	4	1	2	BLANK_BLANK_MHB_4ug_T1_R2	S. aureus	SVAR2	TRUE	BLANK	6.999912846	0.023004079	304.2900774	2.17E-70	3.128798217	0.135626455	23.06923249	4.22E-25	0.147687056	0.004182435	35.31126564	2.57E-32	1.10278908	0.006551983	168.3137895	7.44E-60	9.24E-06	0.020872766	11.25166667	vanco_493	Well.114
BLANK	MHB	BLANK	4	2	2	BLANK_BLANK_MHB_4ug_T2_R2	S. aureus	SVAR2	TRUE	BLANK	7.4258286	0.015728828	472.1158242	3.29E-78	2.784843256	0.07510941	37.07715528	3.68E-33	0.149498924	0.002626618	56.91688944	1.20E-40	1.108789009	0.004853841	228.4353979	2.75E-65	1.90E-06	0.013429125	11.25166667	vanco_494	Well.115
BLANK	MHB	BLANK	4	3	2	BLANK_BLANK_MHB_4ug_T3_R2	S. aureus	SVAR2	TRUE	BLANK	7.051394952	0.021535773	327.427066	9.69E-91	2.625921827	0.08626237	30.44110449	1.12E-35	0.152713144	0.003553645	42.97366762	1.92E-43	1.104709661	0.003770385	292.9964943	3.90E-88	3.61E-07	0.017573314	14.50166667	vanco_495	Well.116
BLANK	MHB	BLANK	8	3	2	BLANK_BLANK_MHB_8ug_T3_R2	S. aureus	SVAR2	TRUE	BLANK	3.030089326	1.405836065	2.155364627	0.033863408	0.716664105	0.565144543	1.268107627	0.208104281	0.157676572	0.004360004	36.16431932	1.34E-54	0.139642218	0.001059591	131.7888392	6.93E-103	7.22E-06	0.00791826	23.00166667	vanco_498	Well.119
STR4	MHB	BLANK	0	1	2	STR4_BLANK_MHB_0ug_T1_R2	S. aureus	SVAR2	TRUE	Starting strain	2.323581333	0.095220832	24.4020271	8.04E-25	1.232160246	0.077848541	15.82766019	2.58E-18	0.096525014	0.011989106	8.051060514	9.76E-10	0.775756125	0.00572827	135.4258952	1.27E-52	3.28E-06	0.023250766	10.50166667	vanco_500	Well.121
STR4	MHB	BLANK	0	2	2	STR4_BLANK_MHB_0ug_T2_R2	S. aureus	SVAR2	TRUE	Starting strain	2.559507141	0.049370036	51.84333128	1.80E-44	2.470740219	0.183959597	13.43088513	4.79E-18	0.14603941	0.009768695	14.94973618	6.91E-20	0.7728869	0.004078594	189.4983776	7.04E-72	6.94E-06	0.024080132	13.25166667	vanco_501	Well.122
STR4	MHB	BLANK	0	3	2	STR4_BLANK_MHB_0ug_T3_R2	S. aureus	SVAR2	TRUE	Starting strain	2.656112445	0.042725891	62.16634477	3.27E-68	3.634663982	0.36434327	9.975932819	1.40E-15	0.170971699	0.010205368	16.75311455	1.46E-27	0.791557826	0.00350832	225.6230587	1.43E-111	7.24E-06	0.028482453	20.50166667	vanco_502	Well.123
STR4	MHB	BLANK	0.5	1	2	STR4_BLANK_MHB_0.5ug_T1_R2	S. aureus	SVAR2	TRUE	Starting strain	3.869791382	0.060843814	63.60205109	8.26E-42	1.364525676	0.071536243	19.07460633	1.09E-21	0.14445675	0.007288529	19.81973894	2.71E-22	0.779851259	0.005380234	144.947468	4.73E-56	6.79E-06	0.020481332	11.00166667	vanco_503	Well.124
STR4	MHB	BLANK	0.5	2	2	STR4_BLANK_MHB_0.5ug_T2_R2	S. aureus	SVAR2	TRUE	Starting strain	3.807059727	0.061435015	61.96889114	3.83E-42	1.336443611	0.067658643	19.75274029	1.46E-22	0.124748328	0.00741898	16.81475435	5.30E-20	0.778968458	0.005235805	148.777216	1.16E-57	4.24E-06	0.020514804	11.25166667	vanco_504	Well.125
STR4	MHB	BLANK	0.5	3	2	STR4_BLANK_MHB_0.5ug_T3_R2	S. aureus	SVAR2	TRUE	Starting strain	3.912183458	0.063727498	61.38925256	2.81E-44	1.345580692	0.07077804	19.01127365	7.65E-23	0.146678895	0.007631362	19.2205394	4.97E-23	0.797780055	0.005089383	156.753788	4.24E-62	4.11E-06	0.021620571	12.00166667	vanco_505	Well.126
STR4	MHB	BLANK	1	1	2	STR4_BLANK_MHB_1ug_T1_R2	S. aureus	SVAR2	TRUE	Starting strain	12.74628781	0.030142583	422.8664732	1.82E-125	1.441516532	0.046731729	30.8466337	1.29E-43	0.124402089	0.0021631	57.51102999	1.50E-62	0.760779991	0.003921343	194.0100572	8.68E-101	1.78E-06	0.014162236	19.25166667	vanco_506	Well.127
STR4	MHB	BLANK	1	2	2	STR4_BLANK_MHB_1ug_T2_R2	S. aureus	SVAR2	TRUE	Starting strain	11.43746809	0.031471929	363.4180881	8.13E-139	1.303543333	0.034852904	37.40128366	5.59E-55	0.112111794	0.002522977	44.43631537	4.21E-61	0.868447001	0.002838368	305.9670042	2.15E-132	5.73E-06	0.015381964	22.50166667	vanco_507	Well.128
STR4	MHB	BLANK	1	3	2	STR4_BLANK_MHB_1ug_T3_R2	S. aureus	SVAR2	TRUE	Starting strain	10.78645159	0.032432464	332.5819295	3.76E-146	1.311299404	0.035207595	37.24478761	4.43E-58	0.127346509	0.002724622	46.73914869	7.08E-67	0.90507929	0.002539457	356.4066178	5.67E-149	4.22E-06	0.016051892	24.50166667	vanco_508	Well.129
SVAR_A7	MHB	STR4	0	1	2	SVAR_A7_STR4_MHB_0ug_T1_R2	S. aureus	SVAR2	TRUE	TALE strain	3.036527471	0.036403716	83.41256896	2.96E-77	1.876590374	0.065574157	28.61783464	8.76E-43	0.110693377	0.006823821	16.22161312	1.49E-26	0.974070401	0.002382665	408.815467	3.10E-130	2.00E-06	0.018121855	20.25166667	vanco_520	Well.141
SVAR_A7	MHB	STR4	0	2	2	SVAR_A7_STR4_MHB_0ug_T2_R2	S. aureus	SVAR2	TRUE	TALE strain	3.031461697	0.016038493	189.0116323	2.47E-42	2.736128953	0.064549799	42.38787718	1.58E-25	0.142372145	0.004021804	35.40006659	1.58E-23	1.129025875	0.003732671	302.4712915	1.22E-47	8.62E-07	0.01178827	7.503055556	vanco_521	Well.142
SVAR_A7	MHB	STR4	0	3	2	SVAR_A7_STR4_MHB_0ug_T3_R2	S. aureus	SVAR2	TRUE	TALE strain	3.105904282	0.025373757	122.4061651	9.23E-40	2.802663546	0.105980033	26.44520358	2.39E-21	0.155640269	0.006419394	24.24532126	2.46E-20	1.154294514	0.005598522	206.1784372	4.29E-46	2.28E-06	0.019255821	8.0025	vanco_522	Well.143
SVAR_A7	MHB	STR4	0.5	1	2	SVAR_A7_STR4_MHB_0.5ug_T1_R2	S. aureus	SVAR2	TRUE	TALE strain	2.98717482	0.023415554	127.5722441	6.71E-38	2.858983775	0.102565646	27.87467228	6.77E-21	0.163776531	0.006067176	26.9938644	1.52E-20	1.15449129	0.005497252	210.0124251	1.60E-43	1.96E-06	0.017781915	7.503055556	vanco_523	Well.144
SVAR_A7	MHB	STR4	0.5	2	2	SVAR_A7_STR4_MHB_0.5ug_T2_R2	S. aureus	SVAR2	TRUE	TALE strain	3.015414336	0.019478758	154.8052636	2.37E-41	2.669248974	0.074349866	35.90119409	2.51E-24	0.155128893	0.004806022	32.27802635	4.17E-23	1.13279116	0.004233102	267.6031118	9.15E-48	6.90E-06	0.013955111	7.752777778	vanco_524	Well.145
SVAR_A7	MHB	STR4	0.5	3	2	SVAR_A7_STR4_MHB_0.5ug_T3_R2	S. aureus	SVAR2	TRUE	TALE strain	3.074888176	0.028093905	109.4503666	6.59E-34	2.707106198	0.110405325	24.51970689	1.68E-18	0.146548772	0.007081864	20.69353061	8.25E-17	1.170177624	0.007570276	154.5752999	1.68E-37	5.46E-06	0.020932336	7.001666667	vanco_525	Well.146
SVAR_A7	MHB	STR4	1	1	2	SVAR_A7_STR4_MHB_1ug_T1_R2	S. aureus	SVAR2	TRUE	TALE strain	3.267119307	0.073520186	44.43839824	1.26E-43	2.81310197	0.318000217	8.846226566	5.11E-12	0.137181655	0.017331588	7.915123202	1.53E-10	1.038966892	0.008890881	116.8575919	1.26E-65	1.96E-06	0.053660676	14.25166667	vanco_526	Well.147
SVAR_A7	MHB	STR4	1	2	2	SVAR_A7_STR4_MHB_1ug_T2_R2	S. aureus	SVAR2	TRUE	TALE strain	3.18895518	0.024966519	127.7292681	4.45E-33	2.452540603	0.083928906	29.22164382	4.27E-19	0.137479881	0.005897672	23.31087259	5.30E-17	1.174128379	0.008245246	142.4006419	4.08E-34	1.51E-06	0.01742329	6.501666667	vanco_527	Well.148
SVAR_A7	MHB	STR4	1	3	2	SVAR_A7_STR4_MHB_1ug_T3_R2	S. aureus	SVAR2	TRUE	TALE strain	3.254159806	0.031778856	102.4001564	5.70E-31	2.384937104	0.101345829	23.53266155	4.34E-17	0.151276043	0.007383274	20.48901964	8.04E-16	1.206327783	0.011031416	109.3538463	1.35E-31	5.79E-06	0.021979982	6.501666667	vanco_528	Well.149
SVAR_A7	MHB	STR4	2	1	2	SVAR_A7_STR4_MHB_2ug_T1_R2	S. aureus	SVAR2	TRUE	TALE strain	3.794398252	0.030539074	124.2473261	5.50E-97	2.558918602	0.114844721	22.28155185	5.16E-37	0.138262674	0.006083376	22.72795205	1.23E-37	0.957387768	0.002528545	378.6319595	1.50E-137	4.88E-06	0.020357404	22.00166667	vanco_530	Well.151
SVAR_A7	MHB	STR4	2	2	2	SVAR_A7_STR4_MHB_2ug_T2_R2	S. aureus	SVAR2	TRUE	TALE strain	3.598408666	0.075009153	47.97292763	1.33E-53	4.152397719	0.768418559	5.403822789	9.33E-07	0.167380603	0.020114076	8.321565565	6.33E-12	1.009208101	0.009767216	103.3260764	1.32E-75	8.99E-06	0.070077052	17.75222222	vanco_531	Well.152
SVAR_A7	MHB	STR4	2	3	2	SVAR_A7_STR4_MHB_2ug_T3_R2	S. aureus	SVAR2	TRUE	TALE strain	3.945783221	0.022632668	174.3401724	1.18E-89	3.107073779	0.118302791	26.26374032	1.17E-36	0.1724002	0.005384913	32.01540891	6.32E-42	1.144040452	0.002794795	409.3468602	4.28E-114	1.45E-06	0.019213334	17.50222222	vanco_532	Well.153
SVAR_A7	MHB	STR4	4	1	2	SVAR_A7_STR4_MHB_4ug_T1_R2	S. aureus	SVAR2	TRUE	TALE strain	5.555337139	0.037079591	149.8219652	3.98E-47	2.73038049	0.184213406	14.82183384	6.95E-16	0.156381703	0.006454225	24.22935315	3.73E-22	0.976805779	0.011019481	88.64353617	7.52E-40	2.43E-06	0.027676818	9.001666667	vanco_533	Well.154
SVAR_A7	MHB	STR4	4	2	2	SVAR_A7_STR4_MHB_4ug_T2_R2	S. aureus	SVAR2	TRUE	TALE strain	5.529923456	0.05856454	94.42443294	1.96E-70	2.087033485	0.140852403	14.81716636	2.31E-22	0.125102375	0.009538502	13.11551544	8.45E-20	1.072186537	0.006624072	161.8621434	2.38E-85	6.03E-06	0.039653015	17.00222222	vanco_534	Well.155
SVAR_A7	MHB	STR4	4	3	2	SVAR_A7_STR4_MHB_4ug_T3_R2	S. aureus	SVAR2	TRUE	TALE strain	5.586560029	0.088129677	63.39022507	1.65E-69	1.547753209	0.111469531	13.88498903	6.73E-23	0.117919541	0.012157297	9.699487065	4.22E-15	1.070133234	0.007015984	152.5278909	2.32E-99	8.27E-06	0.048202185	20.75166667	vanco_535	Well.156
SVAR_A7	MHB	STR4	8	2	2	SVAR_A7_STR4_MHB_8ug_T2_R2	S. aureus	SVAR2	TRUE	TALE strain	19.78885179	0.017525495	1129.146507	3.79E-181	2.255483102	0.078548964	28.71435855	7.74E-46	0.126266113	0.001194256	105.727817	7.85E-93	0.726020329	0.006073036	119.5481651	2.17E-97	3.27E-06	0.010264324	22.50166667	vanco_537	Well.158
SVAR_A7	MHB	STR4	8	3	2	SVAR_A7_STR4_MHB_8ug_T3_R2	S. aureus	SVAR2	TRUE	TALE strain	14.90223854	0.041447907	359.5414	1.53E-124	1.523463629	0.071016087	21.45237353	5.61E-34	0.15271009	0.003194149	47.8093145	1.80E-58	0.915156837	0.008282208	110.4967166	1.08E-85	8.11E-06	0.023061642	20.00166667	vanco_538	Well.159
SVAR_A8	MHB	STR4	0	1	2	SVAR_A8_STR4_MHB_0ug_T1_R2	S. aureus	SVAR2	TRUE	TALE strain	2.745236974	0.074072163	37.06165507	1.22E-48	1.028488322	0.034141507	30.12428041	1.50E-42	0.076114615	0.009250455	8.228202448	5.75E-12	0.994239731	0.00302356	328.8307886	4.01E-116	5.55E-06	0.020140622	19.00166667	vanco_540	Well.161
SVAR_A8	MHB	STR4	0	2	2	SVAR_A8_STR4_MHB_0ug_T2_R2	S. aureus	SVAR2	TRUE	TALE strain	2.750510133	0.081165255	33.88777799	8.08E-49	0.977719956	0.032998494	29.62922952	1.52E-44	0.081879102	0.009790859	8.362810529	1.71E-12	1.019116936	0.003004658	339.1790348	9.83E-127	2.16E-06	0.021275111	20.75166667	vanco_541	Well.162
SVAR_A8	MHB	STR4	0	3	2	SVAR_A8_STR4_MHB_0ug_T3_R2	S. aureus	SVAR2	TRUE	TALE strain	3.108369872	0.023043662	134.8904488	4.49E-31	2.16679273	0.069050914	31.37963847	1.74E-18	0.152586152	0.004942344	30.87323535	2.39E-18	1.097345247	0.008922358	122.9882623	2.84E-30	5.43E-06	0.013669755	6.001666667	vanco_542	Well.163
SVAR_A8	MHB	STR4	0.5	1	2	SVAR_A8_STR4_MHB_0.5ug_T1_R2	S. aureus	SVAR2	TRUE	TALE strain	3.083522592	0.056173491	54.89284226	3.28E-73	2.107613014	0.129997638	16.21270237	5.61E-29	0.154484233	0.011271437	13.70581561	3.86E-24	1.022045987	0.00358965	284.7202449	8.18E-140	1.88E-06	0.031260699	24.50166667	vanco_543	Well.164
SVAR_A8	MHB	STR4	0.5	2	2	SVAR_A8_STR4_MHB_0.5ug_T2_R2	S. aureus	SVAR2	TRUE	TALE strain	3.140197159	0.050938528	61.64679826	8.06E-78	2.26164912	0.138596983	16.31816998	3.57E-29	0.156111188	0.010531883	14.82272342	2.45E-26	1.016153861	0.003448898	294.6314653	3.29E-141	1.55E-06	0.030123852	24.50166667	vanco_544	Well.165
SVAR_A8	MHB	STR4	0.5	3	2	SVAR_A8_STR4_MHB_0.5ug_T3_R2	S. aureus	SVAR2	TRUE	TALE strain	2.974807821	0.031695418	93.85608422	4.86E-29	2.300708927	0.095318415	24.13708751	8.47E-17	0.128145707	0.007332584	17.47619982	5.46E-14	1.136481517	0.010231942	111.0719257	1.43E-30	5.98E-06	0.02020779	6.251666667	vanco_545	Well.166
SVAR_A8	MHB	STR4	1	1	2	SVAR_A8_STR4_MHB_1ug_T1_R2	S. aureus	SVAR2	TRUE	TALE strain	3.1877298	0.055491872	57.44498604	5.18E-75	1.87941198	0.098722935	19.03723768	5.13E-34	0.122636358	0.010436468	11.75075263	3.77E-20	1.020911686	0.003349604	304.7858069	1.37E-142	1.39E-06	0.028846613	24.50166667	vanco_546	Well.167
SVAR_A8	MHB	STR4	1	2	2	SVAR_A8_STR4_MHB_1ug_T2_R2	S. aureus	SVAR2	TRUE	TALE strain	3.152113138	0.054745794	57.5772663	1.57E-74	2.433715384	0.169871177	14.32682946	2.89E-25	0.123929425	0.012115781	10.22876059	6.73E-17	1.031435899	0.004078852	252.8740725	8.95E-134	8.38E-06	0.035500538	24.25166667	vanco_547	Well.168
SVAR_A8	MHB	STR4	1	3	2	SVAR_A8_STR4_MHB_1ug_T3_R2	S. aureus	SVAR2	TRUE	TALE strain	3.197905819	0.052707506	60.67268286	3.47E-77	2.599447194	0.187812263	13.84066811	2.08E-24	0.131084318	0.012106996	10.82715457	3.25E-18	1.049330429	0.004145896	253.1010086	5.15E-135	2.52E-06	0.036398007	24.50166667	vanco_548	Well.169
SVAR_A8	MHB	STR4	2	1	2	SVAR_A8_STR4_MHB_2ug_T1_R2	S. aureus	SVAR2	TRUE	TALE strain	3.254589345	0.066391085	49.02148116	8.07E-60	1.055288704	0.033699202	31.31494623	1.47E-45	0.106323613	0.00822027	12.93432107	5.40E-21	1.006799481	0.002871365	350.6344036	4.20E-125	1.66E-06	0.01992375	20.25166667	vanco_550	Well.171
SVAR_A8	MHB	STR4	2	2	2	SVAR_A8_STR4_MHB_2ug_T2_R2	S. aureus	SVAR2	TRUE	TALE strain	3.283370343	0.078966971	41.57903337	2.07E-56	1.038710898	0.039319491	26.41720104	1.44E-41	0.115557492	0.009493791	12.17190179	5.58E-20	0.98987125	0.00319282	310.0303646	2.64E-126	2.81E-06	0.022991799	21.25388889	vanco_551	Well.172
SVAR_A8	MHB	STR4	2	3	2	SVAR_A8_STR4_MHB_2ug_T3_R2	S. aureus	SVAR2	TRUE	TALE strain	3.485628291	0.022437192	155.3504711	1.25E-33	2.617863016	0.101290647	25.84506163	2.11E-17	0.176903875	0.004892565	36.15769835	2.12E-20	1.046924542	0.008491543	123.2902564	1.60E-31	7.67E-06	0.015404624	6.251666667	vanco_552	Well.173
SVAR_A8	MHB	STR4	4	1	2	SVAR_A8_STR4_MHB_4ug_T1_R2	S. aureus	SVAR2	TRUE	TALE strain	5.740292784	0.016764717	342.4032099	1.32E-58	2.722534431	0.076469412	35.60292074	2.59E-27	0.150826861	0.003161733	47.70385588	2.63E-31	1.135951539	0.006083938	186.7132047	3.50E-50	5.26E-06	0.013884307	9.001666667	vanco_553	Well.174
SVAR_A8	MHB	STR4	4	2	2	SVAR_A8_STR4_MHB_4ug_T2_R2	S. aureus	SVAR2	TRUE	TALE strain	5.868107694	0.01969811	297.9020699	1.14E-56	2.574123599	0.08112622	31.72985981	9.34E-26	0.145537965	0.003611228	40.30151233	5.33E-29	1.153782516	0.007724288	149.3707252	4.39E-47	2.19E-06	0.015964879	9.001666667	vanco_554	Well.175
SVAR_A8	MHB	STR4	4	3	2	SVAR_A8_STR4_MHB_4ug_T3_R2	S. aureus	SVAR2	TRUE	TALE strain	5.622113682	0.019247077	292.1022002	6.75E-58	2.463371151	0.070859161	34.76432831	1.41E-27	0.144265597	0.003474235	41.52441805	4.56E-30	1.129270861	0.006133208	184.1240263	2.75E-51	9.55E-06	0.014893434	9.251666667	vanco_555	Well.176
SVAR_A8	MHB	STR4	8	1	2	SVAR_A8_STR4_MHB_8ug_T1_R2	S. aureus	SVAR2	FALSE	TALE strain	21.3221007	0.027135861	785.7536003	6.29E-183	1.249069093	0.041056002	30.42354428	9.00E-51	0.114550424	0.001545771	74.10570364	7.37E-86	0.889978961	0.01242561	71.62456914	1.77E-84	1.91E-06	0.013399362	24.75166667	vanco_556	Well.177
SVAR_A8	MHB	STR4	8	2	2	SVAR_A8_STR4_MHB_8ug_T2_R2	S. aureus	SVAR2	FALSE	TALE strain	18.87955166	0.02221563	849.8319144	1.56E-170	1.616115093	0.047936831	33.71343227	2.39E-51	0.104983701	0.001599939	65.6173271	3.08E-75	0.890781056	0.007520724	118.4435173	4.81E-97	6.84E-06	0.013220252	22.50166667	vanco_557	Well.178
SVAR_A8	MHB	STR4	8	3	2	SVAR_A8_STR4_MHB_8ug_T3_R2	S. aureus	SVAR2	FALSE	TALE strain	15.88607477	0.033384028	475.8585425	3.05E-162	0.781917561	0.014687843	53.23569574	1.55E-72	0.133556317	0.001801258	74.14612747	7.01E-86	0.917302859	0.003723852	246.3317067	4.24E-135	3.35E-06	0.012536834	24.75166667	vanco_558	Well.179
SVAR_A12	MHB	STR4	0	1	2	SVAR_A12_STR4_MHB_0ug_T1_R2	S. aureus	SVAR2	TRUE	TALE strain	2.850232775	0.056657296	50.30654444	1.56E-55	1.221777326	0.038094872	32.0719634	8.73E-43	0.07737775	0.008196714	9.440094268	5.45E-14	1.002910627	0.002860672	350.5856952	1.72E-112	7.44E-06	0.018824261	18.00222222	vanco_560	Well.181
SVAR_A12	MHB	STR4	0	2	2	SVAR_A12_STR4_MHB_0ug_T2_R2	S. aureus	SVAR2	TRUE	TALE strain	2.882898728	0.034306359	84.03394592	9.96E-77	2.899737953	0.156439169	18.53588188	6.40E-30	0.141578645	0.008546243	16.5661856	6.13E-27	1.017943876	0.003122387	326.014609	2.59E-121	3.66E-06	0.024429559	20.00166667	vanco_561	Well.182
SVAR_A12	MHB	STR4	0	3	2	SVAR_A12_STR4_MHB_0ug_T3_R2	S. aureus	SVAR2	TRUE	TALE strain	2.896863775	0.050757713	57.07238613	1.48E-69	3.743716001	0.398296039	9.399330241	8.39E-15	0.15954468	0.014547437	10.96720227	5.95E-18	1.039995174	0.005174613	200.9802871	1.35E-115	1.59E-06	0.043815929	22.25166667	vanco_562	Well.183
SVAR_A12	MHB	STR4	0.5	1	2	SVAR_A12_STR4_MHB_0.5ug_T1_R2	S. aureus	SVAR2	TRUE	TALE strain	2.85567572	0.031681708	90.13641864	1.27E-80	2.635683012	0.118590022	22.22516674	1.74E-35	0.167938518	0.007428452	22.60747209	5.48E-36	1.026435058	0.002603518	394.2492912	1.85E-130	4.03E-06	0.02061064	20.50166667	vanco_563	Well.184
SVAR_A12	MHB	STR4	0.5	2	2	SVAR_A12_STR4_MHB_0.5ug_T2_R2	S. aureus	SVAR2	TRUE	TALE strain	2.872003063	0.046171721	62.20264317	4.91E-72	3.903048984	0.397674028	9.814694226	1.37E-15	0.170213449	0.013504536	12.60416858	4.60E-21	1.040923285	0.004830098	215.5077146	5.19E-117	6.07E-06	0.040707138	22.00166667	vanco_564	Well.185
SVAR_A12	MHB	STR4	0.5	3	2	SVAR_A12_STR4_MHB_0.5ug_T3_R2	S. aureus	SVAR2	TRUE	TALE strain	2.891122479	0.050976062	56.71529628	6.48E-70	3.846156667	0.417447105	9.213518603	1.81E-14	0.145679157	0.015049409	9.680058452	2.03E-15	1.050075428	0.005333775	196.8728426	5.97E-116	2.11E-06	0.045516928	22.50166667	vanco_565	Well.186
SVAR_A12	MHB	STR4	1	1	2	SVAR_A12_STR4_MHB_1ug_T1_R2	S. aureus	SVAR2	TRUE	TALE strain	3.044858951	0.03671103	82.94125605	1.29E-81	3.037096696	0.184774479	16.43677584	7.91E-28	0.142262825	0.009237313	15.40088876	4.70E-26	1.031855838	0.003361591	306.9546203	1.38E-128	4.87E-06	0.027691469	21.75194444	vanco_566	Well.187
SVAR_A12	MHB	STR4	1	2	2	SVAR_A12_STR4_MHB_1ug_T2_R2	S. aureus	SVAR2	TRUE	TALE strain	2.996526518	0.047977864	62.45643858	2.73E-75	3.834789004	0.396149358	9.680159583	1.47E-15	0.152843422	0.013774758	11.0959058	1.80E-18	1.039524725	0.004900582	212.1227205	3.71E-122	2.99E-06	0.042558149	23.25444444	vanco_567	Well.188
SVAR_A12	MHB	STR4	1	3	2	SVAR_A12_STR4_MHB_1ug_T3_R2	S. aureus	SVAR2	TRUE	TALE strain	3.031988917	0.05363562	56.52939062	3.27E-69	3.830883876	0.440407844	8.698491478	2.20E-13	0.151235908	0.015391596	9.825875462	1.15E-15	1.046725244	0.005676142	184.40788	1.99E-112	1.05E-06	0.047914442	22.25166667	vanco_568	Well.189
SVAR_A12	MHB	STR4	2	1	2	SVAR_A12_STR4_MHB_2ug_T1_R2	S. aureus	SVAR2	TRUE	TALE strain	3.568282676	0.042444655	84.06906937	4.71E-79	2.351636853	0.128483905	18.30296838	3.81E-30	0.11337383	0.008537249	13.27990131	8.01E-22	0.978639031	0.003486631	280.6832706	3.03E-120	6.10E-06	0.026990327	20.75166667	vanco_570	Well.191
SVAR_A12	MHB	STR4	2	2	2	SVAR_A12_STR4_MHB_2ug_T2_R2	S. aureus	SVAR2	TRUE	TALE strain	3.582591844	0.037041825	96.71747547	1.01E-88	3.131620088	0.205449403	15.24278021	4.87E-26	0.117379561	0.008737679	13.43372252	9.94E-23	0.990389588	0.003549843	278.9953421	1.10E-127	5.27E-06	0.029262155	22.25166667	vanco_571	Well.192
SVAR_A12	MHB	STR4	2	3	2	SVAR_A12_STR4_MHB_2ug_T3_R2	S. aureus	SVAR2	TRUE	TALE strain	3.621257785	0.036586544	98.97785845	1.44E-89	3.688037017	0.28981784	12.72536231	2.19E-21	0.148218267	0.009263856	15.99963003	2.27E-27	1.002640943	0.00385285	260.2335787	4.05E-125	2.81E-06	0.031952112	22.25166667	vanco_572	Well.193
SVAR_A12	MHB	STR4	4	1	2	SVAR_A12_STR4_MHB_4ug_T1_R2	S. aureus	SVAR2	TRUE	TALE strain	7.060042542	0.022830131	309.2423184	3.44E-57	2.938374796	0.15557089	18.88769037	6.48E-19	0.138260821	0.003939894	35.09252204	4.06E-27	1.056952022	0.01786652	59.15824724	2.90E-34	2.59E-06	0.019527356	9.001666667	vanco_573	Well.194
SVAR_A12	MHB	STR4	4	2	2	SVAR_A12_STR4_MHB_4ug_T2_R2	S. aureus	SVAR2	TRUE	TALE strain	6.974751002	0.017508492	398.3639014	3.33E-67	3.145141152	0.110053874	28.57819585	2.45E-26	0.133757441	0.003184171	42.00698824	3.47E-32	1.080318447	0.006868329	157.2898573	1.10E-52	3.49E-06	0.015845042	10.00166667	vanco_574	Well.195
SVAR_A12	MHB	STR4	4	3	2	SVAR_A12_STR4_MHB_4ug_T3_R2	S. aureus	SVAR2	TRUE	TALE strain	6.989603765	0.019519553	358.0821601	3.32E-70	3.396497742	0.136479507	24.88650358	1.52E-25	0.155034336	0.00371607	41.71997536	5.66E-34	1.114927981	0.006323087	176.3265311	3.26E-58	4.73E-06	0.018634966	10.75166667	vanco_575	Well.196
