# Supplementary material for: Environmental conditions dictate differential evolution of vancomycin resistance in Staphylococcus aureus
Source: Commun Biol. 2021 Jun 25;4:793. doi: 10.1038/s42003-021-02339-z (PMC8233327; doi:10.1038/s42003-021-02339-z)
Supplement: Supplementary file 7 — Supplementary Data 6 [file 42003_2021_2339_MOESM7_ESM.csv]

Group	Strain	MIC	Log 2 MIC	Media
SVAM	SVAM_A3	8	3	MHB
SVAM	SVAM_A6	8	3	MHB
SVAM	SVAM_A7	8	3	MHB
SVAM	SVAM_A9	8	3	MHB
SVAM	SVAM_A10	8	3	MHB
SVAM	SVAM_A12	8	3	MHB
SVAM	SVAM_A3	8	3	RPMI
SVAM	SVAM_A6	16	4	RPMI
SVAM	SVAM_A7	16	4	RPMI
SVAM	SVAM_A9	16	4	RPMI
SVAM	SVAM_A10	16	4	RPMI
SVAM	SVAM_A12	8	3	RPMI
SVAR	SVAR_A2	16	4	RPMI
SVAR	SVAR_A3	16	4	RPMI
SVAR	SVAR_A4	16	4	RPMI
SVAR	SVAR_A5	16	4	RPMI
SVAR	SVAR_A7	16	4	RPMI
SVAR	SVAR_A12	8	3	RPMI
SVAR	SVAR_A2	4	2	MHB
SVAR	SVAR_A3	2	1	MHB
SVAR	SVAR_A4	4	2	MHB
SVAR	SVAR_A5	2	1	MHB
SVAR	SVAR_A7	4	2	MHB
SVAR	SVAR_A12	2	1	MHB
