# Supplementary material for: Environmental conditions dictate differential evolution of vancomycin resistance in Staphylococcus aureus
Source: Commun Biol. 2021 Jun 25;4:793. doi: 10.1038/s42003-021-02339-z (PMC8233327; doi:10.1038/s42003-021-02339-z)
Supplement: Supplementary file 8 — Supplementary Data 7 [file 42003_2021_2339_MOESM8_ESM.csv]

	locus_tag	STM3_WT_MHB	A3_WT_MHB	A9_WT_MHB	A10_WT_MHB	A12_WT_MHB	WTVanco_WT_MHB	STM3Vanco_WT_MHB	A3Vanco_WT_MHB	A9Vanco_WT_MHB	A10Vanco_WT_MHB	A12Vanco_WT_MHB	WT_WT_RPMI	STR1_WT_RPMI	A2_WT_RPMI	A3_WT_RPMI	A4_WT_RPMI	A5_WT_RPMI	WTVanco_WT_RPMI	STR1Vanco_WT_RPMI	A2Vanco_WT_RPMI	A3Vanco_WT_RPMI	A4Vanco_WT_RPMI	A5Vanco_WT_RPMI
1	USA300HOU_RS00215	2.37658828058649	NA	2.12910180419986	2.41720770608534	2.21835355876959	NA	1.74699229762229	NA	1.3996458402753	NA	NA	NA	NA	NA	NA	NA	NA	2.93536201429895	1.37101383873291	2.31920288184999	1.642474330494	1.83176026151106	1.56194177167762
2	USA300HOU_RS00270	1.65555944025593	NA	NA	NA	NA	1.35185080663868	1.57735438711512	NA	NA	NA	NA	NA	NA	NA	NA	NA	NA	2.43015286486463	1.37185236528425	NA	NA	NA	NA
3	USA300HOU_RS00330	2.3395092756996	NA	2.96128563189092	2.85409853127086	3.50412550637387	NA	2.30488783883927	NA	2.14614736190976	NA	NA	NA	NA	NA	NA	NA	NA	3.79921754588067	NA	2.16342939371106	2.11256231614935	2.20196110721927	NA
4	USA300HOU_RS00335	3.22355515081027	NA	2.92837042038983	2.48348960230979	3.07669965299187	2.03241041268885	3.03915995775195	1.71773844001298	3.10959265611197	2.79171863039723	2.47177756058578	NA	NA	1.49087807587813	NA	NA	NA	3.90173845791614	NA	4.47212962006416	3.10461455091145	2.54517429264719	2.35862753628166
5	USA300HOU_RS00410	1.06546936508505	NA	NA	1.21807233359755	1.48937548378894	NA	NA	NA	NA	NA	1.18215040869105	NA	NA	NA	NA	NA	NA	2.08318833125182	NA	1.52527474813086	NA	NA	NA
6	USA300HOU_RS00485	1.49158910847449	NA	NA	NA	1.48170576879485	NA	NA	NA	NA	NA	NA	NA	NA	NA	NA	NA	NA	2.63638467211806	NA	NA	NA	NA	NA
7	USA300HOU_RS00655	2.28596340791559	NA	1.82791992159339	NA	1.25889608056999	1.34064239424352	2.21686248526349	NA	NA	NA	1.18380760375212	-2.45827609726794	-2.31127092154622	NA	NA	NA	NA	NA	NA	NA	1.25389293540882	NA	NA
8	USA300HOU_RS00690	1.22228591209113	NA	NA	NA	NA	NA	NA	NA	NA	NA	NA	NA	NA	NA	NA	NA	NA	1.22836047599524	NA	NA	NA	NA	NA
9	USA300HOU_RS00785	3.13719274058084	NA	2.38637270067652	2.49641414048955	2.95303955784555	NA	2.93551536931263	NA	1.79834178491606	NA	NA	NA	NA	NA	NA	NA	NA	4.15851816731843	NA	2.4766711942719	NA	1.59920524335182	NA
10	USA300HOU_RS00810	-1.52434471740903	NA	NA	NA	NA	NA	NA	1.4026616365137	NA	1.32005284380129	1.45808732500547	1.16620858509407	NA	NA	NA	NA	NA	NA	-1.4724282109109	NA	NA	NA	NA
11	USA300HOU_RS00930	-1.11828523556754	NA	NA	NA	NA	NA	NA	NA	NA	NA	NA	NA	NA	NA	NA	NA	NA	-1.15114475512171	NA	NA	NA	NA	NA
12	USA300HOU_RS01025	-1.82448290625658	NA	NA	NA	NA	NA	NA	NA	NA	NA	NA	1.15965131197998	NA	NA	NA	NA	NA	NA	NA	NA	NA	NA	NA
13	USA300HOU_RS01125	1.10355439634867	1.12531348699401	NA	NA	NA	NA	NA	NA	-1.85510027399877	-1.04818859501755	-1.61267381949544	NA	NA	NA	NA	NA	-1.0257276442115	1.4884916565807	1.64105536218858	-2.75201500781169	NA	-1.1417977907224	-1.38243343602646
14	USA300HOU_RS01425	2.68002807605077	NA	2.00596641672567	1.77256250629596	2.12340016369204	1.93358897004026	2.60662354920247	NA	NA	NA	1.42531955898912	NA	NA	NA	NA	NA	NA	1.68999935602082	NA	NA	NA	NA	NA
15	USA300HOU_RS01430	-1.19456569681172	NA	NA	-1.15796984819171	NA	-1.39529519286773	-2.11163469402325	-1.2289250065817	-2.18512682149716	-1.54235577334002	-1.80798031622796	-1.42415568574466	-1.06692722770672	NA	NA	NA	NA	-2.44740510533987	-1.86307622367618	-1.42270740427771	-1.44231552134652	NA	NA
16	USA300HOU_RS01470	3.34541068840377	NA	1.76817686248389	NA	3.16338319705365	NA	3.37491680651814	NA	NA	NA	NA	NA	NA	NA	NA	NA	NA	3.04070439841846	1.48436971804562	NA	1.44860067282677	NA	NA
17	USA300HOU_RS01475	1.1098557042192	-1.28260134854103	NA	NA	NA	NA	1.06703192029644	-1.25905973141847	NA	-1.32815902619131	NA	NA	NA	-1.13850236359946	NA	NA	NA	1.36786000586616	NA	-1.10465585849407	NA	NA	NA
18	USA300HOU_RS01540	2.32744792655446	NA	2.0733135201086	1.75218345466709	1.97079144494597	NA	1.96796291414877	NA	1.8160415336071	1.23661673980522	1.10180997116917	NA	NA	NA	NA	NA	NA	2.58904342790898	NA	2.79049151497972	1.8979590957643	2.02263513198444	1.67998059595375
19	USA300HOU_RS01545	1.64078856907365	NA	1.45059143251661	1.05404909841736	1.66963004327889	NA	1.43079897658919	NA	NA	NA	NA	NA	NA	NA	NA	NA	NA	1.23470363625772	NA	NA	NA	NA	NA
20	USA300HOU_RS01555	2.50282090761718	NA	NA	NA	NA	NA	2.91990896216057	NA	NA	NA	NA	NA	NA	NA	NA	NA	NA	2.49804109647803	NA	NA	NA	NA	NA
21	USA300HOU_RS01560	2.2850237820972	NA	1.65835502126959	1.82033229626286	1.495046362199	NA	NA	NA	NA	NA	NA	NA	NA	NA	NA	NA	NA	2.06765661701336	NA	1.72074180287826	NA	NA	NA
22	USA300HOU_RS01565	1.44356678448996	NA	NA	NA	NA	NA	1.54223694739525	NA	NA	NA	NA	NA	NA	NA	NA	NA	NA	1.19323011628935	NA	NA	NA	NA	NA
23	USA300HOU_RS01570	2.38800821274745	NA	2.09006884014207	1.82218441932048	2.14042686678306	NA	1.99435865579407	NA	1.71358260286541	1.37797581329917	1.25871181345702	NA	NA	NA	NA	NA	NA	2.62573732309254	NA	2.60369452221885	1.7738452582247	1.76366801270771	1.56574212653431
24	USA300HOU_RS01575	1.26892235093833	NA	1.05057627488326	1.07118523149909	NA	NA	1.18419922006502	NA	NA	NA	NA	NA	-1.06029496581338	NA	NA	NA	NA	1.35899730763736	NA	NA	NA	NA	NA
25	USA300HOU_RS01600	1.17774747190184	NA	1.16914731060843	1.13780096973851	1.91682225338275	NA	1.1245437921253	NA	NA	NA	1.56640141905373	NA	-1.5456635859937	NA	NA	NA	-1.32880316238044	1.3056789050722	NA	NA	1.02633892104444	NA	NA
26	USA300HOU_RS01605	1.46582723592876	NA	1.53441364284597	1.58116330403692	2.26934052809778	NA	1.42433138153602	NA	1.2024320665023	NA	1.72602025245922	NA	NA	NA	NA	NA	NA	1.77540390415299	NA	NA	1.29533102725803	NA	NA
27	USA300HOU_RS01610	1.65046858679868	NA	1.87290405381933	NA	2.00422099794013	1.47073467355631	1.23086126696789	1.38969182912254	1.16178041466593	NA	1.76827757305437	-1.22603311702095	-1.5092062135935	NA	NA	NA	NA	1.23201254400018	-1.51917534965024	NA	1.1750996397841	NA	NA
28	USA300HOU_RS01725	1.5303444719598	NA	NA	NA	1.12805103860213	-1.22250976475116	NA	-1.04585755239224	NA	NA	NA	-1.30393459851173	NA	NA	NA	NA	NA	1.04437046109982	NA	NA	NA	NA	NA
29	USA300HOU_RS01770	-1.05661612127259	NA	-1.06975442702947	-1.09144156837361	NA	NA	NA	NA	NA	NA	NA	NA	NA	-1.15572237039042	NA	NA	NA	-1.72973780670244	NA	-3.12491756900958	-1.3554705595095	-1.75937307397044	-1.65183113817331
30	USA300HOU_RS01845	-1.2478004152699	NA	NA	NA	NA	-1.1897923931864	-1.92731309054409	NA	NA	NA	NA	1.03662170424997	NA	NA	NA	NA	NA	NA	-1.19107274349397	NA	NA	NA	NA
31	USA300HOU_RS01930	-2.23176362353126	NA	NA	NA	NA	NA	NA	NA	NA	NA	NA	NA	NA	NA	NA	NA	NA	NA	NA	NA	NA	NA	NA
32	USA300HOU_RS01980	-2.56706633125572	NA	-1.58773096344098	-1.24836232259438	-1.85756296997598	NA	-1.36431829777965	NA	NA	NA	NA	1.41435781391257	NA	NA	NA	NA	NA	NA	NA	-1.54622378054233	NA	NA	NA
33	USA300HOU_RS02020	-1.00207707638482	NA	-1.21352536743167	NA	NA	NA	NA	NA	NA	NA	NA	1.19328075535853	1.62053018713649	NA	NA	2.39342515594084	1.07517193009211	NA	1.55506586243645	NA	NA	1.47305889240019	NA
34	USA300HOU_RS02075	1.30371460349292	NA	1.15430621324434	NA	1.31159032083248	NA	NA	NA	NA	NA	NA	1.85453240288276	NA	NA	NA	NA	NA	3.61757107065482	NA	1.47265450788501	1.18410270655872	1.17078044123101	NA
35	USA300HOU_RS02200	1.12397225178261	NA	NA	NA	NA	NA	1.40365486559634	NA	NA	NA	NA	NA	NA	NA	-1.28401001071092	NA	NA	NA	NA	NA	NA	NA	NA
36	USA300HOU_RS02460	-1.78804235611881	NA	-1.34391369227213	-1.26854781380031	-1.12284428978612	NA	-1.28154319506828	NA	NA	NA	NA	NA	NA	NA	NA	NA	NA	-1.95943546174345	NA	-1.25087043618615	-1.08314727454558	-1.1004372800944	NA
37	USA300HOU_RS02480	-1.13863378813738	NA	NA	-1.03103284771174	NA	NA	NA	NA	NA	NA	NA	NA	NA	NA	NA	NA	NA	NA	NA	-1.08829994498023	NA	NA	NA
38	USA300HOU_RS02540	-1.02220130119014	NA	NA	NA	NA	NA	NA	NA	NA	NA	NA	NA	NA	NA	NA	NA	NA	-1.18681308676307	-1.04555272559579	NA	NA	NA	NA
39	USA300HOU_RS02815	1.9774860131237	NA	1.79735044195734	2.00743028958431	1.75840707566489	NA	1.4716218914865	NA	1.25082955207684	1.1191911755179	NA	NA	NA	NA	NA	NA	NA	1.96578321093309	NA	1.16006224970821	1.25926970645271	1.24058449021104	1.20294141826829
40	USA300HOU_RS02925	1.32733235951089	NA	NA	1.07292060086869	1.1598092357263	NA	NA	NA	NA	NA	NA	NA	NA	NA	NA	NA	NA	1.50977018093626	1.16936596690773	NA	NA	NA	NA
41	USA300HOU_RS03125	2.33032530188044	NA	1.88903212125697	1.66760876254569	2.50322249123975	NA	2.17542108874669	NA	1.66452759877174	NA	NA	NA	NA	NA	NA	NA	NA	1.79426402202115	NA	NA	1.13826949502463	NA	NA
42	USA300HOU_RS03130	2.29132764855268	NA	1.88404108586427	1.68519432097044	2.29720054451857	NA	2.25114597166221	NA	1.36841685971616	NA	NA	NA	-1.50802217846407	NA	NA	NA	NA	1.90345345183429	NA	1.21785422077742	1.29324358101801	NA	NA
43	USA300HOU_RS03150	1.62118431911725	NA	1.37812072821266	1.03787552780063	1.55404129539762	NA	1.2776978321838	NA	NA	NA	NA	NA	NA	NA	NA	NA	NA	1.1714368059516	NA	NA	NA	NA	NA
44	USA300HOU_RS03160	2.46697146756972	NA	2.45197584936641	1.79528279112445	2.00386651933399	NA	2.0293939606025	NA	1.67654200934866	NA	NA	NA	NA	NA	NA	NA	NA	2.73039564308598	NA	NA	1.57086056031346	NA	NA
45	USA300HOU_RS03165	2.91643865175359	NA	2.23426871364998	1.95965332601145	2.84183447004281	NA	2.41077163965581	NA	2.05007069786611	NA	NA	NA	NA	NA	NA	NA	NA	3.31314126428169	NA	2.02091975737521	2.19593474887872	1.47555206762425	1.26543289043461
46	USA300HOU_RS03175	2.27028414433215	NA	1.90490235451328	1.81931630375264	2.12481676786733	NA	1.36160902171034	NA	1.12412234039717	NA	NA	NA	NA	NA	NA	NA	NA	2.60008071168911	NA	1.12945976251378	1.08870562013254	NA	NA
47	USA300HOU_RS03225	-1.07652733582984	NA	NA	NA	NA	NA	NA	NA	NA	NA	NA	NA	NA	NA	-1.37777289671827	NA	-1.50850338527122	NA	NA	-1.27698834234037	NA	NA	NA
48	USA300HOU_RS03275	1.22876094600557	NA	1.90886090684704	1.75364016132645	1.88983388021789	NA	NA	1.12300783009542	NA	1.87838788354826	1.63444320499785	NA	NA	NA	1.39280267562938	NA	NA	1.95741005481802	NA	2.36487921416628	2.05761919827822	2.41001367528622	2.73846945103302
49	USA300HOU_RS03295	2.54159903702505	NA	2.41284530095319	1.92119464717998	2.03885538085163	1.79426951721942	2.64617766659585	NA	1.87005380367995	1.52282874502419	1.47412425522416	NA	NA	NA	NA	NA	NA	3.2893355134872	1.64959518176703	2.27026178892087	1.96739778052665	1.67371125176926	1.79461886335195
50	USA300HOU_RS03325	3.53930831489904	NA	3.10472803400886	2.82229919226934	3.41906755181911	NA	2.78000217736577	NA	2.11002412902321	NA	NA	NA	NA	NA	NA	NA	NA	3.87143451647293	NA	2.77854025830595	1.90376199623788	2.33954656145202	NA
51	USA300HOU_RS03330	1.90703783340777	NA	NA	NA	NA	NA	1.55487701160202	NA	NA	NA	NA	NA	NA	NA	NA	NA	NA	2.25231438442924	NA	1.81349304723795	NA	NA	NA
52	USA300HOU_RS03385	1.61992111499071	NA	1.45651630701881	1.19253028111585	1.57515370230875	NA	1.4189981555963	NA	1.37327866429947	1.15904367767116	NA	NA	NA	NA	NA	NA	NA	2.58784195803004	NA	2.78485171569963	1.82523236447329	1.7884296940738	1.42908905276991
53	USA300HOU_RS03400	3.06575507519484	NA	3.08788807746594	2.46497264327329	3.55562551198509	NA	2.11739798796517	NA	NA	1.53351768727616	NA	1.53298584035315	NA	1.62418016955632	1.69672823946661	1.586787778448	NA	3.84218656798606	NA	3.37552218764523	2.22075023740778	2.21660231644105	NA
54	USA300HOU_RS03405	-1.70513446793039	NA	NA	NA	NA	NA	-1.76280512173763	NA	NA	NA	NA	NA	NA	NA	NA	NA	NA	-2.13929989270328	-1.61413117628786	NA	NA	NA	NA
55	USA300HOU_RS03410	1.41613020214888	NA	1.03230734548429	1.20802526715092	1.44340556375323	NA	NA	NA	NA	NA	NA	NA	NA	NA	NA	NA	NA	1.34520279119658	NA	1.35499400217165	NA	NA	NA
56	USA300HOU_RS03550	1.09034095620216	NA	1.3812580163414	NA	1.4349916938658	1.34982522817497	1.0933379254843	NA	NA	1.23727724051039	1.4300033875651	1.12476715259579	NA	NA	NA	NA	NA	3.1272298190751	2.20292503632584	1.76412165122383	1.66526489005931	2.06958555591625	2.342735330735
57	USA300HOU_RS03600	1.69468208240201	NA	1.63844519383415	1.19194606719828	1.42096530585581	NA	1.5671730921819	NA	1.60921065125451	1.68901247333654	1.11406281955572	1.84072649920796	NA	NA	NA	NA	NA	4.11035283210222	1.74391788453137	2.77495399330734	2.26458644753034	2.92679419759653	2.6674290954986
58	USA300HOU_RS03650	1.74659780474977	NA	1.4470426617059	1.46213372131552	1.22859519580102	NA	1.30502862855905	NA	NA	1.03369235024546	NA	NA	NA	NA	NA	NA	NA	2.19621574653402	NA	2.14919199296826	NA	1.2743712658258	NA
59	USA300HOU_RS03710	-1.8400671600707	NA	NA	NA	NA	NA	-1.01403260197683	NA	NA	NA	NA	1.26459711720433	NA	NA	NA	NA	NA	NA	NA	NA	NA	NA	NA
60	USA300HOU_RS03745	1.70063691014628	NA	1.83187506722665	1.52302727549378	1.91641862128808	NA	1.02064195518942	NA	NA	1.21673536085804	1.16470263266435	1.33532225978291	NA	NA	1.58824352346033	1.10958690722762	1.15756263329006	3.5579774069654	1.38317774705885	3.09496295002484	2.46663490618954	3.39353162091354	3.13288559369218
61	USA300HOU_RS03760	1.09843438901121	NA	NA	1.01814432055964	1.06604420101196	1.41952053100668	1.16999408559129	NA	NA	NA	1.23765506426034	NA	NA	NA	NA	-1.32510354920094	NA	2.14688068127619	NA	NA	1.26456002343822	-1.07460288146334	NA
62	USA300HOU_RS03825	-1.12717060324967	2.04815198757478	NA	NA	NA	NA	NA	1.35524953484997	NA	NA	1.15505958340547	2.99362695090939	NA	NA	NA	-1.46171753099158	-1.19255225807642	1.87864014441404	1.04901051336679	NA	1.33186923667665	NA	1.09025342766218
63	USA300HOU_RS03830	1.08569031123635	NA	1.18011926352431	1.23261612744332	1.21582753440162	NA	NA	NA	NA	NA	NA	NA	NA	NA	NA	NA	NA	1.58719798569131	1.1456690647045	NA	NA	NA	NA
64	USA300HOU_RS03840	-1.41515393405097	NA	NA	-1.32947740312146	NA	NA	-1.66455526687866	-1.15360982128727	-1.67017060826892	-1.12372182905334	NA	NA	NA	NA	-1.02699925829756	NA	NA	NA	1.15707695784883	-2.22090786724877	NA	-1.1196236192155	-1.02979620398825
65	USA300HOU_RS04000	1.61087523951735	NA	1.64742775551924	1.80897380159391	1.64414780178112	1.36046809014462	1.51721489925069	1.31891748785551	1.59588286766041	1.85392134624743	1.36072878881952	NA	NA	NA	NA	NA	NA	3.33307493475995	1.34167566812061	3.03135897975701	1.55774002645209	2.43310847517736	2.22897743937327
66	USA300HOU_RS04240	1.87038930160154	-2.23088980025482	NA	NA	NA	2.31277753748585	2.46726530638282	NA	NA	NA	NA	-1.67773055446752	-2.25128660687586	NA	NA	-1.61556982522748	NA	1.89942705537504	NA	-1.34673328795834	NA	-2.38372931754686	NA
67	USA300HOU_RS04505	1.52989687812042	NA	NA	1.79051353352309	NA	1.24083080347395	1.78109562524866	NA	NA	1.47704588870804	NA	NA	-1.49209913083617	NA	NA	NA	-1.21518023439163	2.89347988261149	NA	2.59323803775798	1.41179916693	1.13926080500686	NA
68	USA300HOU_RS04655	1.3242713154234	NA	NA	NA	NA	NA	1.27227602610594	NA	1.21999594272593	1.21625967061991	NA	NA	NA	NA	NA	NA	NA	2.51761075111049	NA	2.28098084976342	NA	1.65895142357348	1.45334970153029
69	USA300HOU_RS04855	1.5003468385566	NA	1.34062679837917	2.05279992640266	1.57579901424282	NA	NA	NA	NA	NA	NA	NA	NA	NA	NA	NA	NA	2.28104158147629	NA	NA	NA	1.19739233551692	NA
70	USA300HOU_RS04870	-1.75841823231031	NA	NA	-2.06137663815541	-1.71842970814546	NA	NA	NA	NA	NA	NA	NA	NA	NA	NA	NA	-1.65496415241881	-2.21333288504176	NA	NA	NA	NA	NA
71	USA300HOU_RS04970	-1.52586165889131	NA	NA	NA	NA	NA	NA	NA	NA	NA	NA	NA	NA	NA	NA	NA	NA	-1.7673334744971	NA	1.00692238265656	NA	NA	NA
72	USA300HOU_RS05105	1.58999379928023	NA	1.04139820373068	NA	1.21246514405018	NA	1.88694801561757	NA	NA	NA	NA	NA	NA	NA	NA	NA	NA	2.32831074609759	1.3772787569172	2.03189880351159	1.47276027270467	1.92150425290471	1.36703895675456
73	USA300HOU_RS05110	1.02143930070403	NA	NA	NA	NA	NA	1.11519277654147	NA	NA	NA	NA	NA	NA	NA	NA	NA	NA	2.27689987133911	NA	1.53300523460268	1.06256675494147	1.01289389222683	NA
74	USA300HOU_RS05145	2.4116087994944	-6.12328741315803	-2.69008536840309	-4.17494869469241	-4.29301675786498	NA	2.27782313519297	-5.51411053408123	-4.20828891929041	-5.02157160652004	-5.70699179119193	-2.36611302435264	-1.81121396281149	-1.94863056426937	-4.39419667854335	-1.65799059590455	NA	NA	NA	-1.92088221241713	-3.06654897477535	-1.74494707371901	-1.47224013392403
75	USA300HOU_RS05175	1.01294345787061	NA	NA	NA	NA	NA	1.55799125764623	NA	1.07306149478065	NA	NA	NA	NA	NA	NA	NA	NA	1.95958398707272	NA	1.27727203342367	NA	NA	1.32243387077972
76	USA300HOU_RS05225	1.13508107192444	1.31000485219919	1.66194029721914	2.83103853592297	1.90033211976004	NA	NA	1.41968566090192	1.25743419026474	1.89975648253334	NA	-1.07731759790993	NA	NA	1.51921102126964	NA	NA	NA	NA	1.51754408776969	1.5683074917674	1.72519778657756	1.58162705688133
77	USA300HOU_RS05250	-1.08253162430673	1.27089869413169	NA	NA	NA	NA	NA	1.32640099405992	NA	1.40548186168811	1.26494789378991	NA	-1.01069938549996	NA	NA	NA	-1.38990015433604	NA	NA	1.37006830461372	1.41072274012858	1.74634346838934	2.27149532181122
78	USA300HOU_RS05415	1.05104260246642	2.09041249238611	2.31146322838065	2.33595884747087	1.62338791315063	NA	NA	1.44591193815276	NA	2.11710462558731	NA	NA	NA	1.14844982782028	2.20505770397821	2.09977952610575	1.74910032552992	1.23107863617999	NA	1.78998353984	2.49648990283005	3.36949583937454	3.34205960381344
79	USA300HOU_RS05510	2.3755757764053	NA	1.99260322910685	2.5358059940011	1.83226683387449	NA	1.98661471737758	NA	1.55649836068365	1.72888224922063	NA	2.77846396460224	NA	1.57934271501403	1.75644202611526	NA	NA	4.27904741024977	NA	2.54787567072374	2.37302413725237	2.70736601241626	2.2183569542851
80	USA300HOU_RS05530	2.12896042236296	NA	NA	NA	NA	NA	2.89746267520201	NA	NA	NA	NA	NA	NA	NA	NA	NA	NA	4.51235514428944	2.59758503964235	2.46131083955597	2.28842430861816	1.93893147393965	NA
81	USA300HOU_RS05600	2.48020148664651	NA	1.80390400250411	1.7961010687521	1.65936815073769	1.28380754432744	1.74946054862145	NA	NA	NA	NA	NA	NA	NA	NA	NA	NA	1.52415101244989	NA	NA	NA	1.19086000356104	NA
82	USA300HOU_RS05610	1.46587366931961	NA	NA	NA	NA	NA	NA	NA	NA	NA	NA	NA	NA	NA	NA	NA	NA	1.19942635324031	NA	NA	NA	1.04431229957957	NA
83	USA300HOU_RS05630	2.29275070305628	NA	2.01681281296676	1.76784726194205	1.76251537047708	NA	NA	NA	NA	NA	NA	-2.00743745301339	NA	NA	NA	NA	NA	NA	NA	NA	NA	NA	NA
84	USA300HOU_RS05775	-1.33078370453353	NA	-1.93023444426874	-1.04460372723076	NA	NA	NA	-1.32567235809224	-3.03436662928537	-1.65798650701122	-1.23405449044328	2.50091731373531	1.59494874998758	NA	NA	NA	NA	2.03960072405897	1.36837262722636	NA	NA	NA	NA
85	USA300HOU_RS05790	2.58076214569591	-1.71895310670643	NA	NA	NA	NA	2.24273041695318	-2.6091762649113	NA	-1.66397935627438	-1.67572300087352	1.52893985770706	NA	NA	NA	NA	NA	5.13900410169936	2.65340091630932	NA	NA	NA	NA
86	USA300HOU_RS05810	2.61069687036546	NA	2.55149398721161	NA	NA	NA	NA	NA	NA	2.28239246422203	NA	NA	NA	NA	NA	NA	NA	4.29794730593616	2.12044293813675	NA	2.23126727006837	NA	2.81548784947967
87	USA300HOU_RS05875	2.23968362371486	NA	NA	NA	NA	NA	1.64988614065268	NA	NA	NA	NA	NA	NA	-2.07598078740692	NA	NA	NA	3.56636766098919	NA	NA	NA	NA	NA
88	USA300HOU_RS05920	-1.25208920327802	NA	NA	NA	NA	NA	NA	NA	NA	NA	NA	NA	NA	NA	NA	NA	NA	NA	NA	NA	NA	NA	NA
89	USA300HOU_RS05980	1.31258053556785	NA	1.65459879714924	1.29197976517836	1.49586088386775	1.58635599814631	1.39296679023419	NA	NA	1.33775334369063	1.82288877237674	NA	NA	NA	NA	NA	NA	2.59523316778873	1.30454747008684	1.27986020987356	1.83912119551455	1.96202758656081	2.13476135009926
90	USA300HOU_RS06080	-1.11776643176352	NA	NA	NA	NA	NA	NA	NA	NA	NA	NA	NA	NA	NA	NA	NA	NA	NA	NA	NA	NA	NA	NA
91	USA300HOU_RS06280	1.14195947265593	NA	NA	NA	NA	NA	NA	NA	NA	NA	NA	NA	NA	NA	NA	NA	NA	NA	NA	NA	NA	NA	NA
92	USA300HOU_RS06400	1.10099717747519	NA	1.00864371171972	NA	NA	NA	NA	NA	NA	NA	NA	NA	NA	NA	NA	NA	NA	1.18915110562922	NA	NA	NA	NA	NA
93	USA300HOU_RS06415	-1.30717270781924	NA	-1.07610682357126	-1.2285765786853	NA	NA	NA	NA	NA	NA	NA	-1.49047355953417	NA	NA	NA	NA	NA	-3.26492344795499	NA	-1.80320459953065	-1.14215770444504	NA	NA
94	USA300HOU_RS06465	1.08376478822994	NA	NA	NA	NA	NA	NA	NA	NA	NA	NA	NA	NA	NA	NA	NA	NA	2.1354828504389	NA	1.24004400644292	NA	NA	NA
95	USA300HOU_RS06505	-1.50990192599228	NA	NA	NA	NA	NA	NA	NA	NA	NA	NA	NA	NA	NA	NA	NA	NA	NA	NA	NA	NA	NA	NA
96	USA300HOU_RS06640	2.00679795071069	NA	NA	2.79010833697886	1.88473732213481	2.16702161353024	NA	2.10036572172404	NA	NA	NA	2.00214458566984	NA	NA	1.87148958246197	1.92534591268194	NA	3.5650031990717	1.94135241357057	2.34748020001775	NA	NA	NA
97	USA300HOU_RS06670	1.57366517512489	NA	NA	NA	NA	NA	1.8006630305894	NA	NA	NA	NA	NA	NA	NA	NA	NA	NA	2.51956152551018	1.54478973332331	NA	NA	NA	NA
98	USA300HOU_RS06680	4.12129498987471	NA	3.43752463344195	3.22521980266984	3.4768622451678	NA	3.62977479740048	NA	NA	NA	NA	2.3045430631489	NA	NA	NA	2.23703287557681	NA	5.378621462933	2.9158604673812	2.2475076257465	2.11859153620578	2.11385293080206	NA
99	USA300HOU_RS06695	3.66537650510047	NA	2.91385556798578	2.56101910516657	2.64788335224571	NA	3.29255268761177	NA	2.58554707617975	NA	NA	2.53750730514146	2.64884942253752	NA	3.90697013595955	3.18136918152248	3.43068910527722	5.21192412535779	NA	3.23411879555592	2.8501418979386	3.20623952479285	NA
100	USA300HOU_RS06820	-2.28978243550086	NA	-1.49946487825335	-1.65343721876655	NA	NA	-1.73685943052828	NA	NA	NA	NA	NA	NA	NA	1.49845877553165	NA	NA	-2.15924399124548	NA	NA	NA	NA	NA
101	USA300HOU_RS06910	1.35405381687095	NA	NA	NA	NA	1.03210981438975	1.45683869378928	NA	NA	NA	NA	NA	NA	NA	NA	NA	NA	2.55896536515725	NA	1.29733389125716	NA	NA	NA
102	USA300HOU_RS07025	1.0057093011438	NA	1.53024004952584	1.86913830675915	1.99777532557069	NA	NA	1.13615369278295	1.39054133390007	1.41657794421842	1.73594018605616	-1.46705118333274	-1.43489341575932	-1.03308432493538	NA	NA	NA	NA	-1.05560248687047	NA	NA	NA	NA
103	USA300HOU_RS07040	1.17481574826962	NA	NA	1.19930006264417	1.34385079253702	NA	NA	NA	NA	NA	NA	1.88513408625378	NA	1.4389726055521	NA	NA	NA	3.29662680903506	1.35043731765445	2.28842711658842	1.43458252593863	1.9626850482988	1.43050864586478
104	USA300HOU_RS07155	-1.17838574458231	NA	NA	NA	NA	NA	NA	1.00076248184738	NA	1.07602492500255	NA	NA	NA	NA	NA	NA	NA	NA	NA	2.08012524138019	NA	1.47742860340141	1.79073003139853
105	USA300HOU_RS07160	1.02434779087847	1.13120219483226	1.65460420000107	1.76728256227404	1.03324730693647	NA	1.03344315752328	1.6850577608974	1.44052353964599	2.22429601729211	1.5278470259723	NA	NA	NA	NA	NA	NA	2.45129085180997	1.45775886136336	3.55581508603833	1.6816645015033	2.54876311987668	2.93492112897297
106	USA300HOU_RS07235	3.09144962692346	NA	2.70792366074381	2.27378942776645	3.16761216535393	NA	NA	NA	NA	NA	NA	NA	NA	NA	NA	NA	NA	4.55197186328385	NA	NA	NA	NA	NA
107	USA300HOU_RS07265	-1.43530157938508	NA	NA	NA	NA	NA	NA	NA	NA	NA	NA	NA	NA	NA	1.24503294464034	NA	NA	-1.61478344635251	NA	3.66047427432785	NA	3.05314200286478	2.75395563076003
108	USA300HOU_RS07290	-1.45742179878752	NA	-1.27766584126927	-1.08033914597335	-1.37943446230108	NA	NA	NA	NA	NA	NA	NA	NA	NA	-1.02656863103757	NA	NA	-3.12245390230335	-1.16264642364099	-1.01546348732206	-1.36894374339251	-1.27122267056872	NA
109	USA300HOU_RS07385	2.19339341585434	NA	1.85107019590518	1.80114746140471	1.67644268632727	NA	1.68750676156089	NA	NA	NA	NA	NA	NA	NA	NA	NA	NA	1.43021220869982	NA	NA	NA	1.56447135942076	1.29257556758743
110	USA300HOU_RS07535	-1.29404935194173	NA	-1.02203916764178	NA	NA	NA	NA	NA	NA	NA	NA	NA	NA	NA	1.17464928271715	1.0791901133948	1.20024257380855	NA	NA	NA	NA	NA	NA
111	USA300HOU_RS07610	-1.02878172891982	NA	NA	-1.1036710973194	NA	NA	NA	NA	NA	NA	NA	NA	NA	NA	NA	NA	NA	-1.84866511001442	NA	NA	NA	NA	NA
112	USA300HOU_RS07920	2.05795512908432	NA	1.55287954123495	NA	NA	2.26996965199197	2.09267424408025	1.38629786652723	NA	NA	NA	1.58729176696624	NA	NA	NA	NA	NA	3.93454122449389	1.83109212016084	1.79776204951417	1.60209233403389	1.7973573263842	1.57716921014373
113	USA300HOU_RS07940	1.26597982602939	NA	NA	NA	NA	NA	1.26484691172887	NA	NA	NA	NA	NA	NA	NA	NA	NA	NA	2.50984569201302	NA	NA	NA	NA	NA
114	USA300HOU_RS08010	-1.49226913626243	NA	NA	NA	NA	NA	NA	NA	NA	NA	NA	NA	NA	NA	NA	NA	NA	NA	NA	NA	NA	NA	NA
115	USA300HOU_RS08025	1.43536004860747	NA	1.40273167036853	1.55959638519963	NA	NA	1.7336165383338	NA	1.40071758617627	1.2145265650616	NA	NA	NA	NA	NA	NA	NA	2.84472194383311	NA	2.22545206501987	1.23262914434229	1.8195445059023	1.43908034277669
116	USA300HOU_RS08135	-1.59926726637457	NA	NA	-1.53569829207624	-1.75266875188783	NA	NA	NA	NA	NA	NA	NA	NA	NA	NA	NA	NA	NA	NA	NA	NA	NA	NA
117	USA300HOU_RS08255	1.13092049215283	NA	1.0824647581975	1.17146955029126	NA	NA	1.50595951429049	NA	1.21740780294888	1.26303439785243	NA	NA	NA	NA	NA	NA	NA	2.37592337669466	1.28734935334008	1.60954668454854	1.09709325527637	1.60971663462707	1.23530487393099
118	USA300HOU_RS08265	2.91483072365771	NA	2.81251519645125	3.32363605490489	3.1011785289094	2.28433874755082	2.6402476350948	NA	2.21711040464161	2.42086744802021	NA	NA	NA	NA	NA	NA	NA	3.53394652824379	2.22151405799029	2.93351812763589	2.36250263199387	2.53207584340998	2.55843317657231
119	USA300HOU_RS08270	1.22300318095379	NA	1.17430777894472	1.31378602978038	1.0819099180208	NA	NA	NA	NA	NA	NA	NA	NA	NA	NA	NA	NA	2.0948863646953	1.14029127679111	1.19093193490835	NA	1.14709690439292	NA
120	USA300HOU_RS08370	1.89751069443195	NA	1.94669362648503	1.36609606464619	1.53863924021354	1.87559020422536	1.82499397064278	1.31041382565885	NA	1.88237282363084	1.68091916006485	NA	NA	NA	NA	NA	NA	2.45305040063092	1.66622291236214	2.15737709713684	1.46271870302627	1.65021934524992	1.79010671510771
121	USA300HOU_RS08455	-1.55811218083967	NA	NA	-1.69163871811585	-1.36882520330275	NA	-1.08591229461874	NA	-1.26632386264102	-1.23360890339967	NA	-1.63888148147877	NA	NA	NA	NA	-1.23802342811002	-3.95175063246382	NA	-2.43206876034616	-1.08357457454673	-1.4009832649861	-1.53869011621217
122	USA300HOU_RS08575	-1.04090271780967	NA	NA	-1.02060101201403	NA	NA	NA	NA	NA	NA	NA	NA	NA	NA	NA	NA	NA	NA	NA	NA	NA	NA	NA
123	USA300HOU_RS08610	-1.51307573404538	NA	NA	NA	-1.03947328958064	NA	NA	NA	NA	NA	NA	NA	NA	NA	NA	NA	NA	-1.19065619045351	NA	NA	NA	NA	NA
124	USA300HOU_RS08690	-1.01717019950314	NA	NA	NA	NA	NA	NA	NA	NA	NA	NA	1.36734382386581	NA	NA	NA	NA	NA	NA	NA	NA	NA	NA	NA
125	USA300HOU_RS08715	-1.80523665519646	NA	NA	-1.07571469142988	-1.16884794117527	NA	-1.39566563003937	NA	NA	NA	NA	NA	NA	NA	NA	NA	NA	-1.52302335206389	NA	NA	NA	NA	NA
126	USA300HOU_RS08765	2.1970466376202	NA	1.81200427822768	1.06887597826668	1.52623773292912	NA	2.17845311941292	NA	1.17677776578088	1.2562514159829	1.15268312475455	NA	NA	NA	NA	NA	NA	2.90541469896127	1.711839667942	1.82633438426114	1.4474211231198	1.70255261751594	1.3972329367146
127	USA300HOU_RS08895	-1.31613931986888	NA	-1.32681800501526	-1.68017979317403	-1.30318484214032	NA	-1.4556022823497	-1.20488720219782	-1.0830223597578	-1.50259922643104	-1.32623942051566	-1.97323120554389	NA	NA	NA	NA	NA	-3.89869981135743	NA	-2.40826513397494	-1.4886463278275	-1.66362615171818	-1.82595615817606
128	USA300HOU_RS08920	3.23580672107568	NA	2.32145368301131	2.4578350507356	2.91447877133898	NA	2.70289202323382	NA	NA	NA	NA	2.12925172857859	NA	NA	NA	NA	NA	4.49489815990654	NA	2.02743539389285	2.44188632515774	NA	NA
129	USA300HOU_RS09275	1.51805757775772	NA	1.74941668179939	1.33636632566549	1.26221620611763	1.45349186063278	1.42164352639919	1.27476138578506	NA	1.597169213891	1.47304878688653	NA	NA	NA	NA	NA	NA	2.97082630214788	1.91546076356516	2.53870445729577	2.09356718578907	2.23852076128372	2.46499090003276
130	USA300HOU_RS09460	2.1697305863038	NA	2.25739878649039	1.69859982040303	1.97415865966606	NA	1.39018809516982	NA	1.42301161408086	1.3547197112666	NA	1.8422021284908	1.21575134499372	1.13636942859698	1.4362756855433	1.33914015996871	NA	3.94290220547059	1.90483358240749	2.30783502285848	2.04028973454564	2.4781826818657	2.13630692935942
131	USA300HOU_RS09520	-1.42955185885878	NA	-1.08324581378883	NA	NA	NA	NA	NA	NA	NA	NA	NA	NA	NA	NA	NA	NA	-1.25050128483114	NA	NA	NA	NA	NA
132	USA300HOU_RS09600	3.06040057637634	NA	2.5144673927802	1.74378052496175	2.53700285824104	NA	NA	NA	NA	NA	NA	1.53676264976844	NA	NA	NA	NA	NA	3.67593881841303	1.77055693057973	NA	1.85506741248553	1.73393510319955	NA
133	USA300HOU_RS09605	1.08556757765189	NA	NA	NA	NA	NA	NA	NA	NA	NA	NA	NA	NA	NA	NA	NA	NA	1.53742315933093	NA	NA	NA	NA	NA
134	USA300HOU_RS09675	1.21603732112022	NA	1.39847404617134	1.43699198365462	1.88503353149009	1.12912397187379	1.43115456080714	1.41420227500474	1.48513948607757	1.74282747469983	1.64753720592369	1.62820406024639	NA	1.66148803443453	1.33307408448676	1.15118658545006	NA	2.0966458700196	NA	2.6192880379716	1.56009054305902	NA	1.08452620090366
135	USA300HOU_RS09780	2.48392157644521	1.55646299661603	2.42698161759174	2.74370922974964	2.76466069204159	NA	2.6159702571565	1.41261202095973	2.51831861262016	2.23302594353234	1.60902874506217	NA	NA	NA	NA	NA	NA	3.49786492920408	1.74528070602822	2.66201163079813	1.74533030105945	2.47187322275399	1.82472138828009
136	USA300HOU_RS09830	2.56860404721494	NA	2.52490278829518	3.08263280538095	2.87816643344749	NA	1.96822545391242	NA	1.90270326086641	2.04911865385031	NA	1.3155776986777	NA	NA	1.85169633752665	1.28476444477992	1.41504472928315	4.74006791593334	1.91837716640586	3.46130958278404	2.39733990652527	2.70459360570255	2.28840883097043
137	USA300HOU_RS09860	-1.06827895453633	NA	NA	NA	NA	NA	NA	NA	NA	NA	NA	NA	NA	NA	NA	NA	NA	-1.24310970550637	NA	NA	NA	NA	NA
138	USA300HOU_RS09885	-1.12314668977391	NA	NA	NA	NA	NA	NA	NA	NA	NA	NA	NA	NA	NA	NA	NA	NA	-1.04775103067604	NA	NA	NA	NA	NA
139	USA300HOU_RS10150	2.22402052953204	NA	1.89183719507195	1.95220924600361	1.89756395375839	NA	1.82941176326793	NA	1.23372646132664	NA	NA	NA	NA	NA	NA	NA	NA	3.41957320531416	1.63693890425368	2.5027786146496	1.64728648927473	1.89369662262484	1.79332744386164
140	USA300HOU_RS10160	1.45602410575499	NA	1.03566678885502	1.4009719913196	NA	NA	1.92785331383261	NA	1.02680077989548	1.0989224072503	1.10751352149674	NA	NA	NA	NA	NA	NA	2.30984910115432	1.38739358884973	2.26829091470785	1.38940439999595	1.55337278790681	1.69331174970878
141	USA300HOU_RS10200	4.14349065630826	NA	3.33884685851081	3.48262817876441	2.7679354858508	NA	3.70274817392265	NA	3.35970023049736	1.90374980956281	2.09352497896218	NA	NA	NA	NA	NA	NA	4.69271282600239	3.10468139111127	3.97643908273049	3.09436730157206	3.33531861840647	2.79009090446842
142	USA300HOU_RS10235	2.29730220240296	2.82034663251104	4.21040633227841	5.2969848828137	4.34409617735105	1.85841532163699	2.1401418731356	3.90903148961161	4.09504858696472	4.81702735112962	4.2314888579995	NA	NA	1.83861392973957	1.82475116974419	NA	NA	3.46352221431808	1.65338461248259	6.66519651972774	2.36943002006122	5.71033384369904	6.12017722363184
143	USA300HOU_RS10375	-1.28059482372173	NA	-1.73400367249304	-1.78980677560585	-1.71858594531394	NA	NA	NA	NA	NA	NA	NA	NA	NA	NA	NA	NA	NA	NA	NA	NA	NA	NA
144	USA300HOU_RS10450	3.21379044410237	NA	2.47131446452072	2.66855251487566	2.93269848152243	NA	3.48921039216535	NA	2.81644409247754	2.42427260467962	NA	1.63038212482593	NA	NA	2.66259158859855	NA	1.67985432667039	4.54749518764915	1.74453148409232	3.12245363885351	3.14859425630658	2.508266965579	2.33025391983315
145	USA300HOU_RS10470	1.32504122913805	NA	NA	NA	NA	NA	NA	NA	NA	NA	NA	NA	NA	NA	NA	NA	NA	1.79244341661228	NA	NA	NA	NA	NA
146	USA300HOU_RS10475	-1.39739670080824	NA	NA	NA	NA	1.07971009546219	NA	1.73274060858572	1.27023811307576	1.71491193531768	1.23379246057839	1.17408189048126	NA	NA	NA	NA	NA	-1.06792095557983	NA	1.58146045736615	NA	1.11720811145262	1.67283598024434
147	USA300HOU_RS10480	2.17754561970831	NA	2.0358007725056	1.50191204826531	1.51819730441546	NA	1.8565351753084	NA	1.28420116106318	NA	NA	NA	NA	NA	1.05810636639144	NA	NA	2.97579878926449	1.36606521238604	2.25003391678346	1.94171241142446	1.99036256369806	1.54741089455239
148	USA300HOU_RS10490	1.69186610986257	NA	1.64637914574082	1.69590490356848	1.33641790163811	NA	1.18425451488079	NA	NA	NA	NA	NA	NA	NA	1.02614254173531	NA	NA	1.63878466682572	NA	1.12857650179755	1.29050527352119	1.04684976916313	NA
149	USA300HOU_RS10545	1.33502294010116	NA	NA	-10.0556562020164	-9.6321684572664	NA	1.7884713941217	NA	NA	-9.89020317755666	-9.82445413281714	NA	NA	NA	NA	NA	NA	2.06140419668294	NA	NA	NA	NA	NA
150	USA300HOU_RS10555	1.06110521057261	1.00120414465073	1.35109104760933	-7.25103650613519	-6.82746022868989	NA	NA	NA	-1.03744717784003	-7.08549496030182	-7.0197459126774	6.18486378419791	3.43134249535542	NA	NA	NA	NA	7.28916731190501	5.33922529959293	1.16707867831292	1.21427372295603	1.23803612322061	NA
151	USA300HOU_RS10560	-1.01940887097151	NA	-1.03769875894003	-12.2142066264573	-11.7907366981661	-1.59303896696289	-2.01406303642296	-1.66123624949265	-1.6755232727941	-12.0487714306369	-11.9830223827937	NA	NA	NA	NA	NA	NA	NA	NA	-1.03386323170952	-1.21811436011206	-1.14447999917561	-1.19093682183778
152	USA300HOU_RS10805	2.16519406018744	NA	NA	NA	NA	2.09013977903741	1.88888736216596	1.36479831780186	NA	NA	NA	1.5974168186284	NA	NA	NA	NA	NA	3.94605142722447	2.12212723026811	1.89683531007596	1.81029102124906	1.53798071433398	2.10714841304838
153	USA300HOU_RS10855	1.99722240943472	NA	1.43387020510648	-9.36725704722689	-8.94374307043805	NA	1.44900837824598	NA	NA	-9.20177778671806	-9.13602874300037	NA	NA	NA	NA	NA	NA	1.95333975268667	NA	NA	NA	NA	NA
154	USA300HOU_RS10885	1.11979031384851	-1.38656947917172	NA	NA	NA	NA	NA	-1.83749708963877	-1.59508533748986	-1.93445680297134	-1.80394783161617	NA	NA	NA	-1.11281420838465	NA	NA	NA	NA	-1.28494235900654	NA	NA	-1.03791554618668
155	USA300HOU_RS11155	1.42954368190764	NA	NA	2.13776186151614	NA	NA	1.153312965328	NA	NA	1.09392089254657	NA	NA	NA	NA	NA	NA	NA	2.21906716985037	NA	NA	NA	NA	NA
156	USA300HOU_RS11165	2.69961687004799	NA	2.62212185978606	NA	2.87631959672168	NA	2.93198117486654	NA	1.98443294254663	NA	NA	2.67944786776572	1.98741554412019	2.31136431925233	2.9517822239406	2.47488837962502	NA	4.41212471142903	2.62264249453	3.23873833280154	2.87046994642576	3.08388009396868	NA
157	USA300HOU_RS11200	2.7874372222227	NA	2.24361118921515	1.82580768061676	2.0341253929298	1.56185439267719	2.72421029808692	NA	1.87797630568024	1.2495063869811	1.36353020896261	1.2000088267662	NA	NA	NA	NA	NA	4.37808865665918	2.16566571831548	2.75910092627577	2.11242813873867	2.08286334233007	1.96617396098183
158	USA300HOU_RS11255	2.83827228456003	NA	2.39022909629617	2.34566270351289	2.13049832207928	NA	2.56238265429223	NA	NA	NA	NA	NA	NA	NA	NA	NA	NA	2.04422797733413	NA	NA	2.15320298231508	NA	NA
159	USA300HOU_RS11445	-1.11528038701534	NA	-1.10892357419259	-1.41590795277844	-1.41370297762435	NA	-1.52132758921417	-1.10986983756978	NA	-1.26215969803554	NA	-1.16050105697932	NA	NA	NA	NA	NA	-2.22627388580344	NA	-2.25733471464815	-1.39532920719528	-1.44414565616609	-1.48984385914153
160	USA300HOU_RS11580	-1.0326162275885	NA	NA	NA	NA	NA	NA	NA	NA	NA	NA	NA	NA	NA	NA	NA	NA	NA	NA	NA	NA	NA	NA
161	USA300HOU_RS11605	1.81065792274541	NA	1.16484872388784	1.8934685843277	1.37479364569273	1.18377923967811	1.67157634257625	NA	NA	NA	NA	1.02461695087688	NA	NA	NA	NA	NA	2.86191490187593	1.07179387499705	NA	1.02079952315366	NA	NA
162	USA300HOU_RS11740	3.37797397377693	NA	3.32296435921231	2.69898404840247	3.07678534308204	NA	2.69221789884205	NA	2.67624569049143	1.71759215572739	1.44685164541481	NA	NA	NA	NA	NA	NA	4.50022078196939	1.98253579038501	3.97495098373623	2.28926498858861	3.17799141161505	2.50789709297502
163	USA300HOU_RS11915	3.71321854315348	NA	3.3859358595084	3.11629853738161	3.23472287903065	NA	2.79538437373009	NA	NA	NA	NA	3.90767213743534	3.29489962372364	NA	3.9532670516671	3.18485478991957	3.21749114337445	5.79476033671326	3.14725065316622	3.57692416281684	3.31593116227923	4.2725553436913	3.05523347406474
164	USA300HOU_RS11980	1.40227574285129	NA	NA	1.07849907175786	1.20175147829321	NA	NA	NA	NA	NA	NA	1.35678258370306	NA	NA	NA	NA	NA	2.54364463895885	NA	NA	NA	NA	NA
165	USA300HOU_RS11995	1.98409902612124	NA	NA	NA	NA	NA	2.03415667553804	NA	NA	NA	NA	NA	NA	NA	NA	NA	NA	1.88794104293799	NA	NA	NA	NA	NA
166	USA300HOU_RS12095	-1.07033828191002	NA	-1.033232902725	-1.37846841963788	-1.04581198799411	NA	-1.10936194505845	-1.10410215789297	-1.06500730358548	-1.23544582111337	-1.02275560142682	-2.17617922753934	NA	NA	NA	NA	NA	-3.93615285325544	NA	-2.48469273176063	-1.4152412154958	-1.57833853100594	-1.68449334321345
167	USA300HOU_RS12100	-1.21821187839291	NA	-1.08471208380088	-1.48173580120412	-1.46602686795484	NA	-1.16110679120555	-1.07761357416601	NA	-1.32975930757567	NA	-2.09239910408357	NA	NA	NA	NA	NA	-3.02259970202862	NA	-2.55854780613712	-1.56442535403108	-1.83816989229081	-1.81288881062723
168	USA300HOU_RS12110	-1.43254393455106	NA	-1.54794570377394	-1.51495957970827	-1.60973490183617	NA	-1.45347516986433	NA	-1.39737055694029	-1.31788222712663	-1.35016355289504	-2.47131997093522	NA	NA	NA	NA	-1.01101322682493	-3.24034189552438	-1.40376598153668	-3.21901022771171	-2.18199826739207	-2.18040721460296	-2.16469686756188
169	USA300HOU_RS12185	2.16905797044724	NA	2.32827540522047	2.40316590971381	1.76805777259349	1.44741691411155	1.97679639188897	1.28227652629213	1.42231519776367	1.70038853425538	1.3494647511711	NA	NA	NA	NA	NA	NA	2.89551884318502	NA	3.3097819448695	1.92442975102019	2.28278869299686	2.21323640482947
170	USA300HOU_RS12230	1.53414413769059	NA	NA	NA	NA	NA	NA	NA	NA	NA	NA	NA	NA	NA	NA	NA	NA	2.5696578492554	NA	NA	NA	NA	NA
171	USA300HOU_RS12255	-1.13024988738252	NA	NA	NA	NA	NA	-1.25848473350174	NA	NA	NA	NA	-1.19647073039359	NA	NA	NA	NA	NA	-1.38079607647547	NA	-2.10580544553393	NA	-1.05960472491361	NA
172	USA300HOU_RS12265	1.96337515384706	NA	1.17720598610828	NA	NA	NA	NA	NA	NA	NA	NA	NA	NA	NA	NA	NA	-1.06383404391487	2.85473685956449	1.11290290318041	1.39006694977128	NA	1.20113073167852	NA
173	USA300HOU_RS12355	1.22150333958923	NA	NA	NA	NA	NA	NA	NA	NA	NA	NA	NA	NA	NA	NA	NA	NA	1.83544100115536	NA	NA	NA	NA	NA
174	USA300HOU_RS12395	-1.40814893184774	NA	NA	NA	1.87245401526739	NA	NA	NA	NA	2.26369165203319	3.48914500604736	-2.473552512524	-2.4124654981515	-2.62107038600043	NA	-2.49647114418289	-1.38523685918874	-3.82556677380799	-2.73752427422298	-2.77056966267859	NA	-2.2506123144645	-1.01750566989903
175	USA300HOU_RS12400	-1.01310048144599	NA	NA	1.22259964504933	2.07723361427879	NA	NA	1.06269292851125	NA	2.3592886946054	3.53997271462805	-1.9107543707093	-2.85918118536279	-2.16183246163688	NA	-3.02203222733803	-1.66074832175267	-2.52229425859081	-2.73722492616255	-2.14080043717288	NA	-2.01912304297473	NA
176	USA300HOU_RS12490	3.35121739644671	NA	2.45291055923749	2.1150335631247	1.92268729280721	NA	2.62374992235823	NA	NA	NA	NA	NA	NA	NA	NA	NA	NA	3.79283489475723	1.87700684689225	1.85253690762329	1.97893093032306	NA	NA
177	USA300HOU_RS12495	-1.03566088296839	NA	NA	NA	NA	1.14221400717759	NA	NA	NA	NA	1.44377354870938	NA	NA	NA	NA	NA	NA	NA	NA	NA	NA	-1.1500156749005	NA
178	USA300HOU_RS12520	2.78404615671724	NA	NA	2.5086608465798	NA	NA	NA	NA	NA	NA	NA	NA	NA	NA	NA	NA	NA	NA	NA	2.7019367024782	2.48297420634498	NA	NA
179	USA300HOU_RS12555	2.08403458333702	NA	1.76686421829079	1.2184202277197	1.29830785977855	NA	1.89218418677252	NA	1.52215981808531	1.81399479536948	1.39062320305005	1.25768695808442	NA	NA	NA	NA	NA	3.7561556479636	1.51910827525102	3.0116483697866	2.34654234214135	2.48651333817795	2.10935397936124
180	USA300HOU_RS12890	2.64063230553365	NA	2.3400476022706	1.78341992379609	1.78674469691581	1.42099006406897	2.54591416265655	NA	1.64295650651279	1.57351790270473	1.14268071533097	NA	NA	NA	NA	NA	NA	3.19054048451226	2.10144702409937	2.18691173626541	1.73140144990858	1.8707923689043	1.79797236933704
181	USA300HOU_RS13015	-1.21208967878312	NA	NA	NA	NA	NA	NA	NA	NA	NA	NA	NA	NA	NA	-1.59315135075882	NA	-1.19212642859703	-1.0593575703075	NA	NA	NA	NA	NA
182	USA300HOU_RS13030	1.17098730128623	NA	NA	NA	NA	NA	NA	NA	NA	NA	NA	NA	NA	NA	NA	NA	NA	2.17904360406028	NA	NA	NA	NA	NA
183	USA300HOU_RS13170	2.65159215380074	NA	2.09712245665994	2.37150897781033	2.66360077571718	NA	2.21312611404041	NA	NA	NA	NA	NA	NA	NA	NA	NA	NA	3.25157668602941	NA	2.79825332176961	2.00696961377328	2.03590284133058	1.83693872763601
184	USA300HOU_RS13320	-1.67900250089836	NA	-1.06612089306877	NA	NA	NA	-1.05359778220069	NA	NA	NA	NA	NA	NA	-8.6948555238686	NA	NA	NA	NA	NA	-9.11578642110538	NA	NA	NA
185	USA300HOU_RS13410	2.59429176631719	NA	1.77681782904309	3.60033190567869	2.40685242623029	NA	2.15037615894617	1.86642357749836	NA	3.60988341528585	1.7936006553933	NA	-2.40306811715394	NA	NA	NA	NA	2.71685886855108	NA	3.89888629681217	2.37091222206674	1.48820331115905	1.59875074380161
186	USA300HOU_RS13460	1.36715376851848	NA	NA	NA	NA	NA	1.15628424316402	NA	NA	NA	NA	NA	NA	NA	NA	NA	NA	1.60023212271432	NA	NA	NA	NA	NA
187	USA300HOU_RS13510	2.0879720266832	NA	1.89707912332416	NA	1.90244173316313	2.7685861964454	2.86551134346295	NA	NA	1.94673388324919	NA	NA	NA	NA	NA	NA	NA	2.93892701092961	1.99642098154095	NA	NA	NA	NA
188	USA300HOU_RS13625	4.93851062953951	NA	4.23747571806064	4.06441133787477	3.91378472484883	NA	4.18450735453644	NA	3.67683716413108	NA	2.36248056504139	NA	NA	NA	2.82303545762186	NA	NA	5.82789659814578	3.5193634875151	4.53587707623948	3.42941952873373	3.40506315620456	4.08635113667714
189	USA300HOU_RS13635	1.54457961437226	-2.09307235709608	NA	-2.28691323357453	-2.25224933346552	2.38615359092388	2.9324220660423	-2.22465018507603	NA	-3.00189483747797	-2.11222782112073	6.18235731627971	4.76401717842782	3.39466249642677	-2.03801790723428	2.98921104508821	2.25873043061174	7.5335479120237	5.37478619018399	NA	-1.34635729825471	1.36738110190035	NA
190	USA300HOU_RS13670	-1.41134740926231	NA	NA	NA	NA	NA	NA	1.28922041146325	NA	1.71978837355893	NA	NA	NA	1.17559955161545	1.12598444654419	NA	NA	NA	NA	1.1084012715155	NA	NA	NA
191	USA300HOU_RS13810	2.25345849947358	NA	NA	NA	NA	NA	1.96884368255815	NA	NA	NA	NA	NA	NA	NA	NA	NA	NA	2.60722317251715	NA	NA	NA	NA	NA
192	USA300HOU_RS13935	1.31771574709292	NA	1.41892905523507	-2.05814111350026	-1.18098051112479	NA	1.03647628119125	NA	1.08219053263216	-1.57532833968355	-1.42699811951865	-1.00156642065409	NA	NA	NA	NA	NA	1.35467113516606	1.2831113845154	NA	1.80928415176614	NA	NA
193	USA300HOU_RS14045	-1.49475129950947	NA	NA	NA	NA	1.53363497625111	NA	NA	NA	NA	NA	NA	NA	NA	1.23391215117997	NA	NA	-1.97852761234081	NA	NA	NA	NA	NA
194	USA300HOU_RS14120	4.95038084158044	NA	4.9544565477241	5.28859223704231	6.41096450696241	NA	4.98629427182705	NA	4.45029481013925	4.11910004993656	4.15278878646585	4.56131272762128	NA	4.20113577497937	NA	NA	NA	6.5934471235217	NA	7.01526343725593	5.22639102711819	4.47033444658591	4.26852584080121
195	USA300HOU_RS14495	1.26063076842165	NA	1.22265626397824	1.08099610104194	1.58670977417703	NA	NA	NA	NA	NA	NA	NA	NA	NA	NA	NA	NA	2.75045446989808	NA	NA	1.3524112152627	1.42496118779904	NA
196	USA300HOU_RS14535	-1.43866179346419	NA	NA	NA	NA	NA	NA	NA	NA	NA	NA	3.38068199150324	NA	NA	1.31522723312571	NA	1.08315820398972	2.9899777813114	NA	2.26031307467214	1.51474818195162	2.66778112596406	2.10104915256635
197	USA300HOU_RS14605	1.26241126795409	NA	NA	NA	NA	NA	1.18876226321262	NA	NA	NA	NA	NA	NA	NA	NA	NA	NA	2.27729733090504	1.011938925961	NA	NA	NA	NA
198	USA300HOU_RS14645	2.73280021564674	NA	2.27935340497052	2.29299960000971	2.34024898704971	NA	2.24829823459282	NA	1.78492857607396	1.57893609676287	NA	NA	NA	NA	NA	NA	NA	3.47739383836019	1.12877063491726	2.56882533197125	1.36375347731658	1.4439206124905	NA
199	USA300HOU_RS14670	1.42313444967251	NA	NA	1.26735980664904	NA	NA	NA	NA	NA	NA	NA	NA	NA	NA	1.4627822834501	NA	NA	1.46806517472889	NA	NA	NA	NA	NA
200	USA300HOU_RS14725	-1.84775607426501	NA	-2.10304681389804	-2.01836690374268	-1.88373351232367	NA	-2.37869177562192	NA	-1.88711283103238	-1.79855197511415	-1.94735543580328	-2.11654941823618	NA	NA	NA	NA	-1.15906267440284	-3.71337431132731	-1.81414229029527	-3.29621538188772	-2.09854393267152	-2.68677724284189	-2.68772814416933
201	USA300HOU_RS14745	1.28285773897492	NA	NA	NA	1.15478900397045	NA	1.34769074982239	NA	NA	NA	NA	NA	NA	NA	NA	NA	NA	2.38257748166767	NA	1.24683969819119	NA	NA	NA
202	USA300HOU_RS14750	3.81759731566404	NA	3.11409790171995	3.91849779655082	3.56548231777466	NA	3.25925265161161	NA	2.60843200848588	1.79603510158101	NA	NA	NA	NA	2.08976035172266	NA	NA	4.63846916200317	2.31647329339644	3.45294043436521	2.29759770408738	2.6875274325389	2.22826814369196
203	USA300HOU_RS14760	2.27100559347614	NA	2.10970867853898	1.77953641362971	2.16770226811794	1.16333269710484	1.61690441131382	NA	1.29610028370658	1.20116182721077	1.08878752806576	1.24883291630268	NA	NA	1.26707462434037	NA	NA	3.52201315870787	1.60643833136661	1.99825480373621	1.68432628296362	1.48605405892645	1.29884151247836
204	USA300HOU_RS14775	2.86736929746959	NA	2.71609608885204	2.99733349974887	2.66357090436192	NA	2.08080817766109	NA	1.76457920210756	NA	NA	NA	NA	NA	NA	NA	NA	3.42504491089786	1.73307196083934	2.65972816031547	1.79990122739923	2.16846992350825	1.90926475798489
205	USA300HOU_RS14785	4.43465022712657	NA	4.39546498839065	4.1887698085308	4.51213558207886	NA	NA	NA	NA	NA	NA	3.39278540311158	2.71921031685928	2.7359288661205	3.47165974793035	3.17224338844242	NA	5.70582229369342	2.46223473537635	4.27626196786764	3.19466527048423	3.86411041449786	2.43045500117552
206	USA300HOU_RS14875	1.33947750557537	NA	1.10461470574247	1.04569769684048	1.08364129853696	1.24883709825314	1.38425825056309	1.08411497190886	1.09648365772808	1.54195968550085	1.38995098457289	NA	NA	NA	NA	NA	NA	2.70801982336592	1.73464992394767	2.10867503449842	1.78906099205036	1.67621286507976	1.95629448508471
207	USA300HOU_RS14895	5.50062261749781	NA	5.39739741692875	5.60176476038013	5.87523398487535	NA	5.00764007576411	NA	4.6403618644422	4.14798440300654	3.45674021926261	3.03202354640025	3.34262184467049	3.40682074495762	3.78593604890774	3.36708089830943	3.23846642025243	5.90058104757108	4.12133114351924	4.38536828532016	4.38323408901284	4.9214240200802	3.64363195750545
208	USA300HOU_RS15020	-1.39681822349489	NA	NA	-1.59616574590477	NA	NA	NA	NA	NA	NA	NA	3.05030099003182	1.97937717417268	NA	1.91735421746165	1.70452283608896	2.13883734614288	1.14654251459427	1.30253209984079	1.98125680864068	1.28665132067081	1.63888868284804	1.79559437096869
209	USA300HOU_RS15075	-3.06491825785949	NA	NA	NA	NA	NA	NA	NA	NA	NA	NA	NA	NA	NA	NA	NA	-2.46131226029954	-6.53446643957972	NA	NA	NA	NA	NA
210	USA300HOU_RS15080	5.22442938096618	NA	4.94429858811273	5.74701443627473	6.01848900316504	NA	4.96212363494378	4.32034443243874	6.09039600606395	6.22345996851204	4.80574398681579	5.7556036415488	4.52282412692	6.36818040793354	6.00059932032366	NA	4.35799488586434	7.25632996241939	4.89593509085008	7.77225818890042	4.98565308580003	6.24312935034423	5.27718629366694
211	USA300HOU_RS15230	-2.23086250859319	NA	-1.95580904525117	NA	NA	NA	-2.0769001136668	NA	-1.86002649476017	NA	NA	NA	NA	1.36425319713461	NA	1.5721225278541	1.23277103387865	-1.11766626955002	NA	NA	NA	NA	NA
212	USA300HOU_RS15295	-1.11259415436382	NA	-1.5906687867934	-1.54968851444995	-1.47180850505455	NA	-1.48687266666405	NA	-1.09741046734571	-1.04073570608033	NA	NA	NA	NA	NA	NA	NA	-1.51398383133344	NA	-2.7353183069551	-1.14548324223052	-1.25035315498791	-1.54571460577294
213	USA300HOU_RS15345	4.59541557476355	4.99583910617008	7.25179403274485	8.24435955437227	7.94215452158103	NA	4.65743454751258	5.00008258980904	7.19723978383045	7.14774690894431	5.26324927861341	NA	NA	5.03878513380465	7.13718002725151	NA	4.34622853203299	5.94965743501636	4.31836575753595	10.3122905656669	6.52463988586605	9.79424782432701	8.98231249881788
214	USA300HOU_RS15380	2.65375929318672	NA	2.16685823334994	2.60638561953101	2.70030260066472	NA	2.42764680882738	NA	2.00540066434011	2.14335122624564	1.59950140798633	1.32904566128434	NA	NA	NA	NA	NA	3.51897254631966	NA	3.41578030287345	2.0097887308284	1.94830894249565	NA
215	USA300HOU_RS15430	3.06206449697785	NA	2.80637816803945	-7.11509664064949	-6.69152874076528	NA	2.11932146953366	NA	1.72119298774446	-6.94956344534866	-6.88381440461136	NA	NA	NA	1.56883382690265	NA	NA	4.04989232280614	1.90690807622625	1.83822724722449	NA	2.13484153708138	1.57596821925126
216	USA300HOU_RS15440	-2.64981345816879	NA	NA	-8.43780486134988	-8.01418210347023	NA	NA	NA	-1.67714689618433	-8.27221681860484	-8.20646777517902	NA	-1.42486751041795	NA	-1.22069601446163	-1.91937946350882	-2.04548339919386	-3.83620831287102	-1.51788191923552	NA	NA	-1.52475444658427	NA
217	USA300HOU_RS15645	3.37295088274542	NA	NA	2.76711889468661	3.53475431377874	NA	3.00190001571581	NA	NA	NA	NA	NA	NA	NA	3.14114078860196	NA	2.47847447331405	3.73800754597967	2.5320661499696	2.6071417594978	NA	2.23995921221589	NA
218	USA300HOU_RS15655	1.86046457296054	NA	1.68713446405683	2.44119215357662	2.13763391605808	NA	NA	NA	NA	NA	NA	NA	NA	NA	NA	NA	NA	1.64040669671604	NA	NA	NA	NA	NA
219	USA300HOU_RS00035	NA	-1.08405068535133	NA	-1.24485090970161	NA	NA	NA	-1.14250238365354	NA	-1.40329138211578	NA	-1.32645977594384	NA	-1.0731407761507	NA	NA	NA	-2.28141639681799	NA	-3.08471340036789	-1.31011910614303	-1.75585492021555	-2.23616762362644
220	USA300HOU_RS00050	NA	-1.07518029534152	NA	-1.19455742740148	NA	NA	NA	NA	NA	NA	NA	3.11917456623385	1.18469290587392	NA	NA	NA	NA	3.33963782598302	NA	NA	NA	NA	NA
221	USA300HOU_RS00055	NA	-1.2377180752424	NA	-1.23729277468333	NA	NA	-1.28207270533082	-1.16495371854711	NA	NA	NA	3.38786138185975	1.52901666630639	NA	1.13349411331189	1.17648644697786	1.32242140390583	3.3803290652375	NA	NA	NA	NA	NA
222	USA300HOU_RS00125	NA	-1.33997046602144	NA	-1.04176073623093	NA	NA	1.23376234661856	-1.08106893354009	-1.08611124213066	-1.54172428984434	-1.14837744707062	1.00710795614738	NA	NA	-1.71158497818321	-1.45477688415223	-1.26834969682757	NA	NA	-2.19565926969443	-1.73863503777147	-2.57050228614205	-2.49978175357093
223	USA300HOU_RS00150	NA	1.53919690039558	NA	1.27926740740075	NA	NA	NA	2.12457777411641	1.46552601221721	2.05941425589329	1.33778350096517	NA	NA	NA	NA	NA	NA	NA	NA	1.71269379894625	NA	1.09578677313705	1.35236991739399
224	USA300HOU_RS00155	NA	1.28094187583311	NA	NA	NA	NA	NA	1.4710043103885	NA	1.36099310503945	NA	NA	NA	NA	NA	NA	NA	NA	NA	NA	NA	NA	NA
225	USA300HOU_RS00510	NA	-1.14822620556946	NA	-1.46035841885442	-1.10290884410438	NA	NA	-1.25537525124761	NA	-1.32460079674281	-1.29959820540569	NA	NA	NA	-1.3462630547574	NA	NA	NA	NA	NA	NA	NA	NA
226	USA300HOU_RS00550	NA	1.06522675685032	NA	NA	-2.50792497922753	-1.51574013630858	-1.73528709427229	1.07341760618408	NA	NA	-2.51601813255912	NA	NA	NA	NA	NA	NA	-1.13003608541392	NA	-1.04877520965362	NA	NA	NA
227	USA300HOU_RS00565	NA	-1.13146620610907	NA	NA	-1.2055636951473	NA	NA	-1.20145637913071	-1.24284458695156	NA	-1.10759310991117	NA	NA	NA	NA	NA	NA	1.73649874401423	NA	-1.13798704007557	NA	NA	NA
228	USA300HOU_RS00575	NA	-1.32501274968866	NA	-1.14025178556152	NA	NA	NA	-1.26356649299536	NA	-1.47479447347003	NA	NA	NA	NA	NA	NA	NA	NA	NA	-1.20903501687953	NA	-1.29171055810817	-1.8241073067624
229	USA300HOU_RS00580	NA	-9.42756600322763	-7.49227131344481	-9.3996222587082	-9.33946880731508	NA	1.0079824723339	-9.49296334827998	-7.24062634440337	-9.82184773060263	-10.1931444758186	1.33856986579737	NA	-3.27712726893741	-7.08672762235684	-2.21029939898591	NA	NA	NA	-6.26413904395674	-7.57668691003777	-4.94796342204424	-2.57152695677515
230	USA300HOU_RS00585	NA	-2.70396898539677	-2.40452043221585	-2.17234954811088	-2.72438188759974	NA	NA	-3.10377309692568	-3.31855082204059	-3.14757801077341	-2.98836336094914	NA	NA	NA	-1.90330524494183	NA	NA	NA	NA	-2.13107243005811	-1.7166634349041	-2.05482244302925	-1.46713148214754
231	USA300HOU_RS00590	NA	-1.76543178803457	-1.80282354873375	-2.40070545249627	-2.04570693290955	-1.85518437636079	-1.97397136444985	-2.05859789511681	-2.53056134976169	-1.76104871995934	-3.00685372531633	NA	NA	NA	-2.04049345734828	NA	NA	-2.37589071960016	-2.54882703830766	-2.18203669383901	-2.25802043144658	-2.59454248771432	-2.7893282406074
232	USA300HOU_RS00595	NA	-2.84882631174215	-1.34890847108125	-3.12927303102568	-1.89797664626274	-2.10453763410807	-1.75932770868544	-4.66703176856622	-3.85547446551225	-4.99765411452527	-4.98393302321324	NA	NA	NA	-2.49865820756531	NA	NA	-2.02374776487089	-2.62541669943197	-3.86901708272078	-3.06708232362904	-3.07118186291607	-3.73678449333774
233	USA300HOU_RS00600	NA	-3.24403161681414	-1.61485346184894	-4.02849397649958	-2.84155902987205	-1.06061528292842	NA	-5.00948239970574	-3.88673059420196	-6.18546875121979	-5.29310155002828	NA	NA	NA	-2.64521493977633	NA	NA	NA	-2.16913113671882	-3.47578679766025	-2.29246746613047	-2.78660116759874	-3.32430776924342
234	USA300HOU_RS00605	NA	-1.33977791192878	NA	-1.54853203386586	NA	-2.00758805349683	-1.82098753505388	-2.75591005315456	-1.59163892714187	-3.51643333216331	-2.35983459126791	-1.98721809718826	-1.94899977320458	NA	NA	NA	NA	-3.81185178572012	-3.52219450247174	-2.42680953617443	NA	-2.34641530055172	-2.64468327732253
235	USA300HOU_RS00610	NA	-1.46620655192282	NA	-1.72965981536362	NA	-1.99612248385775	-2.08869134323825	-2.73750563179249	-1.64742367641315	-3.30533353345106	-2.68859675777433	-2.45071836194365	-1.97283570011677	NA	NA	NA	NA	-3.59194838739571	-4.04520274433648	-2.468611758389	-1.07180399919055	-2.17177087829424	-2.80329760510903
236	USA300HOU_RS00615	NA	-1.25159217562525	NA	-1.6292831911141	NA	-1.73883795570639	-1.85122305080125	-2.33916651902494	-1.64004668445449	-3.3216467253622	-2.43294932836652	-2.19765133415533	-1.70065122486415	NA	NA	NA	NA	-3.07268252798818	-3.70048140334684	-2.04757252555007	NA	-2.0250562986214	-2.60999867322633
237	USA300HOU_RS00620	NA	-1.24093885043368	1.21031403032458	-1.21633371408398	1.28230975874954	-1.74019410754665	-1.37978150629456	-2.40222218783243	-1.57073911078171	-2.68330895809043	-2.47095989269058	-1.78775091278061	-1.54170358267487	NA	NA	NA	NA	-2.28500450939116	-3.01975343243281	-1.83184007388155	NA	-1.67379798502664	-2.45339143638684
238	USA300HOU_RS00625	NA	-1.26942362594603	NA	-1.49524382134414	NA	-2.05934022993832	-1.96133103756087	-2.40067339137061	-1.71405332155388	-2.59380233072851	-2.28293166526568	-1.64657567451253	-1.52258115104215	NA	NA	NA	NA	-2.9835569852605	-3.03405090088983	-2.14347297562218	NA	-1.89153877083952	-2.31276914618982
239	USA300HOU_RS00630	NA	-1.15995295558573	NA	-1.43730408970946	NA	-2.02557629084878	-2.1715910746477	-2.10350138638124	-1.87673972202599	-2.54805941483512	-2.34508708660369	-1.86209740691668	-1.48610769429015	NA	NA	NA	NA	-3.42130077784603	-2.95843175597196	-2.23997908842727	-1.02277590415662	-1.98125205694873	-2.18258190522675
240	USA300HOU_RS00635	NA	-1.15785189859566	1.12267054257387	NA	1.17672853637187	-1.92394893843874	-1.3259168676852	-2.06561042236892	-1.42157811463615	-2.10951050264993	-2.17555901234487	-1.91931299709335	-1.15703238892719	NA	NA	NA	NA	-2.49647161922915	-2.90711878445244	-1.84334917964186	NA	-1.55986662314316	-1.91434726356616
241	USA300HOU_RS00640	NA	-1.330641866233	NA	-1.09805123553607	NA	-1.90088365931508	-1.88763935825943	-2.31928097493879	-1.69430528263097	-2.26933485339695	-2.07083869182566	-1.61562657630899	-1.16454884995867	NA	NA	NA	NA	-2.63666131748168	-2.66749219558185	-2.12277391653176	-1.06318153241665	-1.75293748486921	-2.11962083927033
242	USA300HOU_RS00645	NA	-1.18345504391989	NA	NA	NA	-1.76594211286666	-1.6887413877461	-1.88849159771372	-1.58098880779811	-2.27538265166669	-1.84399104519145	-1.56202640075257	-1.20246065950871	NA	NA	NA	NA	-2.10116980921395	-2.25845860527399	-2.40496206972907	-1.10396373745506	-1.7597033323932	-2.009673585518
243	USA300HOU_RS00675	NA	-1.76061411752723	-1.83050479692228	-1.3270087729356	-1.60341917181115	NA	NA	-1.46670575566052	-2.34668481558525	-1.10608500432964	-1.7848167214754	-1.59834295986708	-2.02515278499256	-2.64226013838707	-1.93851006866454	-2.3265112942865	-1.97256299572476	NA	-1.59043826849929	-1.7689766710949	-1.72894037064135	-1.64763901474912	-1.53914915637982
244	USA300HOU_RS00680	NA	-1.34061709794373	NA	NA	NA	NA	NA	-1.4396239338652	-1.41850891486122	-1.38380874169488	-1.48981813304005	-1.90536272833841	-1.39778772605177	-1.50504562122846	-1.12318356130225	-1.47926481614407	NA	NA	NA	-1.25312349847312	-1.02126558570973	NA	NA
245	USA300HOU_RS00685	NA	-1.03248819576986	-1.13525405399319	-1.23245811454529	-1.39439979469893	NA	NA	NA	-1.40579251492177	-1.04247566229647	NA	NA	NA	NA	NA	NA	NA	-1.78083968929135	NA	-1.68153437969041	NA	-1.11837739823965	-1.23988374472269
246	USA300HOU_RS00705	NA	-1.91671016974205	-2.17402092237093	-2.2254792847115	-1.6461576383336	NA	NA	-2.07739114808865	-2.53261725142788	-2.34743195019895	-2.68777636394349	1.8425884770821	1.02403412301133	NA	-1.5247411345379	NA	NA	NA	NA	-2.07266588217847	-2.15178415415775	-1.60870222878208	-1.90598510010542
247	USA300HOU_RS00800	NA	2.05906864154155	NA	1.92132456097726	2.57456240397121	NA	NA	3.09139221586237	1.88954639989179	2.74514991640894	2.64862508348266	2.48948182734652	NA	1.9203674051017	1.89250785258916	NA	NA	1.9894866096106	NA	1.64767839527506	1.55407527549057	NA	NA
248	USA300HOU_RS00835	NA	1.08851436113551	1.36827747704143	NA	1.71369091980799	NA	NA	1.5456456877573	1.06359775482087	1.41411669676642	1.7263499917269	NA	NA	NA	1.30399987470153	NA	NA	NA	NA	NA	1.10676692055081	NA	NA
249	USA300HOU_RS00975	NA	-1.29007076917987	NA	-1.16478207297313	NA	-1.12790305443287	-1.42355959884245	-1.58211968741293	-1.30784644715796	-1.25375754269439	-1.19651163961546	1.20600820245363	NA	-1.33805843772129	NA	NA	NA	NA	NA	-1.60593676384254	NA	NA	NA
250	USA300HOU_RS01030	NA	-1.15084597343449	-1.44303460272615	NA	-1.36258347560828	NA	NA	-1.04334958942818	-1.50125498519665	-1.45582115678917	-1.50437483670111	NA	NA	NA	-1.47142653501467	NA	NA	NA	NA	-2.2614412205351	-1.51545912681186	-1.86842491942351	-1.41144575635364
251	USA300HOU_RS01080	NA	-1.84155350547241	-1.72981300408258	-2.87887741561529	-2.2933829216081	NA	NA	-2.01201009131394	-2.06643520167058	-2.53600505785482	-2.03666641456382	1.05957098927371	NA	-1.81214579135783	-2.91481564956052	NA	NA	NA	NA	-3.14669117105765	-2.50341775120728	-2.02163879104344	-1.8189399820175
252	USA300HOU_RS01090	NA	-1.47484276262322	NA	-1.56339850587698	-1.05411837067562	NA	NA	-1.97734396420392	-1.29824510860115	-2.18638333873804	-1.26496021231358	-2.88233542214505	-1.94211670241914	-3.21427170569928	-3.14706154038306	-2.56821017023252	-2.38943117835603	-2.97698525763936	-1.89278227136341	-4.26623569961816	-3.76249523758965	-3.82141570798288	-3.65002648281349
253	USA300HOU_RS01095	NA	-1.30814849410749	NA	-1.52209638560958	NA	NA	NA	-1.96222399124675	-1.19428412103616	-2.22830111046149	-1.20258163359375	-2.51095434180391	-1.85214665648414	-2.68198453899454	-2.90412817378306	-2.04379532412157	-1.96334490902718	-3.47907422387011	-1.97536574861129	-4.00912030448798	-3.71590805440961	-3.72857726291719	-3.83326405191126
254	USA300HOU_RS01100	NA	-1.34367960562337	NA	NA	NA	NA	NA	-1.64166611415987	-1.04654286215529	-1.86047765302495	-1.11787183980727	-2.33432432135888	-1.86071053764297	-2.79313531569917	-2.44765366853775	-1.98931403710942	-1.58980743646633	-2.96655871853276	-1.7165398070471	-3.5603337586385	-3.04313159350463	-2.85264840605975	-3.12701714983143
255	USA300HOU_RS01105	NA	-1.24896635208196	-1.12194357974584	-1.7525823936088	-1.40981401759318	NA	NA	-1.5607570686391	-1.29355346820934	-1.8751491420546	-1.00992167465618	-2.46905784626924	-1.94113952823881	-2.54202425731904	-3.03116953249422	-2.1940711338609	-2.03822572961699	-3.33572720759445	-1.78331431851549	-3.57308239340617	-3.25615346517403	-3.35112548986512	-3.02372772992802
256	USA300HOU_RS01110	NA	-1.21682114387425	NA	-1.02096297628802	NA	NA	NA	-1.59242854612977	NA	-1.77543239279577	-1.03909694412122	-2.65094927158878	-1.73914793743383	-2.72903649551135	-2.37234448877644	-1.70403061225845	-1.46759303428858	-2.90123431474021	-1.88713449448693	-3.32761029653816	-2.89343976545507	-2.86180223208387	-2.75693827104779
257	USA300HOU_RS01115	NA	-1.1941096675592	NA	NA	NA	NA	NA	-1.58284142792526	NA	-1.70321566164292	-1.08508736205301	-2.43676272507625	-1.64317847916939	-2.72553953075392	-2.03398034152611	-1.69118448820947	-1.37854361779504	-2.41004519476566	-1.83370356420667	-3.09442488270413	-2.70921601918426	-2.61821840866332	-2.91051818200825
258	USA300HOU_RS01120	NA	-1.12614350572151	NA	-1.12109250657324	NA	NA	NA	-1.49212712117836	NA	-1.61801054068373	NA	-2.21140983974272	-1.68667734950767	-2.62813349057673	-1.91610296769679	-1.60588818834086	-1.30419987002452	-3.00818348803157	-1.77193535566273	-2.99307120874317	-2.70547989860115	-2.6992394634264	-2.71248312249284
259	USA300HOU_RS01150	NA	1.02978686222055	NA	NA	NA	NA	NA	1.03570468116511	NA	NA	NA	NA	NA	NA	NA	1.1631747193835	NA	-2.26522982094013	NA	-1.08177084445987	-1.18416912688458	NA	NA
260	USA300HOU_RS01175	NA	2.48826340564671	NA	1.48741721402373	1.27766598526416	-1.29093014822754	-1.53914715041899	NA	-1.48048014502224	NA	NA	NA	NA	-1.59180593653598	NA	-1.33563808886057	NA	NA	NA	-1.99233484640737	NA	-1.35609169163483	NA
261	USA300HOU_RS01215	NA	-2.37183771299928	-1.23760012825987	-1.90487538280046	-1.81551754977233	NA	NA	-2.44867329494059	-1.7050146688494	-2.46377527706104	-2.69248697080435	1.09365442886676	1.17003152424973	NA	-2.03301648132232	NA	NA	1.85141863542212	1.41586082422805	NA	-1.67871739092183	NA	NA
262	USA300HOU_RS01245	NA	-1.14288167654646	NA	-1.1070437830091	NA	NA	NA	-1.45951561182538	NA	-1.62702628457858	NA	1.40259726254082	2.384313591002	NA	NA	2.05340341480156	1.29193795038892	NA	1.16776917649548	-1.33318726662175	NA	NA	NA
263	USA300HOU_RS01450	NA	-1.2346398322218	-1.56142112715181	-2.03612390057986	-1.33211850774872	NA	NA	-1.45002791369251	-1.87341313858567	-1.50825100463995	NA	-1.34465364802075	-1.16563355689759	-1.59998540355627	-1.57571781153387	-1.64741036208152	NA	-2.40465325279	-1.19606972728484	-3.07926489432876	-1.14255087951601	-2.24351424602655	-2.24752345928959
264	USA300HOU_RS01455	NA	-1.21390863425416	-1.5745967801579	-2.08535698395249	NA	NA	NA	-1.54052934349806	-1.87217187187092	-1.43084458689633	NA	-1.41610168431458	-1.28120087015669	-1.57062188003277	-1.86284413629701	-1.59672733390213	NA	-2.1930617640762	-1.21228731298382	-3.49143182031693	-1.05226594501002	-2.51717552157078	-2.08037562213361
265	USA300HOU_RS01460	NA	-1.79327798490163	-1.26098491173873	-1.76775909514576	NA	NA	NA	-1.93944520501966	-1.92275687815314	-1.96459221799019	NA	-1.45751121282447	NA	-1.50647187646283	-1.6721352148986	-1.40091119247801	NA	-1.59039472687706	NA	-2.69366360804697	-1.17601367675278	-2.49243958512251	-1.95152580399471
266	USA300HOU_RS01465	NA	-2.30488068950301	-1.41361674592641	-2.12893655022913	-1.11108836297353	NA	NA	-2.32124538500385	-2.15621348429895	-3.0365542517387	-1.03207904684636	-1.63094122896531	NA	-1.82110940209644	-2.01644818759896	-1.53961582366702	NA	-1.90890822619992	NA	-5.30173210878515	-1.10643589908337	-3.70216203681338	-2.62666497415578
267	USA300HOU_RS01480	NA	-2.4771260407417	-2.52048266329521	-2.91633332816855	-1.23102852399715	NA	NA	-2.8016311336195	-3.02356877381779	-3.29700955897044	-2.14500788811529	-2.06262837314349	-1.52145396962794	-1.98305968024593	-2.4229032500562	-1.11063377056508	NA	-3.74747070690241	-2.2577016374405	-3.94148538092011	-2.61865171943041	-2.68893836227417	-2.73771309760384
268	USA300HOU_RS01485	NA	-3.0568216726798	-2.34109466285014	-2.6613190954852	NA	NA	NA	-3.17935742321588	-2.89385427433239	-3.23144769699969	-1.46448633184868	-2.04902348299029	-1.50593656728455	-2.72620717984292	-2.11934409015972	-1.31087665481942	NA	-3.6698861875376	-2.10292267151421	-3.00125720549141	-2.61435063575273	-2.22427703496549	-1.64971977515269
269	USA300HOU_RS01490	NA	-2.99439628048116	-2.53343581667303	-3.62618093160175	-2.09830555577787	NA	NA	-3.06260679342982	-3.16000532656295	-3.82975372165676	-2.10091086225681	-1.95462574030335	-1.56972130130021	-1.65418924481764	-3.60821671801157	-1.43823006272422	-1.18109956528583	-2.28396060516662	-1.42693763189573	-4.44488798480263	-2.83674661888051	-2.87704126629968	-2.77685847126286
270	USA300HOU_RS01495	NA	-2.93127105571709	-3.03533773873999	-3.73883465253298	-2.26805387802293	NA	NA	-3.55405732949966	-3.3261242691809	-3.47965293588294	-2.19006704817832	-1.83109023461223	-1.66575266694056	-1.68922114407493	-3.20106565062296	-1.57681794843208	-1.21729081130495	-2.39730993417253	-1.78231961275101	-4.48716366567167	-2.91625763791352	-3.41850819714535	-2.83332382554625
271	USA300HOU_RS01505	NA	-2.57158198687161	-2.12311453353072	-2.92745980253678	-1.13275779107722	NA	NA	-2.31361715275446	-2.75794657031169	-2.88122562404776	-1.43726895901242	-1.65988529791259	-1.82809383430748	-1.52946368286163	-3.62690086475218	-1.56552817200769	-1.41985208299571	-1.87846114384017	-1.39834807115443	-3.84589520919687	-2.36791384561944	-3.08423399376997	-2.75726991417831
272	USA300HOU_RS01510	NA	-2.48706694789689	-2.10560329910579	-2.67271964401193	NA	NA	NA	-2.35556160545446	-2.25189988128365	-2.79192630054296	-1.36218185561591	-1.54181656436501	-1.32390339989105	-1.592034915225	-2.454980186731	-1.32871601494259	NA	-2.16918196351842	-1.60938632988383	-3.70194344898608	-2.32686331742791	-2.60342446098285	-2.41979902778773
273	USA300HOU_RS01515	NA	-2.20168960515859	-2.05553451179011	-1.95683822637846	NA	NA	NA	-1.97492701435743	-1.91684636631404	-2.0860974623244	-1.38150556046223	-1.30546145976458	-1.35245172045612	-1.39226224210216	-2.29448655769743	-1.14481316507903	-1.02128295687974	NA	-1.52146372911331	-2.30159234922219	-1.17638135646757	-1.94527996043676	-2.01534223519328
274	USA300HOU_RS01520	NA	-2.26812055541157	-2.12143472915652	-2.50397681512907	NA	NA	NA	-2.12792209822869	-2.3208637085893	-2.67589633228235	-1.45277844924702	-2.43897436750536	-1.84117372552518	-2.31373611357777	-2.65081039868579	-1.45759401693353	NA	-1.15358040638433	-1.80159913930273	-3.46579337377495	-2.09742134807983	-2.35628985620512	-2.18749421065379
275	USA300HOU_RS01525	NA	-2.04805589961306	-1.56653049428078	-1.93381745287315	NA	NA	NA	-1.88799647073685	-2.22163297492499	-2.15909654927986	-1.14435535985567	-1.22801922360628	-1.72564735326079	-1.2704167024237	-2.63144523638754	-1.63978417713983	-1.27846579177343	NA	-1.04987404900067	-3.06567806521782	-1.60561763916472	-2.01836526652876	-1.96466279157139
276	USA300HOU_RS01530	NA	-2.19536631625576	-1.61471439517137	-2.69666799841486	NA	NA	NA	-2.67403073551543	-1.89540011935854	-2.21583467147391	-1.24235028604888	-1.49724555411625	NA	-1.56726786935762	-2.28255301944073	NA	NA	-1.13518758866113	-1.50642553555206	-3.72625885926572	-1.58397822940762	-2.30904270561534	-2.57315261736908
277	USA300HOU_RS01535	NA	-1.05025231788236	NA	NA	NA	NA	NA	NA	NA	NA	NA	-1.06881509987121	NA	NA	NA	NA	NA	-1.07965509481692	NA	NA	NA	NA	NA
278	USA300HOU_RS01630	NA	-2.07405649964559	-1.24623544179006	-2.75763055715643	-1.94550942256137	NA	NA	-1.66439505634045	NA	-2.67317094634347	-1.72649316148158	1.156806725855	NA	NA	-2.02682840097935	NA	NA	NA	NA	-2.36669312345032	-1.70670270652977	-1.92839261974054	-1.88550699219292
279	USA300HOU_RS01650	NA	-1.2789710752043	NA	NA	NA	NA	1.19759837879101	-1.11263292225733	NA	NA	NA	1.27248776881647	NA	NA	NA	1.03849920477806	1.70429876938286	1.69368090889166	NA	NA	NA	NA	NA
280	USA300HOU_RS01700	NA	-1.26200487007245	-1.09493017827439	-1.67657510454361	NA	NA	NA	-1.28097206431675	-1.30319290423659	-2.35308255349909	-1.36211623541022	3.1874555419122	1.78586981901002	NA	-1.60855393620461	NA	NA	2.99336139565128	1.67886836721015	-2.04353748685874	-1.2024681840781	-1.5236802065719	-2.17174487426366
281	USA300HOU_RS02190	NA	3.08625146045024	2.14700915874969	3.88713807506161	3.85191617236652	NA	1.67249037613254	3.45297579087289	2.61669212239308	3.40617825432583	3.87172155780767	4.24236892954717	1.74376225369507	1.17056482477706	3.35703141275121	NA	1.9293833471319	6.42022808942904	2.52512903103979	4.65922888530616	5.13439585255063	3.95871732544385	4.64515990271075
282	USA300HOU_RS02265	NA	1.01932849249737	NA	NA	NA	NA	NA	NA	NA	NA	NA	-1.40012866078273	NA	NA	NA	NA	NA	-1.91910114226916	-1.05100276774782	-1.00857107940652	NA	NA	NA
283	USA300HOU_RS02340	NA	-1.00151805605298	NA	NA	NA	NA	NA	NA	NA	-1.02008757134336	NA	NA	NA	NA	NA	-1.32766516756613	NA	NA	NA	-2.57418403203861	NA	-2.83926360920479	-2.69654681606894
284	USA300HOU_RS02740	NA	-1.04445899671837	NA	-1.31540417484387	NA	NA	NA	-1.26092743267276	NA	-1.41356053704587	NA	NA	NA	NA	-1.04193481074974	NA	NA	NA	NA	-2.10518044988644	NA	-1.57062977246076	-1.60816824611659
285	USA300HOU_RS02950	NA	-2.73524432688322	-2.89351244201369	-2.89510379216746	-2.63098626291968	NA	NA	-2.69077898287565	-2.94283406355427	-2.8738352986306	-2.90044701517891	NA	NA	-1.64427602249396	-2.36747246480399	NA	NA	NA	NA	-3.07297793590079	-2.17414402197668	-2.5403434241761	-1.95551041952846
286	USA300HOU_RS02955	NA	1.11500081775275	NA	1.14099175568313	1.3512927614424	NA	NA	1.27432339332422	NA	NA	1.08721207417642	-1.08922465981939	-1.08975326873218	-1.07056466101514	NA	NA	NA	-1.53497939472588	-1.4703890894599	-1.11965373813043	NA	NA	NA
287	USA300HOU_RS03030	NA	7.20885805685219	6.9659374248854	7.3847148464179	5.8165315259249	NA	NA	8.18546343182024	8.49326942482415	9.60381267125662	7.74358346453243	NA	NA	6.99799909592519	3.68591789470493	4.44271698707358	3.2044887663191	4.68598873760798	NA	11.4999414092469	5.75021520244386	11.2841720486431	11.2507036329921
288	USA300HOU_RS03360	NA	-1.02213894600148	NA	NA	NA	NA	NA	NA	NA	NA	NA	NA	NA	NA	NA	NA	NA	1.18924651795002	NA	NA	NA	NA	NA
289	USA300HOU_RS03440	NA	2.37964213423657	1.52390542229312	2.40949331979234	1.79609221230862	NA	NA	2.47245127518402	2.19860819857416	2.79006776067783	1.89545135105584	NA	NA	2.0159945106197	3.78851195149332	1.88056846118839	1.88240916362686	NA	NA	4.717261420033	2.70487849163078	3.80376140827182	3.87505901047438
290	USA300HOU_RS03575	NA	1.46210419608544	NA	2.38802743677248	2.19318804821498	NA	NA	1.8136567871509	NA	2.30013474350398	1.88358612088209	NA	NA	NA	NA	NA	NA	NA	NA	NA	NA	NA	NA
291	USA300HOU_RS03580	NA	1.7212656427649	1.00592518430734	2.82318176088662	2.62079927023347	NA	NA	2.13083653142413	NA	2.69518774205579	2.49044095337958	NA	NA	NA	NA	NA	NA	NA	NA	NA	NA	NA	NA
292	USA300HOU_RS03800	NA	1.2462095615402	NA	1.70368343608564	NA	NA	NA	1.94668721451599	1.31266726003692	2.024675844881	1.09798122619857	NA	NA	1.59527361303885	NA	NA	NA	NA	NA	2.70024711975838	1.30074431358448	1.25895472396449	1.60926977669233
293	USA300HOU_RS03805	NA	1.03073239132214	NA	1.48404125388286	NA	NA	NA	1.616629378219	1.27352610010943	1.87153672293573	1.00093790430376	NA	NA	1.6001345374074	NA	NA	NA	1.43010702463293	NA	2.74449632469616	1.35007895094713	1.28969578717813	1.38477164665488
294	USA300HOU_RS03820	NA	1.61489444442711	NA	1.52422981917708	2.01143007178359	NA	NA	NA	NA	NA	NA	3.29752516048601	1.55118477819047	NA	1.21834850379189	NA	NA	4.17932169098312	1.73523559514021	NA	1.6648327206334	NA	1.00033151558265
295	USA300HOU_RS03970	NA	-2.20400125810415	-1.39567427615533	-2.0443630691516	NA	-1.44919287457081	-1.25799909725016	-4.38826584827039	-3.82651823056105	-4.27316041273025	-4.11159691141201	-2.50517317241763	-1.6519193528037	-1.51871142710163	NA	-1.22717310192112	NA	-2.39520454706145	-3.75606198252462	-3.78396394422216	-1.9356557397689	-3.58170982519923	-3.56496603075866
296	USA300HOU_RS03975	NA	-1.67703381717119	NA	-1.37390009400761	NA	-1.01074519646601	NA	-3.73183842979141	-3.74087980035098	-3.56747607582917	-3.13001636753702	-2.59395551419858	-2.02965019122272	-1.56912935029408	-1.06924039405953	-1.69266165033821	-1.46042165929763	-2.29742604959747	-3.24075754009983	-3.42455875546625	-1.55549596241343	-3.08385021314801	-2.88711815644698
297	USA300HOU_RS03980	NA	-2.09950760209657	-1.71861487093952	-2.13989075486481	-1.26981017644289	-1.70346317619405	-1.79266941903003	-4.25788261453885	-4.07967687592716	-4.40459377566877	-4.26060601310745	-3.34020418786128	-2.07302701190929	-1.78723904207976	-1.29195560910269	-1.72013438240791	-1.49085560788608	-4.20622783879487	-3.93487468670701	-4.31262307823381	-2.39161696116982	-3.63460984659437	-3.45262680314359
298	USA300HOU_RS03985	NA	-1.57254805636042	-1.05697772979486	-1.53631227356603	-1.29803725302992	-1.42110825860994	-1.73163079701055	-3.72123400540753	-4.11764503257357	-3.84171406251854	-3.80647788779675	-2.83084600060746	-1.47592692576262	-1.02207032860916	NA	-1.31001288432086	NA	-3.40071143671897	-3.16307608637949	-3.27536431523508	-1.47839690424335	-3.0577202347574	-2.66816651676457
299	USA300HOU_RS04250	NA	-2.40337152823131	-1.10126609042145	-1.44517008360111	NA	1.46911143012898	1.54860728236815	-1.67175678533566	-1.12834353899879	-2.53125520886225	NA	-1.5935499750188	-2.9440812781147	-2.01132332275314	-2.56680308414325	-3.2316449568134	-1.78823418598938	NA	-2.76820910555948	-3.12728268554412	-1.47463990093411	-3.7531825803868	-2.77296118940103
300	USA300HOU_RS04300	NA	1.42436679993452	NA	2.01071949378654	NA	NA	NA	1.9455247941954	NA	2.09179865508926	1.30655363169678	NA	NA	NA	NA	NA	NA	NA	NA	2.30710965794193	NA	2.12308746364755	2.28074439959473
301	USA300HOU_RS04305	NA	1.02586374498653	NA	1.49723393985042	NA	NA	NA	1.29100812202277	NA	2.0233593460933	NA	NA	NA	NA	NA	NA	NA	NA	NA	1.74746470278139	NA	1.29895171616011	1.5104400182996
302	USA300HOU_RS04405	NA	-1.093456245871	NA	NA	NA	NA	NA	NA	NA	-1.08603810095683	NA	3.54764950386119	2.09294945628212	NA	1.24969929095833	1.78411632621097	2.27165809373372	3.55399319270546	1.57369932451054	NA	NA	1.24688846922016	1.35325359174262
303	USA300HOU_RS04410	NA	-1.19326129210624	NA	NA	NA	NA	NA	NA	NA	NA	NA	4.40765423595139	2.72987986485551	NA	2.04769429086404	2.46011140565015	2.91624201927449	4.03726740237612	2.04592140747811	1.23212516899546	1.21773159767265	1.74425373440614	1.69887832285677
304	USA300HOU_RS04510	NA	1.2076225006387	NA	NA	1.15432325535852	NA	NA	NA	NA	NA	NA	1.48661847063851	NA	1.14813103281618	1.63974241608785	1.67278595877522	1.21174452089186	1.85952700246486	NA	1.51213044958964	1.97529472961768	2.24670264811565	1.79644869119596
305	USA300HOU_RS04595	NA	1.03986397446767	NA	NA	NA	1.03414659063303	NA	1.38064010350905	NA	1.33026516331497	NA	NA	NA	NA	-1.20209656533219	NA	-1.33535191358198	NA	NA	1.31999128677564	NA	NA	1.17405445069929
306	USA300HOU_RS04630	NA	1.37397796522557	NA	1.28432803138914	1.77732176284194	1.38969035564106	NA	1.87943710808845	NA	1.43862751139315	2.22970769270496	NA	NA	NA	NA	NA	NA	NA	NA	NA	NA	NA	NA
307	USA300HOU_RS04685	NA	1.03303054782241	NA	NA	NA	NA	NA	NA	NA	NA	NA	NA	NA	NA	NA	NA	NA	NA	NA	NA	NA	1.32057912134038	1.04096850156185
308	USA300HOU_RS04745	NA	1.26391374014593	NA	1.80233321113055	NA	NA	1.19173546649789	2.06368821913716	1.64162504734881	2.00076458248593	1.4387636156571	NA	-1.06483880927547	-1.09258897241771	NA	-1.42731689391501	NA	NA	NA	NA	NA	-1.4338779437239	-1.00276406457561
309	USA300HOU_RS04780	NA	1.22127218196374	2.11192725451542	1.91516996096165	2.23094769891604	NA	NA	1.35219775934161	2.15407564342531	1.98066015383142	1.65669349632231	NA	NA	1.6455112329576	3.16774018976694	1.54336345623721	1.4443029990502	1.9441748367232	NA	3.60025578821265	3.06571024428444	3.28389813728922	3.10975044645709
310	USA300HOU_RS04865	NA	1.04808111236393	1.64603859136465	1.00199190986828	1.27905348375284	NA	NA	2.26274769125585	2.78306577555506	1.8226580862709	1.84311571135898	NA	NA	NA	NA	NA	NA	NA	NA	1.93858861389692	NA	1.49177565305944	1.01511553895262
311	USA300HOU_RS05150	NA	-4.97548400912785	-4.0697618098704	-4.4362814542246	-4.97095651044515	NA	NA	-5.34206179482844	-4.81024405935896	-5.80630060613726	-5.66538146543594	-2.48954271213609	-2.02714119450565	-1.49287015489564	-4.46981429681371	-1.73972103611293	-1.32233921188848	-1.34725217185721	-1.49004552995674	-3.60110697069324	-4.18518071985927	-2.81412433903164	-2.4468416570817
312	USA300HOU_RS05160	NA	-1.46090249732696	NA	NA	NA	NA	NA	-1.16539240708876	NA	-1.36515501588604	-1.07490141804305	-2.19471130522953	-2.10058845825632	-1.80729020703357	-2.58752039457058	-2.38961445497521	-1.86868473160604	-1.58236939347853	-1.97338118656434	-1.55059304638142	-2.23423585792364	-1.83333516028487	-1.8006105735804
313	USA300HOU_RS05215	NA	-1.04670131698939	NA	NA	NA	NA	NA	NA	NA	NA	NA	NA	NA	NA	NA	NA	NA	-1.17404589369163	NA	-1.42430113283037	NA	-1.3469023397193	-1.34978872387311
314	USA300HOU_RS05230	NA	-2.1583712812849	-2.14929266325366	-2.4219683037243	-1.87344693939932	NA	NA	-2.40479849008068	-2.1870391687602	-2.28712331456139	NA	1.10982659694948	NA	NA	-1.69162907921917	NA	NA	1.18639946981301	NA	-1.72741533847516	-1.15533253766417	NA	NA
315	USA300HOU_RS05260	NA	2.77548649158787	1.9375085997165	2.91662167860573	1.64526910201131	1.06557275823092	NA	2.94566277823719	1.73794156335418	3.33112683393832	2.60135113321603	NA	NA	NA	2.54959819380031	NA	NA	NA	NA	2.02394721445851	3.26932635342845	2.37606345289103	2.98742427420989
316	USA300HOU_RS05290	NA	2.9407784015084	2.05783196454009	2.48564715496685	1.99260673007092	NA	NA	2.98905603164982	2.56201648274046	3.49527248221185	2.66006700580661	NA	NA	2.0790129456255	3.21251513577787	1.74503997914284	1.41704916780897	NA	NA	4.18848279068214	3.87025073161014	4.34694336747446	4.41915020847687
317	USA300HOU_RS05360	NA	-1.18453079251619	-1.09051789965486	-1.58059354387168	-1.33064948739509	1.01567211379014	NA	-1.25967472120583	NA	-1.77637407332489	-1.26227393694631	NA	-1.3537666619034	-2.07620364553703	-1.80102095257671	-1.70873795134545	-1.78541832851773	-2.0929392670574	-2.02436079846464	-2.83197358597519	-2.38714424678401	-2.73274185786369	-2.7883016288917
318	USA300HOU_RS05365	NA	-1.22783953053092	NA	-1.5027360962376	NA	NA	1.30118494481149	-1.17415891981209	NA	-1.3923966440559	-1.1328309540971	NA	-1.1928452179781	-2.03976949847351	-1.46479272009522	-1.51361182488493	-1.33642576740146	-1.4061645868451	-1.59435481823474	-2.34719504923835	-1.97063438592727	-2.0377002419259	-2.6994464465532
319	USA300HOU_RS05410	NA	1.73365733254307	1.14624511758124	1.76055070562779	NA	NA	-1.3849717792695	1.22250530361535	NA	1.42278441131007	NA	NA	NA	NA	2.21631806042332	2.12608271349067	1.83752673700949	NA	NA	NA	1.59306120044266	2.38405765357756	2.37415670209225
320	USA300HOU_RS05640	NA	-2.10323264360346	-1.50386091898832	-2.227432659345	-1.46072397273977	-1.44503776246034	-1.27706143627533	-2.61566487203515	-2.20560104117864	-2.48451480713021	-2.50247164156363	1.80548077844799	1.1781995726391	NA	-1.68621299426907	-1.03876272049654	-1.20813089740665	NA	NA	-1.87532173636499	-1.98592242183894	-1.43466216488546	-1.25830644281845
321	USA300HOU_RS05645	NA	-3.01282169113333	-1.93682562653923	-2.84602864402588	-2.93081366475924	NA	NA	-3.1161371126882	-2.42030346618105	-3.57132595266548	-3.9398269066965	1.67681147781367	NA	NA	-1.75548610765753	NA	NA	NA	NA	-1.87792051403473	-1.90075103144813	-1.10410122508812	-1.61726939225378
322	USA300HOU_RS05650	NA	-3.35488649216121	-3.05179729737219	-4.69832655407136	-3.87131790616924	NA	NA	-3.61523070734793	-4.00703232581348	-4.15757893486776	-4.05723414860736	NA	NA	NA	-3.39457614378187	-1.4502879518513	-1.35244718492993	-1.55500635671224	-3.39681012854198	-2.89224505106902	-3.47393708915655	-3.42250120973379	-3.1944295155286
323	USA300HOU_RS05655	NA	-3.0233832908258	-2.81305468285838	-3.9932879212567	-3.58850607120821	NA	-1.29344175980093	-3.54239985622728	-4.18325463876563	-3.92816824074737	-4.06192488222653	NA	-1.04880715108611	NA	-3.5991069127165	-1.88487047094438	-1.74986803710864	NA	-2.72879762039895	-3.13641262840538	-3.08749049651982	-3.29661244021523	-3.17714275790238
324	USA300HOU_RS05660	NA	-3.20651151265763	-2.75896544585433	-3.59173627252776	-3.02554475900716	NA	NA	-3.7611104818569	-3.7027309156113	-4.06874546482075	-3.70943684864672	NA	NA	NA	-2.61758303555018	-1.06999831885441	NA	NA	-2.62897651469601	-2.89090793313545	-2.90983049383928	-2.79851197820025	-2.77136180390863
325	USA300HOU_RS05665	NA	-2.88105185283378	-2.85515954211388	-3.41792241766673	-2.69881737992396	-1.17168643015471	-1.30497097609036	-3.3503642101628	-3.4525074236616	-3.32621932748129	-3.70250684556264	NA	NA	NA	-2.55966226013886	-1.00346024140626	NA	NA	-2.66270902214328	-2.57229286884566	-3.03420828148242	-2.73869816916573	-3.02466506597818
326	USA300HOU_RS05670	NA	-2.81075409859578	-2.39559061641804	-2.65985383098717	-2.55794665983436	NA	-1.04273834702649	-3.23324103581726	-3.97880471973733	-3.35455750354259	-3.41878513694401	NA	NA	NA	-2.88408760390262	-1.23563628377406	-1.12808611955373	NA	-2.88991837926825	-2.76428736548634	-2.61367173726189	-2.80029192193878	-3.11770160606218
327	USA300HOU_RS05675	NA	-2.62339903040512	-1.62984875222124	-2.67668546310566	-2.37570205710553	NA	NA	-2.90234813961885	-3.02552290722757	-3.11304132594825	-2.91086843380163	NA	-1.04716441557536	NA	-3.21527622320323	-1.43579004619301	-1.62136319663599	1.08810783620115	-1.84189070182951	-1.55065021736725	-2.15193266091489	-1.60353418551728	-2.07945564881837
328	USA300HOU_RS05845	NA	-1.75781766056603	NA	NA	NA	NA	NA	-1.48624069281562	-1.74002145608227	NA	-1.57095891327412	1.1516790927168	NA	NA	NA	NA	NA	NA	NA	NA	-1.22976711587486	NA	NA
329	USA300HOU_RS05880	NA	-1.8201985601078	-1.57450657777624	-1.36672644299186	-1.21056776520999	NA	NA	-1.98194646566418	-1.7466687046355	-1.80703345132997	-1.67170302244524	1.36699863038715	NA	NA	NA	NA	NA	1.04576526727324	NA	-1.24049056679823	-1.0274523036606	NA	NA
330	USA300HOU_RS05910	NA	1.11869500556174	NA	1.36606933117593	NA	1.34218394059941	1.11913803890293	1.85758699858731	1.01516590858843	1.91183323431736	1.38036945029919	NA	NA	1.03299763497839	NA	NA	NA	NA	NA	2.16526915357404	NA	1.22539364363952	1.4310981574234
331	USA300HOU_RS06095	NA	-1.39702661291169	NA	-2.04893347925124	NA	NA	NA	-1.57639910832345	-1.23242776788014	-2.37001550581504	NA	-1.85261567587483	-1.98957004407175	-1.24941859547883	-2.41960721558658	-1.74004554910927	-1.43713494245037	-1.19656510024551	-1.70725230856881	-2.90598613661005	-1.83344582402015	-2.54386694949716	-2.43359641280565
332	USA300HOU_RS06485	NA	2.15453145575116	2.44525726379683	1.71053774855644	1.59904351274651	2.48061741190575	2.18507960996198	3.40008180150934	2.6068126977527	4.11787257160926	3.83036593851882	NA	NA	NA	1.4892622428956	NA	NA	NA	2.34924693426877	3.74852971653405	3.76108557046728	3.53963440976855	4.2235066237633
333	USA300HOU_RS06785	NA	1.61947750182249	1.09047221904847	1.72457928026057	NA	2.13894816510268	2.19611431814811	2.95640872888874	3.10491854629243	2.88415542986398	2.39294620508651	3.55537603974084	3.06391995528572	2.95145906225201	1.99490111679587	2.93150612095601	2.88110507753673	3.61192847772328	3.35443661637138	4.69614075980006	3.02861424387568	4.10439051774383	4.13166382071891
334	USA300HOU_RS06925	NA	1.62668638482199	NA	2.28697300906066	2.0929821961487	NA	1.16000654037776	2.12503821256779	1.00939772105562	2.5916666314312	2.1042806897057	NA	NA	NA	NA	NA	NA	1.76843358573144	1.02436689664286	NA	NA	NA	NA
335	USA300HOU_RS06935	NA	1.37643610066151	1.53895097647435	1.87442551204316	1.18564521955379	NA	NA	1.23938318462604	1.6670643888944	1.49163144652168	1.11060212326543	NA	NA	1.51253393451754	2.28378227100441	1.69213890352423	1.25260832233326	NA	NA	2.9627195529146	2.0293887733299	2.92630923761178	2.87075192681296
336	USA300HOU_RS07050	NA	1.01770887055985	NA	1.04775180256301	NA	NA	NA	1.22284564293229	NA	NA	NA	NA	NA	NA	NA	NA	NA	NA	NA	NA	NA	NA	NA
337	USA300HOU_RS07340	NA	-1.08599520930472	-1.32513430028829	-1.29774799971478	-1.07925998146438	NA	NA	-1.11574915508153	-1.20551813369441	NA	-1.07194544837742	NA	NA	-1.11750899056697	NA	NA	NA	-1.11832276504987	-1.01673446382299	NA	NA	NA	NA
338	USA300HOU_RS07415	NA	1.00605663537862	NA	NA	NA	NA	NA	1.20105983454853	1.22819647655204	1.71369948897974	1.2718113105219	-1.32263789246966	NA	NA	1.36821443688091	1.10467274583262	1.16148324585226	-1.47702623060791	NA	1.87645312508336	1.47543435881108	2.15601282502298	2.7678484136207
339	USA300HOU_RS08545	NA	-1.08525786396689	NA	-1.10390356406576	NA	NA	NA	NA	NA	NA	NA	-2.04452241542889	-3.12947578602913	-3.16882955146723	-2.56448740159669	-2.93175652353462	-2.72765808785982	-1.92163715625865	-2.81624023905372	-2.00913532516331	-2.26374053702997	-2.44577538747003	-2.07982620174374
340	USA300HOU_RS08550	NA	-1.30616912089717	NA	NA	NA	NA	NA	NA	NA	NA	NA	-2.70578470151938	-3.14982164529379	-3.29910761010532	-2.36159384016255	-2.70549942363424	-2.37719195251685	-1.64104434327566	-2.95711413674596	-2.15646900592797	-2.3467648253483	-2.66549602614212	-2.51964745749151
341	USA300HOU_RS08555	NA	-1.36627584076877	NA	NA	NA	NA	NA	NA	NA	NA	NA	-2.80127808718556	-3.15150389057307	-3.68907418579085	-2.4540984931861	-3.15742073038933	-2.6072530959981	-2.02085115653978	-3.36171716261988	-2.2427225985069	-2.73472127978748	-2.53651766753347	-2.44283513647139
342	USA300HOU_RS08560	NA	-1.23242460315342	NA	-1.40809967844124	NA	NA	NA	NA	NA	NA	NA	-2.4634956917528	-3.69623753307231	-3.75283437655898	-3.18243263525135	-3.9534929399972	-3.54639804966999	-3.13617775609897	-3.3260469006229	-3.36883693679076	-3.00490437555234	-2.86948366928309	-2.41878399272565
343	USA300HOU_RS08565	NA	-1.30594337175455	NA	NA	NA	NA	NA	NA	NA	NA	NA	-2.44769294049003	-3.42387537144467	-3.8802620849449	-2.65403102931475	-3.43400387706722	-2.83093649388495	-2.8197702924743	-3.51510333237156	-2.39288324696301	-3.07886548545535	-2.84971145273033	-2.57824408522371
344	USA300HOU_RS08570	NA	-1.31999313635506	NA	-1.17486757818232	NA	NA	NA	NA	NA	NA	NA	-2.49580096271174	-3.74528032503788	-4.09670374833241	-2.4485742301314	-3.30766172344283	-2.71451316748155	-3.2395606398579	-3.75252484368295	-2.71838011317288	-3.44681753719492	-2.93196636722006	-2.93680835001241
345	USA300HOU_RS08775	NA	3.27357966603212	2.27658843953078	2.65034689347886	2.5774025160642	NA	NA	3.4904675738451	2.75819896150445	3.36887477383108	2.98765113554298	NA	NA	NA	3.88065429258399	2.94544874525149	2.77730645520341	NA	NA	3.08468296679483	3.12813720986706	3.67688479639668	3.62753052611382
346	USA300HOU_RS08780	NA	3.51866910014856	2.86016657613997	3.66759980949475	2.58917918284458	1.08304685703773	NA	3.77712991605111	3.04742201559992	4.10385114542002	3.65233112079004	NA	NA	2.36626207556751	3.34312428135816	2.0730529715182	1.0972527005383	NA	NA	3.97399946732591	3.9089560192301	4.0850037102978	4.31859201416168
347	USA300HOU_RS09130	NA	1.14584649161984	1.34793915280787	1.24289927209007	1.46882839302474	NA	1.00102653723077	2.01009199539096	2.02195343871158	2.16895696899721	2.06664362537436	1.55502831184942	NA	1.16526335203585	1.25504272078646	NA	NA	1.99714313555114	NA	3.09963369763423	2.02931308853843	2.47131441851325	2.61282096130688
348	USA300HOU_RS09170	NA	1.87798655191866	1.61094496688922	2.09822232906392	1.35412390451456	NA	NA	2.40369680185934	2.53157409072473	2.85473249463523	2.08769001456021	NA	NA	1.86314128522817	2.93376733793389	1.59193504790205	1.53123800992044	NA	NA	3.86344646854636	3.0274904385291	3.8304452608116	4.09208404844071
349	USA300HOU_RS09190	NA	-1.17194355742979	-1.14538531478345	-1.01039186017795	-1.01534028061295	NA	NA	-1.12873661070934	-1.0873339839187	-1.12329957926968	-1.0199500943939	1.10925801427986	NA	NA	-1.55692742601016	NA	NA	1.20316395419417	NA	-1.38703469557781	-1.39359524422404	NA	NA
350	USA300HOU_RS09430	NA	1.42995554227527	1.19523210290437	NA	NA	1.21538338439134	NA	1.5032709864526	NA	1.87748687174061	1.66437985744813	1.03311312201254	NA	NA	NA	NA	NA	1.7910283644782	NA	2.15356152825223	1.21813580918111	1.8142184797427	1.8268124621943
351	USA300HOU_RS09540	NA	-2.88740639819653	-3.27627182435494	-1.84342803677786	-2.3557442787272	NA	NA	-3.55812352693535	-4.05530690858529	-3.12035134974875	-2.49110539583515	-3.92772157106957	-3.86192365428945	-4.88919333919735	-3.72803105095399	-4.44344304681795	-1.92085877137994	-4.24202070557448	-4.45698383034753	-5.57775617138393	-4.86291696636776	-6.00425149756652	-3.5874834646867
352	USA300HOU_RS09545	NA	-2.83861943879958	-3.18473920448983	-2.23459169252904	-2.07229494543492	NA	NA	-3.63806337960637	-3.70748291132559	-2.76521991570199	-2.23158699712398	-3.52570041507172	-3.68655127678992	-4.73896460268463	-3.53082119972077	-4.2084321178126	-1.58332326028938	-3.47595318496151	-3.89227929497748	-4.87526380800857	-4.49869293847592	-5.141080348462	-3.11610742993438
353	USA300HOU_RS09550	NA	-3.43081905670528	-3.94697367115968	-3.12121983882239	-3.74444906029153	NA	-1.4117893118525	-4.66247385299301	-4.81411176177194	-4.73305494380193	-3.91643761870019	-4.79031983548252	-4.8813588308128	-4.92017899755346	-4.51847913124333	-4.86481085341699	-3.69130654541696	-5.22225416333406	-4.76370302492709	-6.96983399925571	-5.67252297839141	-6.95928118578629	-4.92830474695682
354	USA300HOU_RS09555	NA	-3.26076965506534	-3.7367057817187	-3.16477301230764	-3.13276732731599	NA	NA	-4.21714815971763	-4.25009755446485	-3.70276460124359	-3.67082074373544	-4.20246614749148	-3.83479565299	-4.23033376014579	-3.87334627418535	-4.9198735336262	-2.91941345428496	-5.36283625037198	-4.57646400952579	-5.51128081245044	-4.49316633765023	-5.37467087993202	-4.43641357780251
355	USA300HOU_RS09560	NA	-2.83675952702008	-3.47761626814384	-3.56545034684039	-3.67600137116995	NA	-1.23753067551504	-3.75174827378883	-4.33489560349096	-3.71017949801741	-3.28805151492771	-3.54739092027516	-4.27862025229819	-4.12001627565434	-3.74136143614543	-3.81769852902558	-2.73435709503676	-4.72153815787514	-4.78748359997442	-5.35174776722756	-4.44811177101529	-4.46739443371798	-3.95564163713705
356	USA300HOU_RS09665	NA	1.16911569894815	NA	1.02357513374203	1.92099953348005	NA	NA	NA	NA	NA	1.70353671091409	NA	NA	NA	NA	NA	NA	NA	NA	NA	NA	NA	NA
357	USA300HOU_RS09835	NA	2.86621756304643	2.56811883993722	2.41719949307234	1.44852317303327	1.20840232431998	NA	3.49743301772626	3.21034405617007	3.02617207017453	2.54364761720458	NA	NA	2.70325385001453	3.33326772822242	2.02959210384846	1.61856858391104	NA	1.00609431181067	5.27955200682636	3.89203569235509	4.74097565936471	5.0931344514997
358	USA300HOU_RS10170	NA	1.59182767314596	1.93368885419384	2.68087674973112	2.30319725490377	NA	NA	2.07334222000494	2.4026444200791	2.68691527467199	2.51389542279886	NA	NA	2.31539937450981	3.00576618019048	1.43005232176002	1.3900982509976	NA	NA	4.88615718152183	3.06342368413597	4.17302259796246	4.51137097609285
359	USA300HOU_RS10220	NA	2.1735587129307	2.05879754699419	3.06595971652801	2.39793913696059	NA	NA	2.35127610177746	2.54478201541472	3.17170569398314	2.56689232308986	NA	NA	1.51392571076732	NA	1.12143465116967	1.13300886230699	1.43610340327998	NA	4.74336920936954	NA	4.36015709318023	4.46095771583623
360	USA300HOU_RS10225	NA	2.19743420270123	1.5723338680636	2.56578414164468	1.83020555608088	NA	NA	2.52294205529014	2.12845797671869	3.12009456299738	2.60601851103488	NA	NA	1.52725839874111	NA	NA	NA	NA	NA	4.38379312400044	NA	3.9504921388453	4.35464763817764
361	USA300HOU_RS10230	NA	2.20801861960185	1.69098162969283	2.57004445220516	1.90969768669722	NA	NA	2.59684877713899	2.45041943368307	3.26598692332035	2.58358774089798	NA	NA	1.56227162997189	NA	NA	NA	1.40328332398876	NA	4.77898459963992	NA	4.13645111289945	4.49731859155512
362	USA300HOU_RS10275	NA	1.88800511766242	1.17248587050383	NA	NA	2.28403405180722	1.96706941480456	3.83620614594331	3.60582324221807	3.87892108033343	4.08278898280875	2.75436312782645	2.7190893417591	1.74999205631423	1.31261302774105	3.56209398606833	2.14487198333835	1.98850411889429	3.82843151201839	2.22634795529518	2.06484678651485	3.66930115155745	3.08234773186832
363	USA300HOU_RS10295	NA	1.14778772597568	1.14985593614419	2.48286052134728	1.72242353123036	NA	NA	2.13542243989196	2.46637054650242	3.04882936268069	2.35505984128622	NA	NA	NA	1.66454338223409	NA	NA	1.56602077186358	NA	6.21248934557251	1.94896869963801	5.39260526906565	5.80285967648227
364	USA300HOU_RS10330	NA	-1.00312296321656	NA	NA	NA	NA	NA	-1.45224093997485	NA	-1.49473337466045	-1.17999723578508	NA	NA	-1.12772827429312	NA	NA	NA	1.77627663070258	NA	NA	-1.01179665282084	NA	NA
365	USA300HOU_RS10365	NA	-2.39458148490459	-1.50740500102242	-2.2183410680366	-1.70756928337811	NA	NA	-2.22895098493983	-1.59281123314844	-2.75726295695999	-2.14383714074559	NA	NA	NA	-1.84831569986638	NA	NA	NA	NA	-1.67914081143082	-2.12238517677319	-1.6387244935576	-2.05503512605018
366	USA300HOU_RS10435	NA	1.23945589575362	NA	NA	NA	NA	NA	1.7540142751316	1.06170030693067	1.85374744789079	1.03304431867723	1.29987972043182	NA	1.14899198666637	NA	NA	NA	NA	NA	2.43640492979412	1.05057673112405	1.40325978971803	1.52492466613883
367	USA300HOU_RS10530	NA	3.04368503959196	NA	2.91056805843733	3.23445344975449	NA	NA	2.16555436189701	NA	2.43484650675416	2.52726246272704	2.29415242535462	NA	NA	NA	NA	NA	NA	NA	1.70794474085909	2.26077175119732	1.68831838350954	2.03262279246305
368	USA300HOU_RS10690	NA	1.22397442760809	1.15319135578855	-8.43495321223515	-8.01139856398058	NA	NA	1.52565695300728	1.2668399793972	-8.26943329459627	-8.20368424722575	NA	NA	1.35287558608716	3.02730155009783	1.3467574719766	1.71951057916084	-1.76240202180304	NA	NA	3.50061069422185	NA	1.26372735678033
369	USA300HOU_RS10705	NA	1.48058832486156	1.30077762648669	-7.57585082057979	-5.7106674460861	NA	NA	1.85365127915147	1.29394228408581	-4.38297410037303	-5.90407603891273	NA	NA	1.34863919971088	2.33191583363888	NA	1.21843855201849	NA	NA	1.650105700793	3.9255151977261	NA	1.70196539519328
370	USA300HOU_RS10710	NA	1.8704352527779	2.03086289118252	-5.04448875351437	-4.62081941350825	NA	NA	2.3748655181262	2.06609561568358	-4.87885413261909	-4.81310508818008	NA	NA	1.65387583096849	3.3178763137366	NA	2.14734668440229	NA	NA	1.95608698217581	4.30014027538069	NA	2.09039283030659
371	USA300HOU_RS10720	NA	1.23901439461601	1.6372914733422	-8.51383219331514	-8.09029540119845	NA	NA	1.5376814190183	1.46965775805542	-8.34833012249684	-8.28258107750046	-1.31597265120298	NA	NA	3.21853202087503	1.09517509365785	2.14015095511623	NA	NA	1.66321446856853	4.01024018088776	1.31324005034439	1.88183541233815
372	USA300HOU_RS10725	NA	4.89759753416902	4.57117858305139	NA	NA	3.96812576455067	NA	5.60157256451907	3.82436450525645	NA	NA	NA	NA	NA	4.69438310196074	3.87057048454814	3.92759761767524	NA	NA	4.99489544284666	7.16145683225157	4.40560633419146	4.64460498176743
373	USA300HOU_RS10735	NA	1.7917556804732	2.67134310832533	-6.2658762137999	-5.84227988967915	NA	NA	1.93592771022398	2.14971499523495	-6.10031459151568	-6.0345655514783	NA	NA	NA	3.22990805760916	1.64056421952247	2.72602684621233	NA	NA	2.36649997054576	4.6969649017919	1.90770797232097	2.45028791906257
374	USA300HOU_RS10740	NA	2.1546019778903	NA	-4.53210159961825	-4.10840875971429	NA	NA	2.66325545493887	NA	-4.3664434639615	-4.30069442330986	NA	NA	NA	3.3453026135229	NA	2.41582160899259	NA	NA	NA	4.26007083981899	NA	NA
375	USA300HOU_RS10745	NA	2.48421960017937	2.43640028481403	-5.95730247151913	-5.53369364814011	NA	NA	2.56568249552391	2.31086283841366	-5.79172836681008	-5.72597932248342	NA	NA	1.92676620911447	4.1185867483629	2.37970079085918	2.88203915711603	NA	NA	2.68795375434381	5.11162473102498	2.01848245021055	2.70184242054098
376	USA300HOU_RS10750	NA	1.73547927894625	2.07470387609354	-6.35759856080725	-5.93398264630895	NA	NA	2.16116721365201	1.90071860064511	-6.19201737388931	-6.12626832729223	NA	NA	1.68636978993621	3.38847110720483	1.7385902306035	2.09659075469175	NA	NA	2.20904719888347	4.63568826112435	1.94767739912911	2.00124349524461
377	USA300HOU_RS10755	NA	4.56145194703741	NA	NA	NA	NA	NA	4.5967288561945	NA	NA	NA	NA	NA	NA	NA	NA	NA	NA	NA	3.5852865384982	5.89007545701948	NA	NA
378	USA300HOU_RS10760	NA	1.95327701040725	2.04626187687064	-8.8872383460251	-8.46372846808646	NA	NA	2.33275337685024	1.84490643914045	-8.72176319788499	-8.65601415072268	NA	NA	1.86669894630766	3.45264993065094	1.42091177146336	2.24444245643239	NA	NA	2.06107864515596	4.56440598581269	1.37880937002989	2.3147244231838
379	USA300HOU_RS10765	NA	1.7798923288288	1.86792616384773	-7.0363928441426	-6.61279976659731	NA	NA	2.31394506247494	1.82796614549808	-6.87083449537533	-6.80508544847312	NA	NA	1.84353895923784	3.52041815118053	1.70340224020613	2.52712053876628	-1.69866496320732	NA	2.06630828670893	4.32434239974079	1.69667263798181	1.99990980718385
380	USA300HOU_RS10770	NA	1.76446929626872	1.35680424508762	-7.40205380652155	-6.97846935270153	NA	NA	2.12998118921221	1.65941818873665	-7.23650408310912	-7.17075503579163	NA	NA	1.86058610992157	3.64907665969556	1.6479326399147	2.54385228613062	-1.72134116412123	NA	1.72580470239296	4.3064813803495	1.21564201546452	1.90858168052228
381	USA300HOU_RS10775	NA	1.89183152191565	1.65361226295362	-8.72022784809034	-8.29671285615388	NA	NA	2.338481513124	1.99247829487658	-8.55474758198326	-8.48899853583229	NA	NA	2.11186000778664	3.68601786696546	1.73580848050361	2.635947477594	-1.09723132284429	NA	1.95280585185238	4.53102413756464	1.42811413058457	2.35631898408683
382	USA300HOU_RS10780	NA	1.83191518064837	1.754858150633	-9.6813671238662	-6.82214719251598	NA	NA	2.48219544678102	1.7005715836044	-9.51592646780148	-9.45017742051314	NA	NA	2.11434370027595	3.14967194112362	1.25601607248896	1.77071388676747	NA	NA	2.00436235057919	4.45304642229562	1.14694059822508	2.4014870739967
383	USA300HOU_RS10785	NA	2.28172510445857	1.78159601967217	-5.83078077533238	-5.40715032657786	NA	NA	2.73877742014868	2.26356515996604	-5.66518504644778	-5.59943600181537	NA	NA	1.58385778962738	3.11782661001488	1.42715219411942	2.30201240592906	NA	NA	2.52188933590308	4.31318762791026	1.70455423498966	2.03197073150236
384	USA300HOU_RS10790	NA	2.90448012555887	NA	NA	NA	NA	NA	3.53485188815948	2.41851828737063	NA	NA	NA	NA	2.62168548733205	3.14884888977613	NA	2.42699175392628	NA	NA	2.83066502748233	4.68305258222346	NA	2.27720660646488
385	USA300HOU_RS10800	NA	2.26034103028773	1.62885920995617	-5.99377339318849	-5.57014980923542	NA	NA	3.04373635277126	2.04854553604824	-5.82818453337282	-5.76243548765304	1.29214273348757	NA	2.14353551599894	3.51546266344688	2.12439777582611	2.31528401688725	NA	NA	1.85916551736991	4.23535060592321	1.28646348577984	2.04943815512977
386	USA300HOU_RS10810	NA	1.9727245238054	1.40167139059926	-8.61299004291028	-8.18947161246996	NA	NA	2.36320913619485	2.01859545568871	-8.44750633891709	-8.3817572926088	NA	NA	2.15811047471523	3.98137038346963	1.76542050980132	2.64269851577062	NA	NA	2.1783274053031	4.55972063757009	1.41151445439662	2.05522301859479
387	USA300HOU_RS10815	NA	2.61827373046677	2.06460497393925	-6.43661796035717	-6.01301983103379	NA	NA	2.88215981664408	2.39994094843696	-6.27105455840991	-6.20530551186488	NA	NA	2.32933980798581	4.27652764713995	1.93645368865005	2.8598858500956	NA	NA	2.24893970356777	4.66397027113279	1.50246173720596	2.36431163268783
388	USA300HOU_RS10890	NA	-1.68010702682406	NA	-1.2025674068751	NA	NA	NA	-2.21179609729339	-1.94457348608997	-2.84394694780352	-2.08738187938507	NA	NA	NA	-1.4308354880675	-1.14722864720821	-1.16982458615994	NA	NA	-2.10355502602344	NA	-1.86922188953574	-1.53866194123801
389	USA300HOU_RS10945	NA	-1.0971120713029	-1.23527308679722	-1.46307263628191	NA	NA	NA	-1.43247505662616	-1.48240375526445	-1.86040313698982	NA	1.42310718135465	NA	-1.04371394120196	-1.17224673371961	NA	NA	1.85333548862072	NA	-1.65247802256744	-1.45694875678517	NA	NA
390	USA300HOU_RS11225	NA	-1.1343821979447	NA	NA	NA	NA	NA	NA	NA	NA	NA	1.73105714984951	NA	NA	NA	NA	NA	1.24848914511475	-1.05191580187098	NA	NA	NA	NA
391	USA300HOU_RS11230	NA	-1.17806278766551	NA	NA	NA	NA	NA	NA	NA	NA	-1.06143671337189	1.73786306535175	NA	NA	-1.00994711449976	NA	NA	NA	-1.26457401203375	NA	NA	NA	NA
392	USA300HOU_RS11320	NA	2.15673347366862	2.75326344789734	3.2320722848593	4.84323098850575	NA	NA	4.35825669078679	4.35327881019921	4.32800219837745	5.34266400795328	NA	NA	1.03905324902535	4.59883987142492	1.50089535223289	2.34587189550283	-2.31667433272485	NA	2.11231283203722	4.94013052023876	1.44781598386747	2.30539666098837
393	USA300HOU_RS11330	NA	1.23095184348667	NA	1.14239032919821	NA	NA	NA	1.81153500987974	NA	1.53142818872688	NA	NA	NA	NA	NA	NA	NA	NA	NA	NA	NA	NA	NA
394	USA300HOU_RS11460	NA	1.41673126730292	NA	1.25667951295057	NA	NA	NA	1.28531566531958	1.09851533447832	1.65931421480849	1.00264389844426	NA	NA	NA	2.20304666102715	NA	NA	NA	NA	2.27076880391594	1.5885112622105	2.01239073630232	2.20109111738739
395	USA300HOU_RS11465	NA	1.53493631960791	1.09935783457148	1.90705771890437	1.10234181754842	NA	NA	1.60848377174122	1.35249016104804	1.90587133900118	1.21396020054182	NA	NA	NA	2.17090101871023	NA	NA	NA	NA	2.77724541736565	1.99999232191863	2.36779671205164	2.55632201199833
396	USA300HOU_RS11765	NA	1.0421026884854	NA	NA	-1.17966222029184	NA	NA	1.18098595878225	NA	NA	NA	-3.02968358450476	-2.78767681609435	-2.5347137347064	-2.9612667315676	-2.39554198220311	-2.94092743507933	-2.39451802445792	-1.75511570513159	-2.27243432148863	-2.1680468924985	-2.18714667732177	-1.85839279909503
397	USA300HOU_RS11780	NA	-1.08368505290935	NA	-1.13640387953704	NA	-1.76078499112746	-1.52360912652198	-2.52665599362139	-2.51011429178021	-2.73421284450876	-2.67143828654993	NA	NA	NA	NA	NA	NA	NA	-2.15219780191038	-1.43215418851151	NA	-1.37772408480586	-1.71326143575535
398	USA300HOU_RS11785	NA	-1.00607375629841	NA	-1.30464078903473	-1.00895963276943	NA	-1.12545198824931	-2.26474810210551	-2.72254733377072	-2.88339414472559	-2.58775690069679	NA	-1.12603498944533	NA	NA	-1.09752286324445	-1.00367997345511	NA	-2.29040232965548	-2.07240188372395	NA	-2.12612173534686	-2.09664217283528
399	USA300HOU_RS11840	NA	-1.11735561322787	-1.32132701495722	NA	-1.15328424954945	NA	NA	NA	NA	NA	NA	NA	-1.71294103959217	NA	NA	-1.03352811445547	NA	-1.35008501413382	-2.53606921951788	NA	NA	-1.25416972620313	-1.0381921334947
400	USA300HOU_RS11865	NA	-2.73230097992109	-3.19934869759414	-3.1615897339299	-3.34208675171684	NA	NA	-3.19422841670861	-3.37329229587701	-3.16764245305423	-3.30247214770741	-3.27139764981606	-3.60819407655075	-3.65746983949568	-3.4261842190555	-3.29848735355071	-3.32466713838066	-3.74641539234335	-3.83000179087898	-3.16760908097438	-3.60874196337981	-3.25113672356795	-3.32933675420782
401	USA300HOU_RS11870	NA	-3.22238395894681	-3.51117897075513	-3.15407660734347	-3.8343934508306	NA	NA	-3.87221262536708	-3.97804083040072	-3.91249546645037	-3.88623363856399	-4.17265157818748	-4.36985962709463	-4.28188782304311	-3.94282131943447	-4.24509191627973	-3.88222954670169	-4.70947594626465	-4.39855190440468	-4.284369437971	-4.38934119284421	-4.4547390755542	-4.68535094094191
402	USA300HOU_RS11875	NA	-3.43574848573719	-3.48792212505134	-3.46556485759685	-3.88190409818879	NA	NA	-4.45793356884226	-6.50894494050783	-5.65335126025149	-4.26195582694969	-5.99269260773043	-4.51156350004581	-7.70876605940094	-4.41552883135761	-4.67130502659825	-4.29747458580706	-7.41954107146703	-5.80112155508718	-6.52765202447417	-5.04029686264196	-4.77869381771901	-5.4580426504312
403	USA300HOU_RS11880	NA	-3.82351748857736	-4.42366982920515	-3.74944535932071	-5.05220039034029	NA	NA	-4.59899263752936	-4.93959570910043	-5.05558696279567	-4.77950393347101	-6.24519903103041	-5.48980241361026	-6.16688821784517	-5.58135197206418	-4.39084083639398	-4.60518697147506	-6.96530128795442	-5.30392327310382	-6.57725033581924	-5.39729776545536	-5.35809354110761	-5.47423149099182
404	USA300HOU_RS11885	NA	-3.26316033908623	-3.714528403652	-3.08073955091346	-3.78517273979043	NA	NA	-4.29117942211853	-4.57205418999083	-4.57851196372424	-4.75055436330169	-6.0223608115894	-5.37777690440022	-5.19052661315671	-4.29315561617931	-4.41815316437599	-4.67830640582523	-6.40335466910282	-5.48519961995774	-5.61691656152702	-5.24669051935804	-5.09648527347346	-4.99732639188158
405	USA300HOU_RS12365	NA	-1.04313614815485	NA	-1.21776935358202	NA	-1.16645901602931	-1.29238139815667	-2.43405473439931	-2.49706723377454	-2.66232003910363	-2.15127134852439	-1.59718411998446	-1.16418391222588	-1.45803930588383	NA	NA	NA	-1.15056105837932	-2.34018655410762	-3.25820801517598	-1.01320005648966	-2.27307350801466	-2.29675486832892
406	USA300HOU_RS12430	NA	-1.46929338216978	-1.22397258383154	-1.42654925944887	-1.04269159869382	NA	-1.09479590166404	-1.88658324255471	-1.68603297820978	-2.41802999923387	-1.65839108105474	NA	NA	-1.21920273793959	-1.27357558818426	-1.12028065658598	-1.1074977032429	NA	NA	-1.5166391095893	-1.66958769014411	-1.97509506028609	-1.76260407981959
407	USA300HOU_RS12435	NA	-1.71352064093467	-1.11112907810663	-1.62683530555305	-1.02122171205872	NA	NA	-2.34743565789807	-1.98360139613914	-2.26293948339401	-1.37770036371645	NA	NA	-1.21005689165086	-1.6558471145755	-1.3057668492117	NA	NA	NA	-1.28112146890732	-1.38380711479369	-1.71389556901748	-1.60683709802994
408	USA300HOU_RS12465	NA	2.07663698293105	2.6055097679389	2.99682003157595	4.5953557038533	NA	NA	3.72897798691413	3.55829160945451	3.78360412066696	4.84534763044404	NA	NA	NA	2.81302668206186	NA	NA	-1.191741766825	NA	1.23271347021142	3.66210371288993	NA	NA
409	USA300HOU_RS12505	NA	1.76437673881779	1.8461203053698	1.84519696187119	1.88325614530056	NA	NA	2.14590169700885	2.58306793924333	2.49179119271279	2.19645336675262	NA	NA	1.07437047821139	3.12051537378673	1.19971173807229	NA	-1.38037337565593	NA	4.00731777617492	2.80372921125291	3.41744238282983	3.50473047734027
410	USA300HOU_RS12515	NA	1.26130551587495	NA	1.41414639915077	1.09780442378895	1.68652431351633	1.25273314615145	2.07319901998123	1.21682423357495	2.02858434541271	2.04286686775631	2.03574933470187	NA	NA	NA	NA	NA	1.99293853201301	1.40391143267317	2.30929850683333	1.8832452236332	1.63883960510776	2.13106242791962
411	USA300HOU_RS12525	NA	1.07348982521954	NA	NA	NA	NA	NA	1.12242181083854	NA	1.33562928363694	NA	NA	NA	NA	NA	NA	NA	1.0738232436583	NA	1.87407412551291	1.29038743107592	1.4542725785252	1.52481538115577
412	USA300HOU_RS12570	NA	2.5157333459491	2.79205912950084	2.47407454041496	2.38773200540847	1.72831134878716	NA	3.25263760015753	2.51077883369725	3.95642423824352	3.30902502472535	NA	NA	1.72981096768518	3.4209713343081	1.50335863949202	1.37963370386966	NA	NA	4.42126676845349	4.61768375503887	4.65235533097629	5.47691070644825
413	USA300HOU_RS12590	NA	-1.02406640763914	NA	-1.0063101610959	NA	NA	NA	-1.10853114574119	NA	-1.30435237936569	NA	NA	NA	NA	NA	NA	NA	NA	NA	-1.28647287481511	NA	NA	-1.21057548932204
414	USA300HOU_RS12605	NA	1.01284784443171	NA	1.59879917020613	NA	NA	NA	1.43776379004135	NA	1.2977568694256	NA	1.73564989899611	1.3619236445216	NA	NA	NA	1.26973978307763	1.64241138574586	NA	NA	NA	NA	NA
415	USA300HOU_RS12685	NA	-1.22685011075181	NA	NA	NA	NA	NA	-1.54368034177189	-1.17857074553111	-1.67606570658491	-1.11902897934318	-2.49623071579893	NA	NA	-1.26559977888064	NA	NA	-1.53833168960808	NA	-2.29798287221135	-1.88186070407864	-1.39397758781314	-1.69141865028606
416	USA300HOU_RS12745	NA	1.46576841615683	1.1168683175431	1.24700967086204	NA	NA	NA	1.53273929896419	1.15070330772385	1.75455472750036	1.40178876094317	NA	NA	NA	1.61627434024192	NA	NA	NA	NA	3.82157736744916	2.26931652346293	2.94660037262577	3.43314673940439
417	USA300HOU_RS12750	NA	2.1810503019349	NA	1.37555871867921	NA	NA	-2.23513237304333	1.97728618017077	1.96854625263031	1.76167869102271	1.62922114049661	NA	NA	1.91464819094644	3.6518103387378	1.85091822041787	1.340493382562	-1.1206582564369	NA	3.74337131445523	2.38066206829748	2.85782499892005	3.5338560455417
418	USA300HOU_RS12870	NA	-1.71336793036799	-1.90412573643161	-2.41522694033839	-2.37505078330421	-1.56712285959246	-1.33128345722205	-2.72304041985975	-2.67384875688897	-2.73756643500951	-3.11998196320397	-1.31207066932196	-1.42263859890137	-2.10603870715529	-1.31735898113966	NA	-1.14277063656391	-1.27130626113388	-1.2709429494322	-2.77554125224736	-1.66532673949019	-1.86553496838463	-2.28870854608348
419	USA300HOU_RS12875	NA	1.60592832853274	1.26057376861155	1.4128247985776	NA	NA	NA	1.57923063823865	1.02276302667698	1.59203089592785	1.21171400206117	-3.80982893846556	-3.6923373213665	-2.51683059396769	-3.56669981554161	-3.32156578725059	-3.05057034654102	-1.38510367824292	-1.72144730230623	NA	-1.56470800590063	-1.50014794013544	-1.06162188245553
420	USA300HOU_RS12990	NA	-1.13933144698095	NA	NA	NA	NA	NA	-1.12971779858422	NA	-1.33374258813051	NA	NA	NA	NA	NA	NA	NA	NA	NA	-1.31100753592833	NA	NA	-1.35077410302196
421	USA300HOU_RS13175	NA	1.26998434214088	1.41732106512361	2.08518767352858	2.0289606104204	NA	NA	2.06397394284366	2.36094781019778	2.50048768073969	1.87113976373526	NA	NA	NA	2.42945212656739	NA	NA	NA	NA	5.04312551649424	2.47881786077683	3.74440586049744	4.13055123051144
422	USA300HOU_RS13180	NA	1.9700191479343	2.12929588435144	2.65133301377439	2.15712073546241	NA	NA	2.94508780326898	3.1307162141853	3.51832778168167	2.93825516740796	NA	NA	1.71056897485958	3.02465234266727	1.02224296471149	NA	1.04335536104175	NA	6.19389256917534	3.53155775131455	4.74182341628321	5.35616820151197
423	USA300HOU_RS13205	NA	1.33610951766797	NA	1.88538784318047	1.14325187931059	NA	NA	1.8052558170818	1.75101128718926	1.81204109377797	2.20018686413878	-2.52530639863943	-2.56714557910248	-2.62560032729846	-1.93084109514865	-2.27576097621392	-2.14003771945927	-3.39319164358825	-2.87879299200003	-2.75872391169428	-2.13685517765932	-2.6902425656469	-2.70569015460647
424	USA300HOU_RS13390	NA	1.03649739153034	1.18743515899053	NA	NA	-1.28740824033687	-1.20074759970973	NA	NA	NA	-1.35128452104366	NA	NA	1.11044625322054	NA	1.04858745816193	NA	NA	NA	NA	NA	NA	NA
425	USA300HOU_RS13555	NA	2.15769060686638	NA	2.38712345191613	2.26771436448292	-1.09351586008999	-1.0768090295698	NA	NA	NA	NA	1.33060166155045	NA	-2.14410668631007	1.57731062068442	NA	NA	1.44031312371145	NA	-1.11417744763328	1.0579266933503	NA	NA
426	USA300HOU_RS13585	NA	1.24163415992845	NA	1.50816430472145	1.17787762266532	NA	NA	1.69598790270933	1.6790481126375	2.13478487709364	1.67298691724985	NA	NA	1.04994910073965	2.45474558373197	NA	NA	NA	NA	4.02339844830626	2.24002334348699	3.24866957492422	3.8619136066579
427	USA300HOU_RS13590	NA	1.27430181031836	1.13208145568392	1.83195771425037	1.23819502273034	NA	NA	1.84184761547984	2.0143084355595	2.39177703092625	1.90054552003552	NA	NA	1.18213789291816	2.12180761551878	NA	NA	NA	NA	4.28006903420715	2.50073309385407	3.38754580449817	4.07695975346703
428	USA300HOU_RS13630	NA	-3.43534159363633	-1.83367342343655	-4.62267592545746	-4.04020908945024	2.09787332571627	1.75725675327798	-3.29946714628438	-1.76104385566804	-4.3257645691509	-4.30355342025025	5.55760948037966	4.80728764353495	2.96448667248386	-2.81546832057864	2.82076190028307	2.24721631093953	4.62621895964428	4.5101957642083	NA	-2.58848857600295	NA	-1.08854896292901
429	USA300HOU_RS13675	NA	-1.18014265422326	NA	NA	NA	NA	NA	-1.66752479881429	-1.15001999323539	-1.28633158373221	-1.29860583087892	NA	NA	-1.46244577604056	-1.32527920680964	NA	NA	NA	NA	-1.76335195559385	-2.00596174650783	NA	-1.18736200865767
430	USA300HOU_RS13840	NA	-1.14815307906634	NA	NA	NA	-1.39304463125998	-1.2722462776373	-1.8559264494524	-1.57036476274847	-1.49601229842171	NA	-2.03056371471106	-2.30007408184956	-1.86630097725371	NA	-1.49316332199975	-1.28437355088135	-1.98736783037484	-2.38869969372225	-2.02812727811829	NA	-1.62834468187249	-1.82121156865418
431	USA300HOU_RS13865	NA	1.24857389169037	NA	1.56312827015032	NA	NA	1.09880277876542	1.93495090142321	1.6604875524167	1.66588618414858	1.38895607784315	-2.0880511481163	-1.82595925921135	-1.38034379668418	-1.23943366471455	-1.52095349680454	-1.41437480093764	-2.70915623304267	-2.05201257777708	NA	-1.89192825019161	-1.71727300690139	-1.76435651780923
432	USA300HOU_RS13870	NA	1.71953788680521	NA	2.6238792013817	1.08757146657484	NA	NA	2.12783422177487	NA	2.26500947657808	1.29121579055927	NA	NA	NA	NA	NA	NA	NA	NA	NA	NA	NA	NA
433	USA300HOU_RS13875	NA	8.00660627109271	7.15331724977711	7.99314661216452	7.52182905514484	3.18608340880922	3.00403348201101	8.00027447856256	8.07085163007196	8.86428610296835	7.93044126807584	NA	2.09567520618612	6.75880762186782	5.49818283425497	6.67082018330177	6.21119324087489	2.35618580355884	2.40859121866433	9.72032974294853	5.31008066375679	9.97071486197418	10.0930127986692
434	USA300HOU_RS14020	NA	-1.81101240853536	NA	NA	NA	NA	NA	NA	NA	NA	NA	-4.18246439734632	-2.12819342374885	NA	NA	NA	NA	NA	NA	NA	NA	NA	NA
435	USA300HOU_RS14025	NA	-1.55817518096317	-1.07360888968293	-1.43096345187505	NA	NA	NA	-1.92549170583665	-1.3934589424671	-2.17695425412482	-1.5141081035049	-2.91749171394179	-1.96764148009437	-1.29107804014491	-1.57132695176193	NA	NA	-3.08080679878362	-3.0656300987742	-1.75405413949754	-1.27448296965393	-1.17086213899161	-1.1145561758896
436	USA300HOU_RS14030	NA	-1.84969844041403	-1.6660667719987	-2.59504177897298	-2.40840738480732	NA	NA	-1.3853400044995	-1.69739176788848	-1.89199917508147	-1.82676907136561	-2.57488342007667	-1.79369787995145	NA	-2.52719618556328	NA	-1.74094762229187	-2.4260257776372	-2.62092215816876	-1.99542815398962	-1.99448801746227	-1.98625045752874	-1.43388257326624
437	USA300HOU_RS14050	NA	-1.37756081343897	NA	-2.02658911532245	-1.72419430469424	NA	NA	-1.42027209903785	NA	-1.91669454015348	-1.21933981196029	NA	1.05511997048283	NA	-1.5276577048195	NA	NA	NA	1.20892287827897	NA	-1.28819297975624	NA	NA
438	USA300HOU_RS14130	NA	-1.03510259183609	NA	-1.44103716707392	NA	NA	NA	-1.13335815999359	NA	-1.40650234474336	NA	NA	NA	NA	NA	NA	NA	-1.30512184404006	NA	NA	NA	NA	-1.11314592591387
439	USA300HOU_RS14155	NA	2.32662304532354	1.2991681601026	2.13104629175966	1.8744581251365	NA	1.04894111651335	4.98749068115329	4.5470569281805	4.31455193512242	3.80516571242885	NA	NA	NA	1.38035641630693	NA	1.10449056482005	-1.76204421649013	NA	1.41832214788744	2.11828986018368	1.37237503553433	1.11742032375725
440	USA300HOU_RS14160	NA	2.37966431492047	1.3497307920878	2.19999975856702	1.64708551737592	NA	1.05601691481979	5.10006473137739	4.66367365242761	4.36445944243377	3.91662931114965	NA	NA	NA	1.2020603091515	NA	1.09438610873259	NA	NA	1.51481113138789	2.01127636492714	1.56590632405867	1.40320925675255
441	USA300HOU_RS14180	NA	1.01168260899955	NA	NA	NA	NA	NA	2.60852655370447	2.48523110758718	1.91793864447705	1.99816487126699	-1.70181780776123	NA	NA	NA	NA	NA	-1.19796957712362	NA	-1.16325666549829	NA	NA	NA
442	USA300HOU_RS14270	NA	1.21075570560312	NA	NA	NA	NA	NA	1.47643286573247	NA	NA	NA	NA	NA	NA	NA	NA	NA	-1.69110814136238	NA	NA	NA	NA	NA
443	USA300HOU_RS14295	NA	-1.68296534192863	-1.49409524146544	-1.50149488808078	-1.42172068355712	-1.60528999899134	-1.2876466393139	-2.95675293998438	-2.91993874352399	-3.11250385736188	-3.11482321557646	NA	NA	NA	NA	NA	NA	-1.81243672816543	NA	-1.697537553943	-1.54540820768049	NA	NA
444	USA300HOU_RS14345	NA	-1.40157425395053	-1.58895920800469	NA	NA	NA	NA	-1.39200639657704	-1.96501621848798	NA	NA	-2.2421603248871	-1.92556610389798	-3.13625516871892	-2.74216889441726	-2.82878045014826	-1.38489005367117	-1.29432964357247	-1.56832740931728	-3.18027703887484	-1.89009695151583	-2.72006666040202	-1.94737728196947
445	USA300HOU_RS14400	NA	-1.19006540118651	-1.32322530639236	-1.33983386347786	NA	NA	NA	NA	-1.27983433245876	-1.09568462734247	NA	-1.73979551023507	-2.06957650348286	-1.70044176193406	-1.27155884681186	-2.06677187060254	-1.46919334739983	-1.72086846299717	-1.78123460572783	-2.51396020586788	-1.42651878187337	-1.93612887835376	-1.58663720114713
446	USA300HOU_RS14405	NA	-1.48470082873424	-1.08747570972721	-1.20518137333558	NA	NA	NA	-1.36462747879448	NA	-1.07407108972413	NA	-1.63058834037772	-1.95223690257877	-2.3752004395631	-1.09522889901162	-1.63484672292032	-1.297623303603	NA	-2.1348946544088	-1.7372001361854	-1.18523713279693	-1.27856156993725	-1.44750249121511
447	USA300HOU_RS14410	NA	-1.85045542062882	-1.91055482294686	-2.04423751468336	NA	NA	NA	-1.65794489363983	-1.75593589792894	-1.71411010724502	NA	-2.06957724987489	-2.52572731408336	-2.94727960679719	-2.09074337437136	-2.51763429476606	-2.06372213563765	-1.99371728396441	-2.7814041818692	-2.94058958800057	-2.04181539367546	-2.34066027067894	-1.89070745590405
448	USA300HOU_RS14415	NA	-1.86458961258123	-1.23246069074078	-1.21447897301421	NA	NA	NA	-1.41074667384375	-1.44965769764339	-1.42957832701308	NA	-1.33060347801476	-2.28587653690044	-2.1182593954601	-1.31242352548216	-2.08329900169068	-1.51521902638592	NA	-1.99690787840207	-2.06363806827429	-1.5418242249884	-1.72078690409382	-1.3561535412358
449	USA300HOU_RS14420	NA	-2.73905288621364	-2.56252488736133	-2.51127349179333	NA	NA	NA	-2.42353428143353	-2.069151078749	-2.17676950220442	-1.18202228321081	-2.88321464152315	-3.83573254319084	-3.62339425116508	-2.00077721384463	-3.38650172518324	-2.13708342129818	-3.99876473438912	-4.30345852846938	-3.6311125681975	-2.59340676426323	-3.62468008995122	-2.81777741197605
450	USA300HOU_RS14590	NA	3.89597620297709	2.27115841046412	4.19531554664281	2.07960908595111	NA	NA	3.92713068080124	2.96342805531016	4.30869409545574	2.8386633485786	-2.25834561171219	-2.01892892158875	NA	1.54131407722008	NA	NA	-2.61115261458271	-2.57703915300976	2.31150476425197	NA	NA	1.37316798032089
451	USA300HOU_RS14735	NA	-1.31658135020651	NA	-1.31096526146521	NA	2.03251220400521	1.88555020228514	NA	NA	-1.20937530710226	NA	NA	NA	NA	-1.40513788676654	NA	NA	NA	NA	NA	-1.35306712784902	-1.06601622371582	-1.20281013211864
452	USA300HOU_RS15090	NA	6.53626364228147	6.06520321161656	7.56963947407923	5.71646262972469	NA	NA	7.19459172293955	6.27472132457211	7.55947855933653	6.80250563934509	NA	NA	5.28532407358818	NA	3.04113047367081	NA	NA	NA	7.1577222587029	3.7357695884199	7.45843693735908	7.92430621161514
453	USA300HOU_RS15460	NA	4.02981065959835	3.28361518542373	NA	NA	NA	NA	4.3415123126145	3.01723223067425	NA	NA	NA	NA	3.14498140740517	4.10824748074553	2.49682044375207	NA	NA	NA	3.30994455091858	5.82985019805872	2.3143791002503	3.5820521442582
454	USA300HOU_RS15510	NA	-4.03008553845551	-3.95765323174048	-3.85582107748404	-4.31812081752517	NA	NA	-4.62989632478245	-4.81002268865519	-4.82649677815969	-4.65080269891534	-6.79535206842875	-5.66776961862556	-5.74844159271647	-5.12161592408085	-4.60851825876354	-4.76691231799957	-7.56468722300066	-5.54622357645123	-5.72937468819765	-5.96564909690636	-6.20112424900455	-5.75038456128336
455	USA300HOU_RS15640	NA	1.11259182188275	NA	NA	NA	NA	NA	1.04155553698368	NA	NA	1.14603715265249	NA	NA	NA	NA	NA	NA	NA	NA	NA	NA	1.01741877944913	1.48582262444349
456	USA300HOU_RS00315	NA	NA	1.35633688096735	1.60600464784346	1.70701470838748	NA	NA	NA	NA	NA	NA	NA	NA	NA	NA	NA	NA	1.79886603215258	NA	NA	NA	NA	NA
457	USA300HOU_RS00750	NA	NA	-1.51187746258066	-1.43915648105676	NA	NA	NA	NA	-1.168400868237	-1.10542568297616	-1.332893404402	NA	NA	NA	-1.39330810670329	-1.13495651727623	NA	-1.15529755690748	NA	-1.68514341579039	NA	-2.10918717582797	-1.15712546267558
458	USA300HOU_RS00815	NA	NA	1.19203764718762	1.32353559016006	1.69738366859216	NA	NA	1.61140176023642	1.43755233285693	1.71445592023702	1.89988110063472	NA	NA	NA	1.19879416272287	NA	NA	1.05978367310673	-1.07441142631065	NA	1.38406727023803	NA	NA
459	USA300HOU_RS00850	NA	NA	1.45766996888823	1.72715371125	2.06947130674637	NA	NA	NA	1.04944301281904	1.2947085054477	1.19180286920246	NA	NA	NA	1.47547657930102	NA	NA	2.5100475062871	NA	NA	1.63510027146013	NA	NA
460	USA300HOU_RS00970	NA	NA	-1.11892247626988	NA	NA	-1.2384302015384	-1.22661864511599	-1.09178222145581	-1.50637493091094	-1.01880500893338	-1.20030268700874	NA	NA	-1.5874596563298	NA	NA	-1.1638168468753	NA	NA	-1.95947069590882	NA	-1.08060732182413	-1.08470302111229
461	USA300HOU_RS01360	NA	NA	-1.08272708890464	-1.24311688196593	-1.84795772681188	NA	NA	NA	-1.44871904517624	NA	-1.51960609705741	-1.31947306530768	-1.69337661627807	NA	-1.40914144635647	-1.37131304287201	-1.96751318161464	-1.58155492459629	-1.63317291093814	-2.31678529607517	-1.96051972081064	-2.00745349088415	-2.79256108418429
462	USA300HOU_RS01370	NA	NA	-1.12316733594295	-1.23184277653737	-1.13865653765615	NA	NA	-1.42342574377346	-1.32249447761513	-1.27738198405574	NA	-1.00646469572236	-1.45092756511998	-1.51747965403783	-1.54574632844443	-1.48939687266017	-1.56025883855367	NA	-1.51602150448077	-1.51931205425295	-1.36709237254035	-1.52003893439728	-1.61854970737896
463	USA300HOU_RS01445	NA	NA	1.65463697247597	1.45510682293935	2.28286326575676	NA	NA	2.05108506292557	2.57619923640497	2.24076543638016	2.36082021388053	NA	NA	NA	2.50338718935623	NA	NA	-2.68967854141064	-1.11239532137639	NA	2.46891020540222	NA	1.11783430815499
464	USA300HOU_RS01675	NA	NA	-1.14768847909451	-1.23057253745625	-1.70668571005932	NA	NA	-1.11529271621209	-1.00901421276773	-1.44856178826921	-1.11136564735353	-3.87336872590282	-3.18209516843832	-2.96725051931644	-2.89909973683281	-2.95352801784967	-3.01400281767948	-4.01643977607979	-3.28464406541687	-3.91492165236954	-3.65987886005841	-3.54366342849984	-3.79254032835463
465	USA300HOU_RS01755	NA	NA	1.561348235525	2.01869786802277	NA	NA	1.91931691263148	1.41879436070726	3.00269966372969	2.10036844132408	NA	NA	NA	-2.05278346854378	NA	NA	NA	NA	NA	NA	NA	NA	NA
466	USA300HOU_RS02275	NA	NA	-1.07564549869204	NA	NA	NA	NA	NA	NA	-1.07097061376505	-1.03275871602621	-1.17309741848364	NA	NA	NA	NA	NA	NA	NA	NA	-1.3209247112871	NA	NA
467	USA300HOU_RS02280	NA	NA	-1.27676860994537	NA	NA	NA	NA	NA	-1.03135185548836	-1.13382775763494	NA	-1.30260353443155	NA	NA	NA	NA	NA	-2.43268028637992	-1.15368618969121	NA	-1.43732384365674	NA	NA
468	USA300HOU_RS02315	NA	NA	1.28608647300193	1.13119783308409	1.47633020572674	NA	1.67624174279723	NA	1.32120526374746	NA	NA	-1.29425289247045	NA	-2.13033636722871	NA	NA	NA	-1.72831535224569	-1.24659254579226	NA	NA	NA	NA
469	USA300HOU_RS02375	NA	NA	1.17873159536286	1.09462397216858	NA	NA	NA	NA	1.36151395269589	NA	NA	5.83507465183577	1.97778721616183	NA	2.16788784611455	2.08530062187964	1.84766966506535	5.98431615536512	2.30338147592099	2.79700115702063	2.96463661336082	3.49726783946146	3.02030624251624
470	USA300HOU_RS03425	NA	NA	1.29933439837585	NA	NA	1.30905600814295	1.91625871256141	NA	1.84493433504209	NA	NA	4.91101893047961	4.58197036178793	3.82223554691645	3.78330550853589	4.37546189545622	4.39738955762219	5.91723566821932	4.9352139795454	4.01381782368232	4.65014278722829	4.5735508335933	4.39374306084678
471	USA300HOU_RS04095	NA	NA	1.11392429121197	1.12563857837763	NA	1.39652877145708	1.69162936183889	1.1790385227966	1.12033832854909	1.31519151716895	1.03671155935582	1.97954898393209	NA	NA	NA	NA	NA	3.20270291577954	1.38896560881138	2.00124027775544	1.46507784702659	1.65047859702718	1.97501169573878
472	USA300HOU_RS04175	NA	NA	2.55512955626	1.62891390668151	1.60386372973554	NA	NA	NA	2.59227345071991	NA	NA	NA	NA	NA	NA	NA	NA	NA	NA	NA	NA	NA	NA
473	USA300HOU_RS04295	NA	NA	-1.49484105902881	-1.54352514380872	-1.71998151582709	NA	-1.12499909772759	-1.58262991959132	-1.36160417002539	-2.17095160125436	-1.73642684670192	NA	1.09891020871791	NA	NA	1.26728640297745	1.12434859202515	NA	NA	-1.82961425689553	-1.50358805468002	NA	NA
474	USA300HOU_RS04760	NA	NA	1.40085289213459	NA	NA	NA	NA	1.67454000284538	2.07124977193495	NA	1.28533321537376	-1.72654443044882	-1.66529321317249	NA	-1.8951339556947	-1.56543719573317	-1.67559034060446	-2.58213273674159	-1.44492365867152	-2.49707439983275	-1.65981766044237	-2.77756978662129	-2.52773247083115
475	USA300HOU_RS05030	NA	NA	-4.58696991369184	NA	-1.02407914655732	NA	NA	NA	-4.51479291909052	NA	NA	-1.31264357554922	NA	NA	-1.01453265063552	NA	NA	-1.9789711576297	NA	-1.0651423749409	-1.50185136100421	-1.45131720282509	-1.28944601001191
476	USA300HOU_RS05320	NA	NA	1.18807519497433	NA	NA	NA	NA	NA	NA	NA	NA	5.29781889848646	6.40920088450061	5.97235199109999	6.00670504351304	6.39503462172533	6.38883323899176	6.30598113216081	6.53707034127738	3.54841726001453	5.79352836062454	5.23510144620037	4.78891597421816
477	USA300HOU_RS05450	NA	NA	1.04433100671693	NA	NA	NA	NA	NA	1.04489452877141	NA	NA	NA	NA	NA	NA	NA	NA	1.49597903732927	1.26885483102076	2.30743716212248	1.21620072310379	2.32514970718164	2.38162691380913
478	USA300HOU_RS05825	NA	NA	-2.17180232630444	-1.91366633508363	-1.79720109190752	NA	NA	-1.78639533178523	-3.30572560954566	-3.07644675446847	-2.56964950398983	NA	NA	-2.61807925792081	-2.71323767892737	-1.76492903228766	-1.68311749250081	NA	NA	-3.38497883065363	-3.07573569977872	-2.3908603736315	-2.1824648178987
479	USA300HOU_RS06195	NA	NA	-1.00783136282944	NA	-1.04605188593456	NA	NA	NA	NA	NA	NA	NA	NA	NA	NA	NA	NA	NA	NA	NA	NA	NA	NA
480	USA300HOU_RS06710	NA	NA	1.33480293873477	1.55558920392944	1.41884892873762	NA	1.23304792233341	NA	1.15334838547224	NA	NA	2.34249767101461	1.36250243295501	NA	NA	NA	NA	4.13651126881037	NA	1.53314126946283	1.39122596156359	1.65592489149237	1.55339742067687
481	USA300HOU_RS06795	NA	NA	1.03532267627692	1.02194505230528	NA	NA	NA	NA	1.00188536681159	1.02846373479438	NA	NA	NA	NA	NA	NA	NA	1.35910295409264	1.21266033190483	NA	NA	NA	NA
482	USA300HOU_RS06970	NA	NA	-1.00994273455872	NA	NA	NA	-1.09579440240606	NA	NA	NA	NA	1.90883521102751	NA	NA	NA	NA	NA	1.0227990350458	NA	NA	NA	NA	NA
483	USA300HOU_RS07065	NA	NA	-1.11078173985946	NA	NA	-1.68871193516258	-1.65335544106608	NA	NA	NA	-1.30961466637413	NA	NA	-1.71104448205642	NA	NA	1.12753843606041	-2.33398616671532	-1.30248562378166	-1.60405565162466	NA	NA	NA
484	USA300HOU_RS07100	NA	NA	1.05272336580105	NA	NA	1.21323748047267	1.0916887659275	1.01808634774558	2.65038243550832	NA	1.29488027265282	4.8568122666392	2.69216173410723	1.73108913794287	2.13064206907745	1.94957672062252	2.62888704635195	4.78653545698127	2.79587866559999	3.98952357003477	2.49069406042262	3.45112855436225	3.71236479301622
485	USA300HOU_RS07320	NA	NA	-1.01154190125514	-1.14711499760905	NA	NA	NA	-1.47137025477677	-1.99078492498638	-1.44651808662845	-1.30923464794235	-1.03339292460895	NA	-1.26832989612903	NA	NA	NA	NA	NA	-2.48647920843844	NA	-1.26073751871102	-1.34271402698251
486	USA300HOU_RS07360	NA	NA	-1.24491868108924	-1.69207757450117	NA	NA	NA	NA	NA	NA	NA	3.09621441887446	3.58828821845639	NA	NA	1.78284639384554	1.36238555192388	2.28477490018141	2.92397103601976	-1.08669003795271	NA	NA	NA
487	USA300HOU_RS07960	NA	NA	1.33977098034314	NA	2.04944945855945	NA	NA	NA	NA	NA	NA	NA	NA	NA	NA	NA	NA	2.14913607724607	NA	NA	NA	NA	NA
488	USA300HOU_RS08085	NA	NA	4.4816716685648	4.94831513274879	5.08251399173942	NA	NA	NA	NA	NA	NA	NA	NA	NA	NA	NA	NA	5.26502235785845	NA	NA	NA	NA	NA
489	USA300HOU_RS08175	NA	NA	1.48221082706421	1.10552209602734	1.06282664177079	1.62704907473725	1.01000211048714	1.27690438083995	NA	1.44832761560528	1.70997397882317	NA	NA	NA	NA	NA	NA	1.83264444810918	1.58086317177946	1.96380595383166	1.56730539915917	1.57712679393313	2.2894764203945
490	USA300HOU_RS08180	NA	NA	1.1406853088793	1.21604640365864	1.38573685561117	NA	NA	NA	NA	NA	NA	NA	NA	NA	1.2508484885821	NA	NA	1.70088765325761	1.33466364726169	1.76947339281032	1.38346874272362	1.3096847813498	1.73822977945761
491	USA300HOU_RS08530	NA	NA	2.99858406246169	NA	NA	NA	NA	NA	NA	NA	NA	NA	NA	NA	NA	NA	NA	4.26613264863702	2.72261636878981	3.63243418325415	3.29253042846312	NA	3.04182806313371
492	USA300HOU_RS09125	NA	NA	1.95576162135264	2.24324718360572	1.7248269235334	NA	NA	2.38769168361834	2.51046190948639	2.76247921564369	2.48207825183716	1.80652648228201	NA	NA	NA	NA	NA	2.5136479587896	NA	3.32403923516419	2.52163228971689	2.63872519330795	3.23381288977631
493	USA300HOU_RS09435	NA	NA	2.00854427512034	1.30976116874611	1.75683965288567	NA	NA	NA	NA	1.62109651607082	1.40264581787282	2.32964825066463	NA	NA	NA	NA	NA	4.03873319777523	1.21956553581614	2.74998529396025	2.08777457148474	2.07625654281383	2.53745559811139
494	USA300HOU_RS09440	NA	NA	1.58832704579558	1.00569682761672	1.57804042825743	NA	NA	1.06463190991537	NA	1.57844527382123	1.33228510904072	2.41385346605059	NA	NA	NA	NA	NA	3.58590661209091	1.03121753561087	2.52926996929919	1.7172146005366	1.86123531197526	2.29885640609661
495	USA300HOU_RS09445	NA	NA	1.63274052145747	1.04285639091587	1.82867867904779	NA	NA	NA	1.30288164504781	1.52760628973568	1.16440414659789	2.1853305678427	NA	NA	1.05715478931732	NA	NA	4.08138479695671	1.0226858730719	2.6119010311126	1.95107206222937	2.391645133901	2.42424929410701
496	USA300HOU_RS09575	NA	NA	4.40187810510514	NA	6.23147865809543	NA	5.10120387452034	NA	NA	NA	NA	NA	NA	NA	NA	NA	4.37615351069863	6.40629867552622	NA	5.49887104615395	4.52351540278508	5.02590868871243	NA
497	USA300HOU_RS09715	NA	NA	-1.48285644262104	-1.4088259188549	NA	NA	NA	NA	NA	NA	-1.54934373028308	NA	NA	NA	-1.46695427991804	NA	NA	NA	NA	NA	NA	NA	NA
498	USA300HOU_RS09810	NA	NA	1.19120949393188	1.62952203755157	NA	NA	NA	1.03954093733129	1.03171520445272	1.25755653492184	NA	NA	NA	NA	NA	1.08220760465963	NA	1.32568418364662	1.06330064227755	2.55430117480205	1.02645716999604	2.07164395150924	2.0596494313555
499	USA300HOU_RS10105	NA	NA	1.01203286170344	NA	NA	1.33921617908292	NA	1.44684628500558	NA	1.25313555480635	1.27841621925297	NA	NA	NA	NA	NA	NA	1.57261041314165	NA	2.41146386918266	1.05280065192266	1.29930728186088	1.76393300887981
500	USA300HOU_RS10615	NA	NA	1.1615746402689	-12.3499253160588	-11.9265284625368	NA	NA	NA	NA	-12.1845631929495	-12.1188141456308	-1.32167660115693	NA	NA	3.79351550056245	1.27029545315133	2.39089262140835	-1.65366670280354	NA	NA	3.51185908610974	NA	1.12026846487512
501	USA300HOU_RS10625	NA	NA	1.01505318105851	-7.84477991291536	-7.42119559330105	NA	NA	NA	NA	-7.67923031346175	-7.61348126875526	-1.39884297144451	NA	1.20046328661899	3.83887305677353	1.21285656474287	2.42441019672584	-1.28619670187671	NA	NA	3.03631425184111	NA	NA
502	USA300HOU_RS10630	NA	NA	1.15417396462224	-10.0517479898703	-7.19325449090283	NA	NA	NA	NA	-9.88630028771288	-9.82055124092941	-1.10453722337597	NA	1.01853077839885	3.8689088119446	1.4980934000456	2.57310559184704	-1.92241133419744	-1.12842402039551	1.0621437168135	3.56837694802746	NA	1.51650539073339
503	USA300HOU_RS10650	NA	NA	1.387334336666	-6.35486210703105	-5.93122637735189	NA	NA	1.26510955915268	NA	-6.18926109797376	-6.12351205314978	NA	NA	1.24480404976025	2.87336562930373	NA	NA	-1.46329920866519	NA	1.58602185344634	4.15048091449253	1.49849635082575	2.07930071107552
504	USA300HOU_RS10665	NA	NA	1.18561804608738	-9.9273956367192	-9.50390590157038	NA	NA	NA	NA	-9.76194063146296	-9.6961915842767	NA	NA	1.18137040790048	3.83672177614124	1.46894724072147	2.53738746793534	-1.66262640457522	NA	1.11126860819754	3.6168305887064	NA	1.51779488570377
505	USA300HOU_RS10670	NA	NA	1.01813784557362	-10.1964330021947	-9.77294583892014	NA	NA	NA	NA	-10.0309805700231	-9.96523152252843	NA	NA	1.11184114912253	3.06981660138325	NA	1.50982553990271	NA	NA	NA	3.42356029137483	NA	1.30074177854049
506	USA300HOU_RS10675	NA	NA	1.22676794237488	-10.5803841138581	-10.1569045564055	NA	NA	NA	NA	-10.4149392872738	-10.3491902398389	NA	NA	1.05895787769794	3.08809789947473	NA	1.54879183681482	-1.66437367037229	-1.30509110152941	NA	3.02528625641331	NA	NA
507	USA300HOU_RS10680	NA	NA	1.22456144390553	-7.21448260296525	-6.7908629132607	NA	NA	NA	NA	-7.04889763744825	-6.98314859171568	NA	-1.5040413056872	NA	2.86966379419978	NA	1.48591358441829	NA	NA	NA	2.83513742816234	NA	NA
508	USA300HOU_RS10695	NA	NA	2.43280180903717	-5.18769228783614	-4.7640535893762	NA	NA	NA	2.59608288048703	-5.02208827545233	-4.95633923943081	NA	NA	NA	2.51222261679081	NA	NA	2.78211157248397	NA	3.40365133581045	4.73767476045043	2.17768974460117	2.89235113680962
509	USA300HOU_RS10715	NA	NA	4.26481431300017	NA	NA	NA	NA	3.90334701449026	NA	NA	NA	NA	NA	NA	4.64193406678232	NA	NA	NA	NA	4.82755140007323	6.34292432427071	NA	NA
510	USA300HOU_RS10730	NA	NA	1.79521082667019	-5.52044792618245	-5.0967837021508	NA	NA	2.0807018577949	1.58423095715014	-5.35481840730564	-5.28906936642272	-3.98168928724573	NA	NA	2.9114621244427	NA	2.08292761730044	NA	NA	NA	4.0823172245858	NA	1.89666697941338
511	USA300HOU_RS10825	NA	NA	2.89193582299067	-4.77881138014175	-4.35515819601036	NA	1.92735341973185	2.75057768216316	2.72173710506285	-4.61319289544869	-4.54744385602239	NA	NA	1.94120389590403	2.77669434470441	NA	NA	NA	NA	3.72888384738568	5.64416486464633	2.50857158464021	3.34864938598613
512	USA300HOU_RS10930	NA	NA	-1.02993344072789	NA	NA	NA	NA	NA	NA	NA	NA	-1.22686919209573	NA	NA	NA	NA	NA	-2.391260456015	NA	NA	-1.24701245344106	NA	NA
513	USA300HOU_RS10935	NA	NA	1.04522201774243	NA	NA	NA	NA	NA	NA	NA	NA	NA	NA	NA	NA	NA	NA	1.86452021926336	1.12702197696514	1.59920683405731	NA	1.1050271036253	1.15141878066492
514	USA300HOU_RS10960	NA	NA	-1.52705833229325	NA	-1.05455411428001	NA	NA	NA	-1.53353517390151	-1.3350248613652	-1.57844489137277	-1.7369920625303	-2.60056650780955	-2.48056770575295	-2.8662488857259	-2.43473548870133	-2.79678576756657	-1.11924494339078	-1.68657760107501	-2.11443548611069	-2.78276779110743	-2.75591630978034	-2.9825418158382
515	USA300HOU_RS10970	NA	NA	-1.76761153634083	-1.14288921669947	-1.71944711383646	NA	NA	NA	-1.53970289947077	-1.53865586676804	-1.62188265207312	-1.38852891553631	-2.21852745088881	-2.08106988106022	-2.75225292054736	-2.40792366242879	-2.71977169594766	NA	-1.98252720604805	-2.2097509491512	-2.72816469696067	-2.61243369011103	-2.79039903735823
516	USA300HOU_RS10975	NA	NA	-1.35279141383692	-1.4297354934154	-1.96586255004542	NA	NA	NA	-1.1948923035331	NA	-1.10119469084099	-1.03294906706612	-1.96958875525923	-1.71075802854078	-2.50147342000956	-2.11317823506348	-2.40312783154349	NA	-1.2071321587605	-1.57514538341056	-1.95629811973158	-1.78775698208052	-1.77341541040221
517	USA300HOU_RS11590	NA	NA	1.22018503643713	1.51205340388737	1.2095737150904	NA	NA	1.45016699326878	NA	1.19970392039632	1.26164032199168	NA	NA	NA	NA	NA	NA	NA	NA	1.33680774668241	1.24021482615149	1.30958158991624	1.60884828496629
518	USA300HOU_RS11930	NA	NA	1.21873610729194	NA	1.32381051719262	NA	NA	1.82093430457082	1.59406961984291	2.17528557197351	2.27054212542258	NA	NA	NA	1.17171238273933	NA	NA	NA	NA	1.63117948010416	2.02406046333212	1.19346683408395	2.21233581396799
519	USA300HOU_RS12445	NA	NA	3.06607909702623	3.35941210334465	NA	NA	NA	NA	NA	3.30837656006872	NA	NA	NA	NA	3.21866325270317	NA	NA	4.10015964731586	NA	4.70881027314167	3.23268146177404	2.81732550752091	NA
520	USA300HOU_RS12575	NA	NA	-1.36844244168555	NA	-1.95695572423437	NA	NA	NA	NA	NA	-1.42946019542401	-2.67889947178985	-2.72427890509576	-2.99998997367706	-3.07313097744181	-2.79588340502894	-2.92382774040397	-2.99291612481349	-2.83398981365352	-3.45143074924649	-3.3584854928112	-3.44134154367594	-3.29212483298826
521	USA300HOU_RS12670	NA	NA	-1.64902882210197	-1.36825736140905	-1.11704666356578	NA	NA	NA	-1.41239391558907	-1.37959591698858	NA	NA	NA	NA	-1.38005169923562	-1.2365852943112	NA	NA	NA	-2.77006302092231	NA	-2.64552317570539	-2.13474582043563
522	USA300HOU_RS13265	NA	NA	-1.31703784460528	NA	NA	NA	NA	NA	NA	1.72016061109698	1.89909172022466	NA	-2.341483544569	-1.73927555205602	NA	-2.12774868273703	NA	NA	-1.92426132505871	NA	NA	NA	NA
523	USA300HOU_RS13780	NA	NA	-1.66426575093934	NA	NA	NA	NA	-1.51912134720192	NA	NA	NA	NA	-1.9292541115802	NA	NA	NA	NA	1.38819867307031	NA	NA	NA	NA	NA
524	USA300HOU_RS13790	NA	NA	-1.27980068251132	NA	NA	NA	NA	NA	-1.21273726271204	-1.17376552698765	-1.19675016768096	-2.41216126847023	-1.06766294301255	-1.27460293995219	NA	-1.08700139933579	-1.49373519343352	-2.80236419005028	-1.86373332606032	-2.68831113233335	-1.51699881485603	-1.70105214358202	-2.31955991767865
525	USA300HOU_RS13965	NA	NA	-2.42263902392139	NA	NA	NA	-1.89533857921169	NA	NA	NA	NA	NA	NA	NA	NA	NA	NA	NA	NA	NA	NA	NA	NA
526	USA300HOU_RS14135	NA	NA	1.89057842594139	2.47971028534678	2.43630257653858	NA	NA	NA	NA	NA	NA	NA	NA	NA	NA	NA	NA	2.97431163137456	NA	2.29906823505223	1.51886559092647	1.51588758258971	NA
527	USA300HOU_RS14755	NA	NA	1.03049716197465	NA	NA	NA	NA	NA	NA	NA	NA	NA	NA	NA	NA	NA	NA	1.92944415142328	NA	1.20559210531818	1.03540603091946	NA	NA
528	USA300HOU_RS14800	NA	NA	1.04959523303307	1.33409320545245	1.64860655392214	NA	NA	NA	NA	NA	NA	NA	1.02484146257779	NA	1.47873517524024	1.32750293920793	1.48256093525106	NA	NA	NA	NA	NA	NA
529	USA300HOU_RS14835	NA	NA	1.24052606879243	1.84046794582987	1.40879367185769	NA	NA	1.28777821117512	1.31026564646276	1.72645156716875	1.39830756583034	NA	NA	NA	NA	NA	NA	NA	NA	2.98415749929815	1.05824805518732	1.6171943636617	2.03619659507059
530	USA300HOU_RS14885	NA	NA	1.07023177094363	NA	NA	NA	NA	NA	NA	NA	NA	NA	NA	NA	NA	NA	NA	1.21613301453299	NA	1.24442331541514	NA	NA	1.2790277532051
531	USA300HOU_RS15320	NA	NA	1.93068189723236	1.28908218062741	2.23780648630415	NA	NA	NA	1.06323965412374	NA	1.89897188210236	NA	-1.01528523833378	NA	NA	NA	NA	1.15871187441309	NA	NA	1.15823342601533	NA	NA
532	USA300HOU_RS15325	NA	NA	1.01742980823277	1.18366799822301	1.83764742416299	NA	NA	NA	NA	NA	1.19507951494945	-1.33754342626547	NA	NA	NA	NA	NA	-1.58683841715839	-1.43487273286455	-1.05020144401978	NA	NA	-1.05418124868256
533	USA300HOU_RS00040	NA	NA	NA	1.48104424000283	NA	2.43843983786515	2.74743975085162	2.95152712593262	3.18917276893826	2.57075685016812	2.31604505247278	-2.36570200808555	-1.08448507743083	-1.05425541760808	-1.05776068868966	NA	NA	-2.53814404009834	-1.08086195452738	-1.52915692668072	-1.40827094387408	-1.63609136748215	-1.63422487475229
534	USA300HOU_RS00390	NA	NA	NA	1.07027468263028	NA	NA	NA	1.17299941999913	NA	1.08049437296356	NA	NA	NA	NA	NA	NA	NA	1.25240111664044	NA	1.48941345374803	NA	NA	NA
535	USA300HOU_RS00395	NA	NA	NA	1.7185246363246	NA	NA	NA	NA	NA	NA	NA	NA	NA	NA	NA	NA	NA	1.36157665470313	NA	1.38221319945061	NA	NA	NA
536	USA300HOU_RS00430	NA	NA	NA	-1.76742841573762	NA	NA	NA	NA	NA	-1.3454608702804	NA	NA	NA	NA	NA	NA	NA	NA	NA	NA	NA	NA	NA
537	USA300HOU_RS00470	NA	NA	NA	1.38459283284799	NA	NA	NA	NA	NA	NA	NA	1.08249001765611	NA	NA	NA	NA	NA	2.38083640643321	NA	1.48443071331344	NA	1.17240708328518	1.29037637113837
538	USA300HOU_RS00555	NA	NA	NA	1.08087364904819	1.12833443866127	NA	NA	NA	NA	1.45046393232848	NA	NA	NA	NA	1.08828087371719	NA	NA	NA	NA	NA	NA	NA	NA
539	USA300HOU_RS00665	NA	NA	NA	1.51400981315561	1.28094216612938	NA	1.07268861697545	1.39088998664193	1.67925917450788	1.60521909639979	NA	1.54379711241957	NA	NA	1.18525911483281	NA	1.57552632428319	1.33492959760103	NA	3.21307438506785	1.32695462528611	1.68482671242343	2.15438974457669
540	USA300HOU_RS00745	NA	NA	NA	-1.20510692418202	NA	NA	NA	NA	-1.16457482767543	NA	NA	NA	NA	NA	NA	NA	NA	NA	NA	-1.26878879613032	NA	NA	NA
541	USA300HOU_RS00780	NA	NA	NA	4.00569829185844	NA	NA	NA	NA	NA	NA	NA	NA	NA	NA	NA	NA	NA	4.86130492905456	NA	NA	NA	NA	NA
542	USA300HOU_RS00820	NA	NA	NA	1.15559296686231	1.24068260201904	NA	NA	NA	NA	1.23037370551748	1.24893638175895	NA	-1.001477978407	NA	NA	NA	NA	NA	NA	NA	NA	NA	NA
543	USA300HOU_RS00880	NA	NA	NA	-1.49701957987684	NA	NA	NA	-1.54894130994137	-2.05994430542904	-1.62286369126671	-1.54193422394956	NA	NA	NA	-1.37693490074439	NA	-1.46631890883204	-1.81482776319065	NA	NA	NA	NA	NA
544	USA300HOU_RS00890	NA	NA	NA	1.46737840829131	NA	NA	NA	1.10937374571498	1.12619665878232	1.03050417194003	NA	-3.78527098115162	-3.04617767117734	-2.74623391513881	-2.34361886692593	-2.3533741396387	-2.07344341945361	-4.21116408751577	-3.18426906870205	-1.60504165889185	-2.99471786804786	-2.6380988381236	-2.32167325289822
545	USA300HOU_RS00940	NA	NA	NA	1.37130415792686	NA	NA	NA	1.5929905233456	NA	1.65834051008641	NA	NA	NA	NA	NA	NA	NA	1.04052175111564	NA	1.92166950033518	NA	1.18600452795135	1.30976019875914
546	USA300HOU_RS01130	NA	NA	NA	1.12129930905627	NA	NA	NA	NA	NA	NA	NA	-1.35407982422027	-1.11344902528376	-1.61293573412673	-1.38948689674416	-1.11966886667448	NA	NA	-1.15365093071216	-1.53177201397594	-1.33882032582462	-1.06270004031673	-1.43527429166226
547	USA300HOU_RS01220	NA	NA	NA	1.04081937946839	1.15219962101792	NA	NA	NA	NA	1.54345103826069	1.74069148083816	-1.94156408262391	-2.243469077919	-1.07287705580848	NA	-1.55799035243593	-1.16082475890183	-2.27289244196088	-2.79795145214536	NA	NA	-1.20358167840926	NA
548	USA300HOU_RS01310	NA	NA	NA	-1.06923010790119	-1.45293723317292	NA	NA	NA	NA	NA	NA	2.55337595544322	1.6527168520203	NA	NA	NA	NA	2.66491388707592	1.69833723081059	1.30802369673789	NA	1.04008375837253	NA
549	USA300HOU_RS01500	NA	NA	NA	-2.81536669801788	NA	NA	NA	NA	NA	-5.64846892454865	NA	NA	NA	NA	NA	NA	NA	NA	NA	-3.08487822227077	NA	NA	NA
550	USA300HOU_RS01595	NA	NA	NA	1.01617035951654	1.66546375533231	NA	NA	NA	NA	NA	1.18807348904547	NA	NA	NA	NA	NA	NA	NA	NA	NA	NA	-1.29934783583249	-1.36138673270705
551	USA300HOU_RS01620	NA	NA	NA	-1.14430340602704	NA	NA	NA	NA	NA	NA	NA	NA	1.18659630474766	NA	NA	1.3195587539512	NA	NA	NA	NA	NA	NA	NA
552	USA300HOU_RS01750	NA	NA	NA	1.1968379672173	NA	NA	NA	1.19811651694467	1.82564598316175	1.53727674846489	1.0611711991295	NA	-1.08365081311852	-1.13743388243772	NA	NA	NA	-1.90705034067583	-1.17048607488097	NA	NA	NA	NA
553	USA300HOU_RS01780	NA	NA	NA	-1.221615717069	-1.13648274329786	NA	NA	NA	NA	NA	NA	NA	NA	NA	-1.07997100302757	NA	NA	NA	NA	-2.11190207708587	-1.1144224410827	-1.12615279584248	-1.14684129040644
554	USA300HOU_RS01785	NA	NA	NA	-1.43925924761742	-1.16270748180943	NA	NA	-2.15762085587294	-1.44952232546303	-2.487440758776	-1.885200382378	-3.68926187180977	-3.04720155749186	-3.87632063430582	-3.55899303080575	-2.45203593546956	-2.67372431359848	-3.29287717191358	-2.73323189410157	-4.7988949979237	-4.18297476426457	-3.85142750592485	-4.36222998442812
555	USA300HOU_RS01820	NA	NA	NA	-1.1735591388391	NA	NA	NA	NA	NA	NA	NA	2.56492853009784	NA	NA	NA	-1.06588209854907	NA	2.77586908460113	NA	NA	NA	NA	NA
556	USA300HOU_RS01840	NA	NA	NA	-1.38055907111809	NA	NA	NA	NA	NA	NA	NA	NA	NA	NA	NA	NA	NA	NA	NA	NA	NA	NA	NA
557	USA300HOU_RS01880	NA	NA	NA	1.0038425843962	NA	NA	NA	NA	1.31060212522736	1.08763188829395	NA	-2.4565770239751	NA	-1.12684458538864	NA	NA	NA	-2.00445833442557	NA	NA	NA	NA	NA
558	USA300HOU_RS01905	NA	NA	NA	-1.08972814956592	NA	NA	NA	NA	NA	NA	NA	2.84719819321213	1.379332642455	NA	NA	NA	1.09679789568772	1.68792727462716	1.07336590057211	NA	NA	NA	NA
559	USA300HOU_RS01945	NA	NA	NA	-1.36464444105812	NA	NA	NA	NA	-1.14620945344231	-1.31235636120758	-1.10944976267934	-2.51597598387937	NA	NA	NA	NA	NA	-2.96945757191448	NA	-1.97965127817802	-1.28271349786016	-1.17831138352118	-1.46972295780132
560	USA300HOU_RS01950	NA	NA	NA	1.10086618296198	NA	NA	NA	NA	NA	NA	NA	1.05779140656802	NA	NA	NA	NA	NA	NA	NA	NA	NA	NA	NA
561	USA300HOU_RS01990	NA	NA	NA	-3.31781106854793	NA	NA	NA	-6.34342075787405	NA	-4.70812850184921	NA	-2.47185131911816	NA	NA	NA	NA	NA	-2.30779107124188	NA	-6.02768695700075	NA	-4.57832344312543	-3.2765618138508
562	USA300HOU_RS02025	NA	NA	NA	1.48829388825019	NA	NA	NA	NA	NA	1.02972141460817	NA	NA	NA	NA	NA	NA	NA	NA	NA	NA	NA	NA	NA
563	USA300HOU_RS02230	NA	NA	NA	1.0960858978774	NA	NA	NA	NA	NA	NA	NA	NA	NA	NA	NA	NA	NA	NA	NA	NA	NA	NA	NA
564	USA300HOU_RS02360	NA	NA	NA	1.01643288113685	NA	NA	NA	NA	1.04114865147217	1.02520877930735	NA	1.18831766727314	NA	NA	1.21605747942358	NA	NA	1.78451617073248	NA	1.11197690480048	1.3606808599055	1.99394262593243	1.9020326852081
565	USA300HOU_RS02735	NA	NA	NA	-1.23580229043994	NA	NA	NA	-1.06929186677292	-1.13847956661378	-1.30162374429577	-1.35019428451642	NA	NA	NA	-1.02454184202831	NA	NA	NA	NA	NA	-1.09701639163547	NA	-1.10479017976233
566	USA300HOU_RS02995	NA	NA	NA	1.05183713837294	NA	NA	NA	1.1111231520135	1.1331159894301	1.21422011783911	NA	NA	NA	NA	1.12438422314829	NA	NA	NA	NA	NA	NA	NA	NA
567	USA300HOU_RS03025	NA	NA	NA	1.06445991447055	NA	NA	NA	NA	NA	NA	NA	NA	NA	NA	NA	NA	NA	1.48448385577235	NA	1.41742622749951	NA	1.14211973395518	NA
568	USA300HOU_RS03240	NA	NA	NA	-1.07663341869225	NA	NA	NA	NA	NA	-1.08889585100761	NA	NA	NA	NA	-1.13051874056448	NA	NA	NA	NA	NA	NA	NA	NA
569	USA300HOU_RS03300	NA	NA	NA	1.48187795004881	NA	NA	NA	NA	NA	NA	NA	NA	NA	NA	NA	NA	NA	1.57353168412326	NA	1.69367929710092	NA	NA	NA
570	USA300HOU_RS03305	NA	NA	NA	1.09292026746299	1.05214449506959	NA	NA	NA	NA	1.12232339794772	NA	NA	NA	NA	NA	NA	NA	NA	NA	1.85736500604377	NA	NA	NA
571	USA300HOU_RS03310	NA	NA	NA	1.04702865594561	1.00143015873766	NA	NA	NA	NA	NA	NA	NA	NA	NA	NA	NA	NA	1.61938411717705	NA	1.00048667430698	NA	NA	NA
572	USA300HOU_RS03345	NA	NA	NA	-2.6955444375576	-2.84247013740583	NA	NA	NA	-1.63738598312226	NA	NA	NA	NA	NA	NA	NA	NA	-1.3592371632336	NA	NA	-1.63106299436889	NA	NA
573	USA300HOU_RS03595	NA	NA	NA	1.14080213874305	1.48200277128733	NA	NA	1.76606323214562	1.62756921054621	1.69498250662209	1.83703378596295	NA	NA	NA	1.62414691536932	NA	1.07783190945778	-1.51516427919768	NA	NA	1.34762247095606	NA	NA
574	USA300HOU_RS03660	NA	NA	NA	1.0123826812058	NA	NA	NA	1.0556142290771	NA	1.09626234060962	NA	NA	NA	NA	NA	NA	NA	NA	NA	NA	NA	NA	NA
575	USA300HOU_RS03665	NA	NA	NA	1.02589637138893	NA	NA	NA	NA	NA	NA	NA	-1.04120020700077	NA	NA	NA	NA	NA	NA	NA	NA	NA	NA	NA
576	USA300HOU_RS03725	NA	NA	NA	1.88682405381838	2.62532727338128	NA	NA	NA	NA	NA	NA	NA	NA	NA	NA	NA	NA	3.13161821627804	NA	2.47790627511761	NA	1.89179240606337	NA
577	USA300HOU_RS03850	NA	NA	NA	-1.21485654297397	NA	NA	NA	NA	NA	-1.04090602920879	NA	NA	NA	NA	NA	NA	NA	-1.65576408475672	NA	NA	NA	NA	NA
578	USA300HOU_RS04005	NA	NA	NA	1.05489998841781	NA	NA	NA	1.26726882713035	NA	1.06066997329884	1.02954641090929	NA	NA	NA	NA	NA	NA	1.11690638859803	NA	1.03796792264537	NA	NA	1.35515662419444
579	USA300HOU_RS04055	NA	NA	NA	-1.22718061177351	NA	NA	NA	NA	NA	NA	NA	NA	NA	NA	NA	NA	NA	NA	NA	-1.47192275923867	NA	NA	NA
580	USA300HOU_RS04115	NA	NA	NA	1.09546888411481	NA	NA	NA	1.10365956542496	NA	1.18202242491824	NA	NA	NA	NA	NA	NA	NA	NA	NA	1.3518303115723	NA	NA	NA
581	USA300HOU_RS04120	NA	NA	NA	1.11878375206591	NA	NA	NA	1.07530621023787	NA	1.22601293185237	NA	NA	NA	NA	NA	NA	NA	1.45614818175489	NA	1.58758272269858	NA	1.01919428275591	NA
582	USA300HOU_RS04190	NA	NA	NA	-1.03820879751871	NA	NA	NA	NA	NA	NA	NA	NA	1.48943558540558	1.26375808286697	1.04809617968631	1.42576849444585	1.32724836743953	NA	1.08332027778773	NA	NA	1.31205068188	1.28189740761957
583	USA300HOU_RS04290	NA	NA	NA	-1.85886535395231	NA	NA	NA	NA	NA	-1.89160253660056	NA	4.48170829327093	3.12499615398394	NA	-1.04435685866355	NA	NA	3.31321712523733	2.97712892358436	-1.10925020882689	NA	-1.28158950685611	-1.01205999644523
584	USA300HOU_RS04310	NA	NA	NA	1.00468462157349	NA	NA	NA	NA	NA	1.06010990634209	NA	NA	NA	NA	NA	NA	NA	NA	NA	1.46665054684897	NA	1.57468077086849	1.56738603383942
585	USA300HOU_RS04375	NA	NA	NA	-1.01156403303957	-1.18414093751647	NA	NA	NA	NA	NA	NA	NA	NA	NA	NA	NA	NA	NA	NA	NA	NA	NA	NA
586	USA300HOU_RS04415	NA	NA	NA	-1.20994370416517	NA	NA	NA	NA	NA	NA	NA	4.34184309186574	2.61772200371551	NA	1.34786042919923	1.7731309517525	2.3408014973715	4.10541073673604	2.23653981790122	NA	1.23855054888594	1.55806510287582	1.78959582954183
587	USA300HOU_RS04465	NA	NA	NA	2.1380754812805	NA	NA	NA	NA	NA	NA	NA	NA	NA	NA	NA	NA	NA	NA	NA	2.915940417026	3.65730092049506	NA	NA
588	USA300HOU_RS04615	NA	NA	NA	3.31082340846233	3.9012148578426	NA	NA	NA	NA	NA	NA	NA	NA	NA	NA	NA	NA	NA	NA	NA	NA	NA	NA
589	USA300HOU_RS04625	NA	NA	NA	1.0640088536114	1.66917837465766	NA	NA	1.2969878395658	NA	1.17243644626492	1.73300952152724	NA	NA	NA	NA	NA	NA	NA	NA	NA	NA	NA	NA
590	USA300HOU_RS04700	NA	NA	NA	1.00186249432413	NA	NA	NA	NA	NA	NA	NA	1.02776902668555	1.12655394946222	1.80676577099886	1.48599290923222	1.41702669207246	1.16811171689995	2.06401496705484	1.0221939185666	2.42996228524499	1.33837373384329	1.69646600832033	1.66308236839599
591	USA300HOU_RS04805	NA	NA	NA	1.28159361983726	NA	NA	NA	1.3919231949184	NA	1.25342471060619	NA	NA	NA	NA	NA	NA	NA	NA	NA	1.22863631187802	NA	1.06611111199476	1.46703493157059
592	USA300HOU_RS04875	NA	NA	NA	1.01050729889643	NA	NA	NA	NA	NA	NA	NA	-1.35252309249836	NA	NA	NA	NA	NA	NA	NA	NA	NA	1.0225539537209	NA
593	USA300HOU_RS04935	NA	NA	NA	1.31294444642699	NA	NA	NA	NA	NA	NA	NA	NA	NA	NA	NA	NA	NA	1.85657596029899	NA	NA	NA	NA	NA
594	USA300HOU_RS05265	NA	NA	NA	-1.89371397740979	NA	NA	NA	NA	NA	NA	NA	NA	NA	NA	NA	NA	NA	-2.10934808463262	NA	-1.63494133003466	NA	NA	-1.52958074108369
595	USA300HOU_RS05270	NA	NA	NA	-1.27983168813781	NA	NA	NA	NA	NA	-1.05342246451258	NA	NA	NA	NA	NA	NA	NA	-1.49667885851742	NA	-1.49228860908111	NA	-1.20459022764681	-1.52421978950366
596	USA300HOU_RS05280	NA	NA	NA	-1.33885935479098	NA	NA	NA	NA	NA	-1.28567687887669	NA	NA	NA	NA	NA	NA	NA	-1.91005810445766	NA	-1.93974658119801	NA	-1.68973670874282	-1.7776111521895
597	USA300HOU_RS05355	NA	NA	NA	-1.44972936361085	-1.13126330144841	1.60339929231287	1.32986879072368	NA	NA	-1.22261345175753	NA	NA	-1.46604780954439	-1.76570198734043	-1.51102520895034	-1.69153560011498	-1.90986089431371	NA	-1.36798994570335	-2.09649482259281	-1.57636454412395	-2.0293147840171	-1.95709915670884
598	USA300HOU_RS05420	NA	NA	NA	1.15312025888881	NA	NA	NA	NA	NA	NA	NA	NA	NA	NA	1.46264835484725	1.27005935789727	1.38398395853914	1.33905958746365	NA	NA	NA	1.3022251214063	1.01842271341975
599	USA300HOU_RS05535	NA	NA	NA	-1.13687959537656	NA	NA	NA	-1.29111445753152	NA	-1.52533660413707	-1.04509960931399	-2.44532218932325	NA	NA	NA	NA	NA	-2.48675464206367	NA	-2.08660269881163	-1.42421554012191	-1.92935125518159	-2.12510434060942
600	USA300HOU_RS05625	NA	NA	NA	-1.05493556103818	NA	NA	-1.0649884753708	NA	NA	NA	NA	-2.36292459273445	NA	NA	NA	NA	NA	-3.0205517233558	NA	-1.89822660365097	-1.13241897947011	-1.17515276733633	-1.25564525531386
601	USA300HOU_RS05835	NA	NA	NA	-2.896772497972	-3.46728846533935	NA	NA	-2.55655941847993	-4.55387863526664	-3.69681840888594	-3.05653252885606	NA	NA	NA	-4.33427511742873	NA	NA	NA	NA	NA	NA	NA	NA
602	USA300HOU_RS05915	NA	NA	NA	-1.13045997620424	NA	NA	NA	NA	NA	-1.27016088386637	NA	NA	NA	NA	-1.15811349241031	NA	NA	NA	NA	-1.43802830883686	-1.05863142983125	NA	NA
603	USA300HOU_RS06020	NA	NA	NA	-1.21681679468707	NA	1.98192773215748	1.72547764057461	NA	NA	NA	NA	NA	NA	NA	1.02905512904513	NA	NA	NA	NA	-1.98985414783028	NA	NA	NA
604	USA300HOU_RS06225	NA	NA	NA	-1.05815317572943	NA	NA	NA	-1.05063157678564	NA	-1.18017681841157	-1.1648288711983	-1.64677458214428	NA	NA	NA	NA	NA	-2.17543531457332	NA	-1.76513226005408	-1.21893117288615	-1.02203956017095	-1.30238497626067
605	USA300HOU_RS06230	NA	NA	NA	-1.03191085464385	-1.12362343187464	NA	NA	-1.00367148470103	-1.16820920386664	-1.30075566526286	NA	-2.07287126471664	-1.24115172821037	-1.08618528687616	-1.26143366179953	-1.17738699819104	-1.42306566075074	-1.96047314638179	-1.02869859970815	-2.40131211523752	-1.63484044246424	-2.35936457275243	-2.14473919794659
606	USA300HOU_RS06235	NA	NA	NA	-1.124096353512	NA	-1.01224577518759	NA	-1.38750496899052	-1.06236483799701	-1.55185344906752	-1.43540437073089	-2.30537838462146	NA	-1.16974298861506	NA	NA	NA	-2.39601558428623	-1.24876428574347	-2.38056985917654	-1.6420148169113	-2.24947671346907	-2.38096426636068
607	USA300HOU_RS06265	NA	NA	NA	1.05171020858295	NA	NA	1.24587547625314	NA	1.2176170623349	NA	NA	-2.20704518569331	-1.09515441274889	-1.3184439951005	NA	NA	NA	-1.87577461389004	NA	-1.0449937337552	-1.05409871315056	-1.27058650941103	-1.14217541959843
608	USA300HOU_RS06270	NA	NA	NA	1.22199662022983	NA	NA	1.2362108216014	NA	1.27152508678577	NA	NA	-2.08873729258459	NA	-1.29916526302486	NA	NA	NA	-1.56654564681273	-1.02735568530438	NA	-1.06778006042926	-1.08874491677641	-1.13470533926504
609	USA300HOU_RS06325	NA	NA	NA	-1.03554036426698	NA	NA	NA	NA	NA	-1.09937709480797	NA	-2.32330742547727	NA	NA	NA	NA	NA	-2.96073934193807	NA	-1.96446393514434	-1.27265543420401	NA	NA
610	USA300HOU_RS06490	NA	NA	NA	-1.00598309859616	NA	NA	NA	NA	NA	-1.27600243717351	NA	NA	NA	NA	NA	NA	NA	NA	NA	NA	NA	NA	NA
611	USA300HOU_RS06565	NA	NA	NA	-1.41645449580328	NA	NA	NA	NA	NA	NA	NA	NA	NA	NA	-1.82016205101358	NA	NA	-1.10392220398906	NA	NA	NA	NA	NA
612	USA300HOU_RS06635	NA	NA	NA	1.2776789575662	NA	NA	NA	NA	NA	NA	NA	NA	NA	NA	NA	NA	NA	NA	NA	NA	NA	NA	NA
613	USA300HOU_RS06700	NA	NA	NA	1.00575170968204	NA	1.53040956221706	1.51700349370636	1.18509437913176	NA	1.21579936561216	NA	1.24592756615934	NA	NA	1.33396629026722	NA	NA	1.41596876473689	NA	NA	1.25428247938688	NA	NA
614	USA300HOU_RS06715	NA	NA	NA	1.08968312727005	NA	NA	NA	NA	NA	NA	NA	NA	NA	NA	NA	NA	NA	2.33398257232271	NA	NA	NA	NA	NA
615	USA300HOU_RS06720	NA	NA	NA	1.19686532520212	NA	NA	1.16498465442833	1.1321553342466	NA	1.30003866076188	1.05944526257153	NA	NA	NA	NA	NA	NA	2.40183207166061	NA	NA	1.12177837718898	1.13524661644781	1.46399517245404
616	USA300HOU_RS06835	NA	NA	NA	-1.00100777037893	-1.35024182345864	NA	NA	NA	NA	NA	-1.01315861337329	-1.49124820872357	NA	-1.55575340110631	NA	NA	NA	-1.14871487457568	NA	-2.33891999448546	-1.18911922385079	-1.58254293202331	-1.47416775097293
617	USA300HOU_RS07020	NA	NA	NA	1.26797451944747	1.23020780072148	NA	NA	1.04324100003969	NA	1.18802745107019	1.33510032423906	-1.78671961900435	-1.56898133312421	-1.23594926039917	NA	NA	NA	-1.05388316244701	-1.47373227201648	NA	NA	NA	NA
618	USA300HOU_RS07060	NA	NA	NA	1.2883269889761	NA	NA	NA	1.15318518112357	NA	NA	NA	NA	NA	-1.15298375523648	NA	NA	1.29117022079193	NA	-1.36858412971848	NA	NA	NA	NA
619	USA300HOU_RS07070	NA	NA	NA	1.57606298621306	-1.91237060178287	NA	-1.53296869293453	1.45725196900095	NA	1.29431738659116	-1.74485337607118	-2.33354414172421	-2.0594500912007	-2.56023585594386	NA	NA	NA	-1.79247114878503	-1.30762135978171	NA	NA	NA	1.62482552969953
620	USA300HOU_RS07165	NA	NA	NA	1.00403028398022	NA	NA	NA	1.28362569884007	NA	1.31562749069523	NA	NA	NA	NA	NA	NA	NA	NA	NA	2.25240948458477	NA	1.48100155873804	1.85199002127782
621	USA300HOU_RS07335	NA	NA	NA	1.39708516189943	NA	NA	NA	NA	NA	1.14348210802392	NA	NA	NA	NA	NA	NA	NA	NA	NA	1.70586295556434	NA	1.75411155443226	1.50025479184286
622	USA300HOU_RS07355	NA	NA	NA	-1.40744735320458	-1.10852931219382	NA	NA	-1.05544848626106	NA	NA	-1.07508079390704	3.27970679840904	3.59987849202826	NA	NA	1.84501515900028	1.31753946331628	2.70561775703999	2.92381563056795	-1.25173347558547	NA	NA	NA
623	USA300HOU_RS07395	NA	NA	NA	1.02402464599244	NA	NA	NA	NA	NA	1.20162051209662	1.14338405183752	NA	NA	NA	NA	NA	NA	1.21889332950815	NA	1.1908076005595	NA	1.0916422881429	1.64038822177145
624	USA300HOU_RS07655	NA	NA	NA	1.31787788302536	1.35051748434225	NA	NA	NA	NA	NA	NA	NA	NA	NA	NA	NA	NA	NA	NA	NA	NA	NA	NA
625	USA300HOU_RS07725	NA	NA	NA	1.78759458886955	1.58380456085229	NA	NA	NA	NA	1.45396380633956	NA	NA	NA	NA	NA	NA	NA	1.1881979603817	NA	NA	NA	1.44107253949222	NA
626	USA300HOU_RS07950	NA	NA	NA	3.88247635786519	NA	NA	NA	NA	NA	NA	NA	NA	NA	NA	NA	NA	NA	3.22159144420834	NA	NA	NA	NA	NA
627	USA300HOU_RS08165	NA	NA	NA	-1.30091331412848	-1.16836286358401	NA	NA	NA	NA	NA	NA	NA	NA	NA	NA	NA	NA	NA	NA	NA	NA	NA	NA
628	USA300HOU_RS08195	NA	NA	NA	1.06617845651147	NA	NA	NA	1.10884400978172	NA	NA	NA	-1.27770110267383	NA	NA	NA	NA	NA	-1.91895011749653	NA	NA	-1.48060205030874	-1.2670058241485	-1.12978617339392
629	USA300HOU_RS08205	NA	NA	NA	1.04545462867418	NA	NA	1.00495867657761	1.26399501072468	NA	NA	NA	-1.37627630441449	NA	NA	NA	NA	NA	NA	NA	NA	-1.35646016462862	-1.42677920188124	-1.15873260641847
630	USA300HOU_RS08220	NA	NA	NA	2.01164997446241	1.93245204040387	NA	NA	NA	NA	NA	NA	NA	NA	NA	NA	NA	NA	NA	NA	NA	NA	NA	NA
631	USA300HOU_RS08280	NA	NA	NA	-1.20003312000912	NA	NA	NA	NA	NA	-1.14111308937936	NA	-1.51618138630932	NA	NA	-1.13393638462382	NA	-1.39439419420854	-1.71481596027462	NA	-1.57074847603068	-1.02608004080292	NA	-1.23530987056827
632	USA300HOU_RS08400	NA	NA	NA	-1.13230724137404	-1.07354403346172	NA	NA	NA	NA	NA	NA	NA	NA	NA	NA	NA	-1.01344924432291	NA	NA	NA	NA	NA	NA
633	USA300HOU_RS08645	NA	NA	NA	2.70443983643345	NA	2.36849711250048	NA	NA	NA	2.29131841651911	NA	NA	NA	NA	NA	NA	NA	2.25459829943413	NA	2.50066556034237	NA	NA	NA
634	USA300HOU_RS08655	NA	NA	NA	1.24801466838847	NA	NA	NA	NA	NA	NA	NA	NA	NA	NA	NA	NA	NA	NA	NA	1.26314275975339	NA	NA	NA
635	USA300HOU_RS08735	NA	NA	NA	-1.01480442905113	NA	NA	NA	NA	NA	NA	NA	NA	NA	NA	NA	NA	NA	NA	NA	NA	NA	NA	NA
636	USA300HOU_RS08750	NA	NA	NA	-1.20400310296615	NA	NA	NA	-1.09144589768888	NA	-1.19546041267853	-1.06542153842532	-1.85173333429287	NA	NA	NA	NA	NA	-2.50723955303764	NA	-1.83886196109253	-1.28532324945653	-1.10989414103919	-1.36149300898792
637	USA300HOU_RS08900	NA	NA	NA	-1.00158867766563	NA	NA	NA	NA	NA	NA	NA	-2.02215722888571	NA	NA	NA	NA	NA	-2.14424106797347	NA	-1.63568880794043	NA	NA	-1.30604427291245
638	USA300HOU_RS08970	NA	NA	NA	1.01568229110163	NA	NA	NA	NA	NA	NA	NA	NA	NA	NA	NA	NA	NA	1.16015929042516	NA	1.11169343482277	NA	NA	NA
639	USA300HOU_RS09045	NA	NA	NA	-1.05217068194775	NA	NA	NA	NA	NA	NA	NA	NA	NA	NA	NA	NA	NA	NA	NA	NA	NA	NA	NA
640	USA300HOU_RS09120	NA	NA	NA	-1.27214662427361	-1.1396949847441	NA	NA	NA	NA	-1.01325601765217	NA	-1.90221350477501	NA	NA	NA	NA	NA	-2.48627349089167	NA	-2.0377190240204	-1.03034448657401	-1.27486142496873	-1.42539337300495
641	USA300HOU_RS09195	NA	NA	NA	1.01099426987968	NA	1.33665179957157	1.65508559843389	1.33739166206592	1.71097996386444	1.10226844405207	NA	NA	NA	NA	NA	NA	NA	NA	NA	NA	-1.17095628408314	NA	NA
642	USA300HOU_RS09270	NA	NA	NA	1.03914804474472	NA	NA	NA	NA	NA	NA	NA	NA	NA	NA	NA	NA	NA	NA	NA	1.57516017043548	NA	NA	1.03655556759163
643	USA300HOU_RS09355	NA	NA	NA	-1.18176627402292	-1.64647466305047	1.05989908114553	NA	NA	-1.04520704153958	NA	NA	1.84871820359477	NA	NA	-1.15369539768171	NA	NA	1.92707346804728	1.54455956317517	-1.2333323634767	NA	NA	NA
644	USA300HOU_RS09485	NA	NA	NA	1.51644454433001	NA	NA	1.04336499229827	1.74356326641206	1.37341221646959	1.88392601423732	NA	NA	NA	NA	NA	NA	NA	1.44116601409136	NA	1.28147077806102	NA	NA	1.01023904370298
645	USA300HOU_RS09535	NA	NA	NA	-1.14133526175667	-2.82162626799713	NA	NA	NA	-1.33320790424056	-1.25881794457691	-1.10794564689576	NA	NA	NA	-2.38341493107674	NA	NA	NA	NA	-1.78746654299767	-2.0587510632607	-1.11976717914168	NA
646	USA300HOU_RS09580	NA	NA	NA	1.08588430506852	1.06641992493765	NA	NA	NA	NA	NA	NA	NA	NA	NA	NA	NA	NA	NA	NA	NA	NA	NA	NA
647	USA300HOU_RS09700	NA	NA	NA	1.35066819810444	1.55447700739065	1.61710052978424	1.54871060217464	1.50324756676984	1.02803357055116	1.57326187600971	1.58290430814755	1.41725201180421	NA	NA	NA	NA	NA	2.59124008274634	NA	1.44559575220578	1.56597219645953	NA	1.28097362490932
648	USA300HOU_RS09730	NA	NA	NA	1.17374069138488	NA	NA	NA	NA	NA	NA	NA	NA	NA	NA	NA	NA	NA	1.90901511473257	NA	1.60458535954109	NA	NA	1.03240924407744
649	USA300HOU_RS09805	NA	NA	NA	-1.0371257649059	-1.34750681469965	1.1789380756528	NA	NA	NA	NA	NA	1.17023747080379	NA	NA	NA	NA	NA	NA	NA	NA	NA	NA	NA
650	USA300HOU_RS09870	NA	NA	NA	-1.43530929175576	-1.11404345898037	NA	NA	NA	NA	-1.01895880399897	NA	-1.48168084751578	NA	NA	-1.07450094941786	NA	NA	-2.02071744616375	NA	-1.99884491116406	NA	NA	-1.17203410369064
651	USA300HOU_RS10255	NA	NA	NA	1.41076172539265	1.53809374516171	NA	NA	NA	NA	1.5347024074863	1.45652741843037	NA	NA	NA	NA	1.39645878806662	NA	2.27993687323973	NA	1.88318428619517	1.67245045801352	1.50126348699533	1.83288820896864
652	USA300HOU_RS10550	NA	NA	NA	-11.9291168828918	-11.5057011300228	NA	NA	NA	NA	-11.7637358621208	-11.6979868143726	3.77817966436142	1.97359253968053	NA	NA	NA	NA	3.97588385167483	2.41561230598753	NA	NA	NA	NA
653	USA300HOU_RS10565	NA	NA	NA	-9.79054843715063	-9.36703398467563	NA	NA	NA	NA	-9.62506871935079	-9.55931967094592	NA	1.03577471979856	1.33845092482188	1.7118595664449	NA	1.1987376671717	NA	NA	NA	1.35548788247015	NA	NA
654	USA300HOU_RS10570	NA	NA	NA	-8.48711933650605	-8.06355937149088	NA	NA	NA	NA	-8.3215941023117	-8.25584505488895	NA	NA	1.25652820153726	3.88298139937833	1.20259588581305	2.51025635672751	-1.62960317831573	NA	NA	3.62716395978914	NA	1.35721537501062
655	USA300HOU_RS10590	NA	NA	NA	-6.26141176933307	-5.83777012817798	NA	NA	NA	NA	-6.09580484693924	-6.03005580258933	NA	NA	NA	3.16158995533092	NA	1.98365565677876	NA	NA	NA	3.77647842325713	NA	1.58693939255283
656	USA300HOU_RS10595	NA	NA	NA	-5.77753424022	-5.35387149912175	NA	NA	NA	NA	-5.61190620347558	-5.54615716279678	NA	NA	NA	2.9212023349577	NA	NA	NA	NA	NA	3.65591994738473	NA	1.93372373953153
657	USA300HOU_RS10605	NA	NA	NA	-12.1989996123595	-11.7755861599427	NA	NA	NA	NA	-12.0336208926324	-11.9678718447335	-1.06437933047721	NA	NA	3.30142719810818	NA	2.00660874522651	-1.68621373933472	NA	NA	3.21589060585116	NA	NA
658	USA300HOU_RS10610	NA	NA	NA	-10.3738626421368	-9.95037355584409	NA	NA	NA	NA	-10.2084082856444	-10.1426592384817	-1.66130475188909	NA	NA	3.50036706228754	1.05826603476355	2.13875554242013	-2.50202449642566	-1.1680177020124	NA	3.41268390069798	NA	NA
659	USA300HOU_RS10635	NA	NA	NA	-8.3018464399693	-6.43846744807785	NA	NA	NA	NA	-8.13630851401895	-8.07055946688501	-1.26109776686685	NA	1.32368248635938	3.47631972505915	1.01624767625944	1.83243442254146	-2.96554583531046	NA	NA	3.2340206620513	NA	1.25527553725733
660	USA300HOU_RS10640	NA	NA	NA	-8.92892091996637	-8.50537954205558	NA	NA	NA	NA	-8.76341427075888	-8.69766522387568	-1.21960813618134	NA	1.04485739857823	3.42354556152752	1.14549204373952	2.2505575134138	-2.49494903561748	-1.08589682410161	NA	3.51629809643064	NA	1.34749930583047
661	USA300HOU_RS10645	NA	NA	NA	-8.0630996952262	-7.63952810451831	NA	NA	NA	NA	-7.89756283146678	-7.83181378503068	NA	NA	1.36021791910109	3.83136514861246	1.28753013400508	2.59430605406822	-1.67390647707875	NA	NA	3.61367125314663	NA	1.27736188258966
662	USA300HOU_RS10655	NA	NA	NA	-6.91252116780517	-6.48890665748627	NA	NA	NA	NA	-6.74694138297633	-6.68119233691188	NA	NA	2.04127080169702	4.84554408586762	2.01608013039873	2.94417665662758	-2.48177309348542	-1.53416970821353	NA	3.51048193895526	NA	1.30348506540412
663	USA300HOU_RS10660	NA	NA	NA	-10.9916357199071	-10.5681844485436	NA	NA	NA	NA	-10.8262191785739	-10.7604701313526	NA	NA	1.36476171613787	3.68434739702279	1.29117217927441	2.28654011622823	-2.2123655223365	NA	1.03642214497047	3.68006775735072	NA	1.37358008549766
664	USA300HOU_RS10685	NA	NA	NA	-6.32531009751042	-5.90164437475537	NA	NA	NA	NA	-6.15967909520086	-6.09393005042178	-1.61665961434441	NA	NA	3.1698484372144	NA	1.21567410471344	-2.30688453220573	NA	NA	2.84201296853803	NA	NA
665	USA300HOU_RS10820	NA	NA	NA	-5.62593774585174	-5.20229356412238	NA	NA	2.01788102217333	2.07662345581913	-5.46032826600018	-5.39457922595229	NA	NA	NA	3.88431831261093	NA	2.33318378982614	NA	NA	2.44784441250705	4.56145944576958	1.55851090986952	1.79344215072176
666	USA300HOU_RS10835	NA	NA	NA	-13.9041692269885	-13.4807911571405	NA	NA	NA	NA	-13.7388258923104	-13.6730768437796	NA	NA	NA	NA	NA	NA	-1.28179764672861	NA	NA	NA	NA	NA
667	USA300HOU_RS10840	NA	NA	NA	-11.6943780208098	-11.2709223154765	NA	NA	NA	NA	-11.5289570468459	-11.4632079992833	NA	NA	NA	NA	NA	NA	NA	NA	NA	NA	NA	NA
668	USA300HOU_RS10845	NA	NA	NA	-8.18269903826144	-7.75913404676074	1.31146585787797	NA	NA	NA	-8.01716875181342	-7.95141971095655	NA	NA	NA	NA	NA	NA	1.37007269693115	NA	NA	NA	NA	NA
669	USA300HOU_RS10850	NA	NA	NA	-5.92479457288932	-5.50113206971766	NA	NA	NA	NA	-5.7591667094318	-5.69341768522364	NA	NA	NA	NA	NA	NA	NA	NA	NA	NA	NA	NA
670	USA300HOU_RS10860	NA	NA	NA	-11.631777205661	-11.2082852529076	NA	NA	NA	NA	-11.4663199865907	-11.4005709384386	-2.38344460094225	-1.06761882051495	NA	-1.25123597104527	-1.34177223884676	-1.64118632152467	-1.73631614556022	NA	-1.45447774042628	NA	-1.45193277671718	-1.26918254570383
671	USA300HOU_RS10865	NA	NA	NA	1.74802093986784	1.64752352738355	NA	NA	-1.07520662986131	NA	NA	NA	-2.21561814712164	NA	NA	NA	-1.09266515678591	-1.01995897489263	-2.17763050446277	NA	-1.83902608735713	-1.26352443577419	-1.4679128255922	-1.65006610029151
672	USA300HOU_RS10940	NA	NA	NA	1.28687701754623	1.84665082578674	NA	NA	NA	1.01131686959468	NA	1.3465416261192	NA	NA	NA	NA	NA	NA	NA	NA	NA	NA	NA	NA
673	USA300HOU_RS11075	NA	NA	NA	-1.18388452533704	NA	NA	NA	NA	NA	NA	NA	4.13778990832956	2.10769484088403	NA	NA	3.19422996310776	1.55283271653088	4.78255504680605	2.63899623900452	3.19705021102915	2.09938309740106	4.91451466969732	2.73665913494772
674	USA300HOU_RS11575	NA	NA	NA	1.3396669165637	NA	NA	NA	NA	NA	1.38942484606131	NA	NA	-1.42347302541367	NA	NA	NA	NA	NA	-2.28465722152845	NA	NA	NA	NA
675	USA300HOU_RS11640	NA	NA	NA	1.16237665092076	NA	NA	NA	NA	NA	1.36839817083165	NA	NA	-1.45333752286125	NA	NA	NA	NA	-1.69858951437556	-2.07301654994024	NA	NA	NA	NA
676	USA300HOU_RS11755	NA	NA	NA	1.00177377733526	NA	NA	NA	NA	NA	NA	NA	NA	NA	NA	NA	NA	NA	NA	NA	NA	NA	NA	NA
677	USA300HOU_RS11845	NA	NA	NA	1.3064478522606	NA	NA	NA	NA	NA	1.48152708029767	NA	NA	-2.25957145379629	NA	NA	NA	NA	NA	-3.14685864142663	1.13428891248384	NA	NA	NA
678	USA300HOU_RS11955	NA	NA	NA	1.95634333619324	1.85751335286382	NA	NA	2.7668754717163	2.55203759743184	4.02727749504356	2.58107689587444	NA	-2.82878284215052	NA	NA	NA	NA	NA	-2.05477049823042	3.4988824936263	2.26775432232314	1.11584883796722	1.26224220517779
679	USA300HOU_RS12050	NA	NA	NA	-1.09486252235426	NA	NA	NA	NA	NA	-1.07617129062378	NA	-1.87311867621031	NA	NA	NA	NA	NA	-3.3120048763231	NA	-1.84387345721614	-1.2924957223159	-1.3115895047871	-1.44186746614993
680	USA300HOU_RS12125	NA	NA	NA	-1.05830627587115	NA	NA	NA	-1.06974165293612	NA	-1.06844245236012	NA	-2.27649494633743	NA	NA	NA	NA	NA	-2.44884936283988	NA	-2.11917055180773	-1.34191859791007	-1.32090068764252	-1.58252797430562
681	USA300HOU_RS12165	NA	NA	NA	-1.02307892211477	NA	NA	NA	NA	NA	NA	NA	-2.19800788464727	NA	NA	NA	NA	NA	-2.85095249365738	NA	-1.94646011218402	-1.23021834258441	-1.17289402875867	-1.48612521318666
682	USA300HOU_RS12225	NA	NA	NA	-2.58647622157042	NA	NA	NA	NA	NA	NA	NA	NA	NA	NA	NA	NA	-4.51082768518584	NA	NA	NA	NA	NA	NA
683	USA300HOU_RS12375	NA	NA	NA	1.71048676289132	3.02013506960447	NA	NA	NA	NA	1.80404841961543	3.01952063301527	NA	-1.67778355884969	-1.49181890858969	1.13831523307642	NA	NA	NA	-1.43795519183715	-1.14822132381601	1.30695609393896	NA	NA
684	USA300HOU_RS12380	NA	NA	NA	2.50157373611557	3.56231620745018	NA	NA	NA	NA	2.80027102851313	3.73610444363641	-5.65732459311755	-5.18818240873334	-3.50824390486668	1.52285809273428	-2.01845694195933	NA	-6.76234812854409	-5.15582089884451	-3.1461418160415	NA	-2.12657998127742	NA
685	USA300HOU_RS12385	NA	NA	NA	2.53789290509327	3.57468230172538	NA	NA	NA	NA	2.61427455946992	3.64508183376927	-5.10724810681007	-3.48470533295227	-3.77458368903009	1.06130959897124	-3.42265718577156	NA	-6.38334265288373	-4.77815210994333	-3.13943066955722	1.08692127623249	-2.58069442440214	-1.12446602129666
686	USA300HOU_RS12390	NA	NA	NA	2.2644689384003	3.29047268405622	NA	NA	NA	NA	2.59957670492326	3.59766690904683	-3.30190974841983	-3.22121450987646	-3.05242021383659	1.4522912550867	-2.22538396694055	NA	-4.51520641442187	-3.7629699845456	-2.90434001491389	1.02559470718798	-2.43807363921695	NA
687	USA300HOU_RS12405	NA	NA	NA	1.25060412606265	2.16408463380901	NA	NA	NA	NA	2.10609744684452	3.22508390245273	-1.10118975391953	-1.58249452467092	-1.61820377085709	NA	-1.52145369061467	NA	-1.77890948441136	-1.84580591861436	-1.43687049930789	NA	-1.10238526501432	NA
688	USA300HOU_RS12410	NA	NA	NA	1.45810749291789	2.41173687659492	NA	NA	1.11064741729395	NA	2.44240817507458	3.5795692264613	NA	-1.7537733067457	-1.62652275069115	NA	-1.17680748934507	NA	-1.31403244611591	-1.54042984110973	-1.29513718651127	1.09810445631222	NA	NA
689	USA300HOU_RS12455	NA	NA	NA	-1.28824864591529	-1.23062861568358	NA	NA	NA	NA	NA	-1.28140949655076	NA	NA	NA	NA	NA	NA	NA	NA	NA	NA	-1.06549515513471	-1.34546363886051
690	USA300HOU_RS12535	NA	NA	NA	-1.03894836664067	-1.0974282649691	NA	NA	NA	-1.42895794533762	NA	NA	NA	NA	NA	NA	-1.21297460217865	-1.00119269655936	NA	NA	NA	NA	NA	NA
691	USA300HOU_RS12600	NA	NA	NA	1.57201756114344	1.15358797005103	NA	NA	1.60491071760884	1.03178766892205	2.05118601885519	NA	1.17613123456853	NA	NA	NA	NA	NA	NA	NA	1.54834638868136	NA	NA	NA
692	USA300HOU_RS12615	NA	NA	NA	1.23977997253588	1.14145957739246	NA	1.20316960929451	3.09572221814779	3.17183318697953	2.53155083604002	1.54478255122663	NA	-1.27586101608188	-1.52910653937817	NA	-1.19235933387665	NA	NA	-1.83972471674043	NA	-1.19661205029002	-1.12235756079872	-1.19970958280534
693	USA300HOU_RS12630	NA	NA	NA	1.38182076037952	NA	NA	NA	1.37123271088256	1.0217767544359	1.41623484951475	NA	NA	NA	NA	NA	NA	NA	NA	NA	1.75386840362216	NA	NA	NA
694	USA300HOU_RS12675	NA	NA	NA	-1.41386270201536	NA	NA	NA	NA	NA	-1.39983279665366	NA	-1.10456056916383	NA	NA	NA	NA	NA	-1.44341008609109	-1.14161281150509	-1.95838211484255	NA	-1.5570438465211	-1.76665201278279
695	USA300HOU_RS12725	NA	NA	NA	-1.43074519996886	NA	NA	NA	NA	NA	-1.28740523119909	NA	-5.99751033027822	-4.97035997594575	-4.90280952905432	-5.62795054470108	-5.48352361164659	-5.69226966271559	-6.05810194394912	-4.8750216749105	-7.22789217292946	-5.88822510040946	-6.51495360971187	-6.70616810465264
696	USA300HOU_RS12730	NA	NA	NA	1.34658792488358	NA	NA	NA	1.10503415201265	NA	NA	NA	NA	NA	NA	NA	NA	NA	NA	NA	NA	NA	NA	NA
697	USA300HOU_RS12880	NA	NA	NA	1.27374730605185	1.09587817516009	NA	NA	NA	NA	NA	NA	NA	-1.04123360974923	-1.09519442220788	NA	-1.09384888846034	NA	1.32010915179577	NA	NA	NA	NA	NA
698	USA300HOU_RS12905	NA	NA	NA	-1.59609040974118	NA	NA	NA	NA	NA	NA	NA	1.21698342507983	NA	NA	NA	NA	NA	NA	NA	-1.30899255111876	-1.05430173698621	-1.27276617470543	-1.25137211818762
699	USA300HOU_RS13040	NA	NA	NA	-1.16634386364837	NA	NA	NA	NA	NA	-1.07504980704247	NA	NA	NA	NA	NA	NA	NA	NA	NA	NA	-1.14196339282055	NA	NA
700	USA300HOU_RS13255	NA	NA	NA	1.10757924418291	1.60064140594175	NA	NA	NA	NA	1.79733009816659	1.9903750918982	NA	-1.21781998691351	-1.1440341985675	NA	NA	NA	NA	-1.41831426415399	NA	NA	NA	NA
701	USA300HOU_RS13260	NA	NA	NA	1.02060743450459	1.49287463594827	NA	NA	NA	NA	1.84971464232806	2.04740092861365	NA	-1.42902697162885	-1.28911204188077	NA	-1.39008817366328	NA	NA	-1.42801927771738	NA	1.05446238985816	NA	NA
702	USA300HOU_RS13270	NA	NA	NA	1.36274544853019	1.52179538662269	NA	NA	NA	NA	1.90919439481919	2.11799767726586	NA	-2.00555513125966	-1.92309562234449	NA	-1.64713563891548	NA	NA	-2.38608033817972	NA	NA	NA	NA
703	USA300HOU_RS13300	NA	NA	NA	-1.21957163806214	NA	NA	NA	-1.65743813724051	-1.37479811774057	-1.60430083725454	-1.39471047310794	NA	NA	NA	NA	NA	NA	NA	NA	-1.63066213708253	-1.0281677881406	-1.24468351554097	-1.5219374333609
704	USA300HOU_RS13400	NA	NA	NA	1.14949410850426	NA	NA	NA	NA	NA	NA	NA	NA	-1.28258611707484	NA	NA	NA	NA	NA	-1.93202829078883	1.36284457281416	NA	NA	NA
705	USA300HOU_RS13440	NA	NA	NA	-1.08286020120861	NA	NA	NA	NA	NA	NA	NA	-2.56156198313446	-1.00367475848853	-1.19085048452004	NA	NA	NA	-3.60769312010233	-1.74211535426359	-1.44202970870393	NA	NA	NA
706	USA300HOU_RS13450	NA	NA	NA	-2.95987904450628	NA	NA	NA	NA	NA	NA	NA	1.83634298606119	NA	NA	NA	NA	NA	NA	NA	NA	NA	NA	NA
707	USA300HOU_RS13595	NA	NA	NA	1.07139434993283	1.62958405727902	NA	NA	1.22165180241707	1.01329751534865	2.16411469428596	1.43004998265736	1.93153780880937	-1.25287052263788	NA	1.51998435129712	NA	NA	3.146405434677	-1.5158748671525	1.64670974778859	1.85147291151555	NA	NA
708	USA300HOU_RS13695	NA	NA	NA	1.79225391928688	1.9114782664378	NA	NA	NA	NA	NA	NA	NA	NA	NA	NA	NA	NA	NA	NA	NA	NA	NA	NA
709	USA300HOU_RS13725	NA	NA	NA	1.6752212087158	1.73156675205086	NA	NA	NA	NA	NA	1.08964785252761	-2.09897850285715	-1.40784728827366	-1.75116403138103	NA	-1.18181429424409	NA	-1.77446187349518	-1.67399662733796	-1.54349037180026	-1.44643871871334	-1.80981456078694	-1.79497714604616
710	USA300HOU_RS13830	NA	NA	NA	1.12282323293359	1.04724415669177	NA	NA	1.92311154878572	1.38632758112203	2.33598571275486	1.52635576549006	1.05192548827233	NA	NA	1.58055882301502	NA	NA	NA	NA	1.76104061056955	1.54913762515062	NA	1.06804101621614
711	USA300HOU_RS13860	NA	NA	NA	6.43662178897644	NA	NA	NA	NA	NA	NA	NA	NA	NA	NA	NA	NA	NA	NA	NA	NA	NA	NA	NA
712	USA300HOU_RS14175	NA	NA	NA	1.51043516884472	1.09575031897766	NA	NA	1.41512277676181	1.10050194794167	1.15265224925281	NA	NA	NA	NA	NA	NA	NA	NA	NA	NA	NA	NA	NA
713	USA300HOU_RS14235	NA	NA	NA	-1.44689895308655	NA	NA	NA	-1.50164808241949	NA	NA	NA	-2.30256844411973	-1.64486577442567	-2.51520371221922	NA	-2.14129377909347	-2.26277555364987	-2.13336460276008	-2.15992696476429	-1.22298376201691	-1.70778197526835	NA	NA
714	USA300HOU_RS14320	NA	NA	NA	-1.03942221065572	-1.16859000785173	NA	NA	NA	NA	-1.00948642466985	NA	-1.40783428345257	NA	-1.93136192928088	-1.42543809986109	NA	NA	-1.11425993882415	NA	-2.1445127680072	-1.29184378031076	NA	NA
715	USA300HOU_RS14340	NA	NA	NA	1.67311268105234	1.23599911559275	1.16090870107595	1.29821026447276	NA	NA	1.96003162890319	1.25342449469071	-1.94764106409587	-1.82831479555311	-2.2436992772648	-1.48777421161106	-2.62170292231253	NA	-1.59354650399602	-1.13063881683719	-1.22144583213188	NA	-2.05926984635977	-1.10577475949372
716	USA300HOU_RS14445	NA	NA	NA	1.01190550179402	1.04586943556453	NA	NA	NA	NA	NA	NA	NA	NA	NA	NA	NA	NA	1.20604239383813	NA	1.05583279487879	NA	NA	NA
717	USA300HOU_RS14455	NA	NA	NA	1.02717850217856	NA	NA	NA	NA	NA	NA	NA	NA	NA	NA	NA	NA	NA	NA	NA	NA	NA	NA	NA
718	USA300HOU_RS14475	NA	NA	NA	1.02736243777093	NA	1.23516046327396	1.01093556926143	NA	NA	NA	NA	NA	NA	NA	NA	NA	NA	1.47171989256144	NA	1.33447224569002	NA	NA	1.48352656780905
719	USA300HOU_RS14485	NA	NA	NA	4.81248774621825	5.13063710307028	NA	NA	NA	NA	4.48384456623123	NA	NA	NA	NA	NA	NA	NA	5.1578535995753	NA	NA	4.25720584927007	4.31734157650519	5.39965699143661
720	USA300HOU_RS14550	NA	NA	NA	-1.48113999697046	NA	NA	NA	-1.50793825418733	NA	NA	NA	3.56789051278757	NA	NA	1.19661646922831	NA	NA	4.00422397738403	NA	2.73524096788174	1.68218851548736	3.09490501339776	2.62436839137127
721	USA300HOU_RS14635	NA	NA	NA	2.98484613590149	2.30551844090996	NA	NA	1.04117965925521	NA	3.41456670724644	1.89305043992516	NA	-1.70397244766146	NA	NA	-1.03926950826517	NA	NA	-1.97471770157583	NA	NA	NA	NA
722	USA300HOU_RS14640	NA	NA	NA	1.59788569365159	1.42043424023715	NA	NA	1.14729986824992	1.37816384206216	1.68867538868088	1.03942549829157	NA	NA	NA	NA	NA	NA	NA	NA	3.12039149253045	NA	1.47220183764015	1.4118454317727
723	USA300HOU_RS14680	NA	NA	NA	-1.01678907576384	NA	-1.05959816225967	NA	-1.27999190980827	NA	NA	NA	NA	1.2333777141179	NA	NA	1.30746720891734	1.17377583753709	1.1965870754631	NA	-1.19136030632867	NA	NA	NA
724	USA300HOU_RS14720	NA	NA	NA	-1.34447568540268	NA	NA	NA	NA	-1.30167555041885	NA	NA	-2.21651062423098	-2.07802243587615	NA	-1.81938340372803	NA	-2.42071207038518	-2.15259472522048	NA	-1.85615881315705	NA	-1.36762259080665	-1.12137278366315
725	USA300HOU_RS14765	NA	NA	NA	1.24313548679522	NA	NA	NA	NA	NA	NA	NA	NA	NA	NA	NA	1.01702054596467	1.1376574393151	1.73316733482328	1.22261011961001	1.17102116856769	1.1255404287262	1.30024835557166	1.58613190811353
726	USA300HOU_RS14770	NA	NA	NA	1.06982919666003	NA	NA	NA	NA	NA	NA	NA	NA	NA	NA	NA	NA	NA	1.20146317185074	NA	1.09679458416242	NA	NA	1.01975435673157
727	USA300HOU_RS14780	NA	NA	NA	1.79053024796523	NA	NA	NA	NA	NA	NA	NA	NA	NA	NA	NA	NA	NA	NA	NA	1.61146200205594	NA	1.2108902454928	1.15294321147621
728	USA300HOU_RS14865	NA	NA	NA	1.07750142137339	1.21701234839318	NA	NA	NA	NA	NA	NA	NA	1.16924430317501	NA	NA	1.1331506493611	1.31771684718968	NA	NA	NA	NA	NA	NA
729	USA300HOU_RS14900	NA	NA	NA	-1.23243240770819	NA	1.5638123059496	1.31167618911053	NA	NA	-1.25821474960398	NA	NA	1.72780476467161	1.56274353176704	NA	1.03032940744366	1.21498103938443	NA	1.2178955010119	NA	NA	NA	NA
730	USA300HOU_RS15285	NA	NA	NA	1.46838254745574	1.84912944922094	NA	NA	NA	NA	NA	NA	NA	NA	NA	1.8347525075588	NA	1.37527429237396	-1.12647160073002	NA	NA	NA	NA	NA
731	USA300HOU_RS15355	NA	NA	NA	2.60086746374904	NA	NA	NA	NA	NA	NA	NA	NA	NA	2.61145729680981	2.65502798619511	NA	NA	NA	NA	NA	NA	NA	NA
732	USA300HOU_RS15435	NA	NA	NA	-10.5592047491536	-10.1356681581501	-1.36796924831448	-1.65430197779096	-1.5109309998512	-1.88906067655485	-10.393702890776	-10.3279538428933	NA	NA	NA	-1.29379543990844	-1.6318643691491	-2.08185188451248	NA	NA	NA	NA	NA	NA
733	USA300HOU_RS15445	NA	NA	NA	-6.55978553301238	-6.13615688745513	NA	NA	NA	NA	-6.3941915519585	-6.32844252143387	2.80329080357112	NA	NA	NA	NA	NA	NA	NA	NA	NA	NA	NA
734	USA300HOU_RS15450	NA	NA	NA	-9.26438674481086	-8.84088609485172	NA	NA	NA	1.66802047803453	-9.09892080712913	-9.03317176443136	NA	1.70195423439523	NA	2.68318751984445	2.52290606434813	1.78151183089263	NA	NA	NA	NA	1.26058662225651	NA
735	USA300HOU_RS15455	NA	NA	NA	-6.66918199111942	-6.2455474601149	NA	NA	NA	NA	-6.50358217146655	-6.43783312900463	NA	NA	NA	4.17289815212968	1.38248228490762	2.7179908618269	-1.79158510940085	-1.84774339934647	NA	2.80826014722871	NA	NA
736	USA300HOU_RS15660	NA	NA	NA	1.05055340463503	1.21312711382922	NA	NA	NA	NA	NA	NA	NA	NA	NA	NA	NA	NA	NA	NA	NA	NA	NA	NA
737	USA300HOU_RS00260	NA	NA	NA	NA	1.17044986286216	NA	NA	NA	NA	1.62550705520321	1.27672177357869	NA	NA	NA	NA	NA	NA	2.21031264564581	1.08051816215666	2.47795455289224	1.11130444475069	1.47192846641256	2.00859493507308
738	USA300HOU_RS00495	NA	NA	NA	NA	1.08445802169801	NA	NA	NA	NA	NA	NA	NA	NA	NA	NA	NA	NA	1.13360197525261	NA	NA	NA	NA	NA
739	USA300HOU_RS00700	NA	NA	NA	NA	-1.17313955029951	NA	NA	NA	NA	-1.34226919596926	-1.48145868429073	1.46229846442612	1.99022849439555	NA	-2.1058971522661	NA	NA	NA	2.12144224659633	NA	-2.1585435051852	NA	NA
740	USA300HOU_RS00825	NA	NA	NA	NA	1.15686860769878	NA	NA	1.08094806112425	NA	1.17986539843599	1.19756351859541	NA	NA	NA	NA	NA	NA	NA	-1.27343750906367	NA	NA	NA	NA
741	USA300HOU_RS00830	NA	NA	NA	NA	1.27293738606111	NA	NA	1.04914547741526	NA	1.08217175889228	1.31579222522875	NA	NA	NA	NA	NA	NA	NA	NA	NA	NA	NA	NA
742	USA300HOU_RS01305	NA	NA	NA	NA	-1.37880775682002	NA	1.05978020120386	NA	NA	NA	NA	2.30852758769119	1.27803497164717	NA	-1.00539277810928	NA	NA	2.13537929214259	1.79551101014278	1.35836726879591	NA	1.04507916330808	NA
743	USA300HOU_RS01315	NA	NA	NA	NA	-1.32097703878925	NA	NA	NA	NA	NA	NA	2.48888664250579	1.69278557746721	NA	NA	NA	NA	1.92020158235828	1.76272117704615	1.23294464585845	NA	NA	NA
744	USA300HOU_RS01580	NA	NA	NA	NA	1.23145557284937	NA	1.04667106383097	NA	NA	NA	NA	NA	NA	NA	NA	NA	NA	1.60902901351545	NA	NA	NA	NA	NA
745	USA300HOU_RS01585	NA	NA	NA	NA	1.91580862107003	NA	NA	NA	NA	NA	1.5622986299725	NA	-1.54453669503002	NA	NA	-2.07424848250436	-1.75591705023665	1.33345871738424	NA	NA	1.0290489138511	NA	NA
746	USA300HOU_RS01670	NA	NA	NA	NA	-1.31607083859677	NA	NA	NA	NA	-1.12236192856465	NA	-2.80925281562828	-2.84762491819886	-2.63267688483343	-2.97077789884793	-2.55296092516089	-2.79638465202259	-2.79708656613047	-2.53590536822536	-3.19585721528199	-3.02466009268987	-3.07920186184763	-3.32596948975598
747	USA300HOU_RS02545	NA	NA	NA	NA	2.53017957840002	NA	NA	NA	NA	NA	2.10808907710009	NA	NA	NA	NA	NA	NA	NA	NA	NA	NA	NA	NA
748	USA300HOU_RS02555	NA	NA	NA	NA	1.81202720934426	NA	NA	NA	NA	NA	1.26830814745668	NA	NA	NA	NA	NA	NA	NA	NA	NA	NA	NA	NA
749	USA300HOU_RS02560	NA	NA	NA	NA	1.29245310272899	NA	NA	NA	NA	NA	1.05940705245378	NA	NA	NA	NA	NA	NA	-1.17181284453901	NA	NA	NA	NA	NA
750	USA300HOU_RS02905	NA	NA	NA	NA	-1.05420842631395	NA	NA	-1.06749267568377	NA	-1.34162005446967	-1.14110379326706	-3.17386653127498	-2.2355943621674	-2.96018934677311	-3.00443603028232	-2.36043251130132	-2.37624136561356	-3.08760259470475	-2.28766165055001	-3.581906153871	-3.37903075413495	-3.7551679215519	-3.82466279477244
751	USA300HOU_RS02985	NA	NA	NA	NA	-1.22411909682587	NA	NA	NA	NA	NA	NA	NA	NA	NA	NA	NA	NA	NA	NA	NA	NA	NA	NA
752	USA300HOU_RS03200	NA	NA	NA	NA	-1.63546314107855	NA	NA	NA	NA	NA	NA	NA	NA	NA	-1.56869049302074	NA	-1.23691638606791	NA	NA	NA	NA	NA	NA
753	USA300HOU_RS03235	NA	NA	NA	NA	1.72253675893794	NA	NA	NA	NA	NA	1.97728543230178	NA	-1.50908915894219	NA	NA	NA	NA	1.37053261256731	NA	NA	NA	NA	NA
754	USA300HOU_RS04065	NA	NA	NA	NA	-1.15412705561913	NA	NA	NA	1.36637853571741	NA	NA	NA	NA	NA	NA	NA	NA	-1.66561008660236	NA	1.5342336541253	-1.01774520745848	NA	NA
755	USA300HOU_RS04270	NA	NA	NA	NA	1.58985630564105	NA	NA	NA	NA	1.01205798732126	1.11874493230002	NA	NA	NA	NA	NA	NA	-1.05843619910404	NA	NA	NA	NA	NA
756	USA300HOU_RS04385	NA	NA	NA	NA	-1.36474017244822	NA	NA	NA	NA	NA	NA	NA	NA	NA	-1.2535399736065	-1.47433580730379	-1.37126227186667	-1.35310963690998	NA	-1.46636773906296	-1.42935394855431	-2.03575031387127	-1.9255115964601
757	USA300HOU_RS04475	NA	NA	NA	NA	-1.95226038760083	NA	NA	NA	NA	NA	NA	NA	NA	NA	1.49523551853747	NA	NA	NA	NA	NA	1.81368066515685	NA	NA
758	USA300HOU_RS04620	NA	NA	NA	NA	1.15611913893803	NA	NA	1.12351449049344	NA	NA	1.32827678076672	NA	NA	NA	NA	NA	NA	-1.29270888776733	NA	-1.27167000878263	NA	NA	NA
759	USA300HOU_RS04860	NA	NA	NA	NA	-1.04905348840219	NA	NA	NA	NA	NA	NA	NA	NA	NA	NA	NA	NA	1.22337268047941	NA	NA	NA	NA	NA
760	USA300HOU_RS04885	NA	NA	NA	NA	1.42007287719684	1.94688105270326	NA	NA	NA	NA	NA	1.59206196306818	NA	NA	NA	NA	NA	2.90582181937691	NA	1.35361284688126	1.48050476154486	NA	1.31360508428671
761	USA300HOU_RS05090	NA	NA	NA	NA	2.52790270590465	NA	NA	NA	NA	NA	2.578555646182	4.29741079013332	NA	NA	NA	NA	NA	4.50696908228251	NA	2.12856292288359	2.00717456996212	2.7219666640737	2.24446550028492
762	USA300HOU_RS05300	NA	NA	NA	NA	1.0611922796634	NA	NA	NA	NA	NA	NA	4.61383430061297	5.67275204289508	5.30198716953393	5.82839137844121	5.85362266131899	5.98486191752191	4.25545345997621	5.47638351804294	2.82742059364699	5.06711306767477	4.25157084224455	3.83930555461209
763	USA300HOU_RS06960	NA	NA	NA	NA	-1.1231452012491	NA	NA	NA	NA	NA	NA	NA	NA	NA	NA	NA	NA	NA	NA	NA	NA	NA	NA
764	USA300HOU_RS07095	NA	NA	NA	NA	1.01858704693992	1.07807245751332	NA	1.20667900086645	2.52684332590492	1.3414908873275	1.59343603977308	4.67935574222081	2.59465601440856	1.5087008204554	2.52625350432317	2.0382075705056	2.73803905248817	4.52691161381285	2.95255576549276	3.08813256120624	2.36933218032708	3.10031996366144	3.30119434496233
765	USA300HOU_RS07285	NA	NA	NA	NA	-1.26976245342881	NA	NA	NA	NA	NA	NA	NA	NA	NA	NA	NA	NA	-1.56121051218702	NA	NA	NA	NA	NA
766	USA300HOU_RS07510	NA	NA	NA	NA	-1.41386265594663	NA	NA	NA	NA	NA	NA	-1.90068929919942	NA	NA	-1.01273479995824	NA	NA	-2.83925970951925	-1.14188543956481	-2.47471394321362	-2.01399539100565	-1.9010129449858	-1.73893431193667
767	USA300HOU_RS07630	NA	NA	NA	NA	1.17479250348963	NA	NA	NA	NA	NA	1.23387931408325	NA	NA	NA	NA	NA	NA	NA	NA	NA	NA	NA	NA
768	USA300HOU_RS07735	NA	NA	NA	NA	2.28360846196201	NA	NA	NA	NA	NA	NA	NA	NA	NA	NA	NA	NA	2.11831691924926	NA	NA	NA	NA	NA
769	USA300HOU_RS07970	NA	NA	NA	NA	1.6128648874984	NA	NA	NA	1.01836101320084	NA	1.36114212634666	-1.43378474982296	NA	NA	NA	NA	NA	-1.70032398439047	-1.22373948025644	NA	NA	NA	NA
770	USA300HOU_RS08795	NA	NA	NA	NA	1.53442544513632	NA	NA	NA	NA	NA	NA	1.9995262909914	NA	NA	NA	NA	NA	3.48936181915364	NA	1.9747357710252	1.36981637442843	NA	NA
771	USA300HOU_RS09455	NA	NA	NA	NA	-1.00203924357859	NA	NA	NA	NA	NA	NA	NA	NA	NA	NA	NA	NA	NA	NA	NA	NA	NA	NA
772	USA300HOU_RS10520	NA	NA	NA	NA	-1.98643781257388	NA	-1.99349019630878	NA	NA	NA	NA	3.80057325517923	NA	NA	NA	NA	NA	1.94064425302893	NA	NA	NA	NA	NA
773	USA300HOU_RS11525	NA	NA	NA	NA	-1.00020389488417	1.20916112759488	NA	NA	NA	NA	NA	-1.61356040388896	-2.44700231826333	-1.03464420953953	-2.85684808172507	-2.42350398892171	-2.70879338319289	-1.57551696192781	-1.33337107851425	NA	-1.558505716607	-1.18240810977524	-1.01952539593979
774	USA300HOU_RS11545	NA	NA	NA	NA	-1.1482346298765	NA	NA	NA	NA	NA	NA	NA	NA	NA	NA	NA	NA	NA	NA	1.11270354377988	NA	NA	1.01382587460563
775	USA300HOU_RS11835	NA	NA	NA	NA	-1.20879022182005	1.25706132075998	NA	NA	NA	NA	NA	NA	-2.63167383985652	NA	-1.55394395931774	-1.68917455057241	-1.85179071702224	NA	-2.13410736560018	NA	NA	NA	NA
776	USA300HOU_RS12135	NA	NA	NA	NA	-1.0495526585232	NA	NA	-1.00085374562866	NA	NA	NA	-1.86449282352406	NA	NA	-1.04552622978479	NA	-1.07355545582557	-1.74001252614006	NA	-2.19218063145992	-1.3780304710235	-1.37649006172876	-1.6567824779972
777	USA300HOU_RS12245	NA	NA	NA	NA	1.2056685768522	1.63052203480806	1.70295628264191	1.23640071779625	NA	1.40716633930356	1.32035563714479	NA	NA	NA	NA	NA	NA	1.58768846237932	NA	1.37322828674482	1.40948797611364	1.33491668067974	1.48779491312766
778	USA300HOU_RS12440	NA	NA	NA	NA	1.17671590670617	NA	NA	NA	NA	NA	1.03862438940247	-3.40178980587587	NA	NA	NA	NA	NA	-4.03436418448736	NA	-2.66967474106199	NA	-1.33102812260716	-1.24696169268332
779	USA300HOU_RS12530	NA	NA	NA	NA	5.68377787687347	NA	NA	NA	NA	NA	NA	4.22485717821805	NA	NA	5.26506378898868	NA	NA	4.81307296012878	NA	4.72505286942554	NA	4.27138600726127	4.54591347589443
780	USA300HOU_RS12980	NA	NA	NA	NA	1.06141762406425	NA	NA	NA	NA	NA	NA	NA	3.09370950833132	1.67812112859236	1.22158223734558	2.43194136491058	2.18944539243744	NA	3.48371385653079	1.46402140610324	NA	1.14645285306809	1.26366383610249
781	USA300HOU_RS13090	NA	NA	NA	NA	5.34652601324224	NA	NA	NA	NA	NA	NA	6.36502585543274	NA	NA	NA	NA	NA	9.57936151227446	5.66322896445916	NA	NA	NA	NA
782	USA300HOU_RS13235	NA	NA	NA	NA	1.03091810690972	NA	NA	NA	NA	NA	1.02442273507371	NA	NA	NA	NA	NA	NA	NA	NA	-1.09449649294118	NA	NA	NA
783	USA300HOU_RS13290	NA	NA	NA	NA	1.06484560410984	NA	NA	NA	NA	NA	NA	-1.66356669215319	-2.21958632579846	-2.68851631996017	NA	-1.53309403924901	NA	-2.64185248291289	-2.35458311981533	-2.39780482037399	NA	-1.47597445939758	-1.05193791935582
784	USA300HOU_RS13395	NA	NA	NA	NA	1.92891772700045	NA	NA	NA	NA	NA	NA	NA	NA	NA	NA	NA	NA	2.4627755601817	NA	2.34235015855853	1.84273966306771	NA	NA
785	USA300HOU_RS13420	NA	NA	NA	NA	1.04012172289672	NA	NA	NA	NA	NA	NA	NA	NA	NA	NA	NA	NA	NA	NA	NA	NA	NA	NA
786	USA300HOU_RS13735	NA	NA	NA	NA	1.07545430489408	NA	NA	NA	NA	NA	1.03926116972645	-2.51601655497871	-2.04656555045519	-2.34309167541356	-1.04383787212644	-1.37802902700553	-1.52084890515962	-2.43860652601761	-1.73803422461365	-3.10214444780643	-1.90158626876291	-2.25984726841595	-2.41408629141977
787	USA300HOU_RS13740	NA	NA	NA	NA	-3.46812180965931	NA	-4.92168278030572	NA	-2.55224436924704	NA	-3.21769600882815	-2.0195741211788	NA	-3.22086850265849	NA	NA	NA	NA	NA	-2.16026831937981	NA	NA	NA
788	USA300HOU_RS13795	NA	NA	NA	NA	1.0037968363463	NA	NA	1.16387644565177	1.15474657813298	NA	1.52831121164921	-1.32834663327511	NA	NA	NA	-1.38754020100083	NA	-2.40140083023241	-1.13306941194273	-1.16096206887626	NA	-1.81445329904552	-1.63238827726421
789	USA300HOU_RS13885	NA	NA	NA	NA	-1.2673498972658	NA	NA	NA	NA	NA	NA	NA	NA	NA	NA	NA	NA	NA	NA	NA	NA	NA	NA
790	USA300HOU_RS13910	NA	NA	NA	NA	1.05978381055586	NA	NA	NA	NA	NA	NA	-1.09212057705123	-1.42463944085744	NA	NA	NA	NA	-1.26518880533798	-1.80434640214196	1.11539134933998	NA	-1.02006561023292	NA
791	USA300HOU_RS13925	NA	NA	NA	NA	1.60021853553144	NA	NA	NA	NA	NA	1.61236556345225	NA	NA	NA	NA	NA	NA	-1.73881574977044	NA	-1.3570759967004	NA	-1.19098802036483	NA
792	USA300HOU_RS13940	NA	NA	NA	NA	1.14231574433558	NA	NA	1.39598524553787	1.29678801168158	1.42537674124871	1.16772352209848	-1.35201016297623	NA	NA	1.20951442028572	NA	NA	-2.72722613433279	NA	NA	NA	NA	NA
793	USA300HOU_RS14035	NA	NA	NA	NA	1.02791499898079	NA	NA	NA	NA	NA	NA	NA	NA	NA	NA	NA	NA	NA	NA	1.66725038146476	NA	NA	NA
794	USA300HOU_RS14205	NA	NA	NA	NA	1.34018092510117	NA	NA	NA	NA	NA	NA	1.1416579705826	1.02906155084127	NA	NA	NA	1.16178341705128	1.15330067030669	1.14610464262461	NA	NA	NA	NA
795	USA300HOU_RS14480	NA	NA	NA	NA	1.80505384735662	NA	NA	NA	NA	NA	2.01022972939628	1.1842273807031	NA	NA	NA	NA	NA	NA	NA	NA	NA	NA	NA
796	USA300HOU_RS14520	NA	NA	NA	NA	1.06822592464301	NA	NA	NA	NA	NA	NA	2.50637112011148	NA	NA	1.07407180810569	NA	NA	4.33610487174412	1.0925983273029	2.28915862910895	1.4432039012134	2.79394049109744	2.1414684229101
797	USA300HOU_RS15350	NA	NA	NA	NA	1.02470489505282	NA	NA	NA	NA	NA	1.16205551703356	1.98299482742716	NA	NA	NA	NA	NA	1.58045899014131	NA	NA	NA	NA	1.12368707175789
798	USA300HOU_RS15650	NA	NA	NA	NA	1.07441213606234	-1.3178704189183	-1.07659478842941	NA	NA	NA	NA	NA	NA	NA	1.2270264759705	1.17374533608184	1.12866367038579	NA	NA	NA	NA	NA	NA
799	USA300HOU_RS00230	NA	NA	NA	NA	NA	-1.00100783832643	-1.31215754878604	NA	NA	NA	NA	NA	NA	NA	NA	NA	NA	NA	NA	NA	NA	NA	NA
800	USA300HOU_RS00720	NA	NA	NA	NA	NA	-1.23104744880521	-1.42530057056551	NA	NA	-1.1044864587472	NA	-2.58474179767172	-3.49784831944818	-2.99669590683153	-2.12116817397084	-2.38734938295013	-2.08730114092475	-3.24291828403199	-3.46163612258809	-3.19159617606913	-2.34237556047044	-2.64528811918985	-2.96459873140476
801	USA300HOU_RS00905	NA	NA	NA	NA	NA	2.23722554227012	2.49415491311481	NA	NA	NA	NA	1.73679685413179	NA	NA	NA	NA	NA	1.26812844538789	-1.00748001222987	NA	NA	1.35487757916506	NA
802	USA300HOU_RS00910	NA	NA	NA	NA	NA	2.86013846258887	3.21372273785048	NA	1.00132311806431	NA	NA	2.41816756262351	NA	NA	NA	NA	NA	1.55240566934695	NA	NA	NA	2.1538824095844	NA
803	USA300HOU_RS00915	NA	NA	NA	NA	NA	2.39737697911014	2.59307885514609	NA	NA	NA	NA	2.09574833227262	NA	NA	NA	NA	NA	NA	NA	NA	NA	1.72515356717359	NA
804	USA300HOU_RS00920	NA	NA	NA	NA	NA	2.20466408106988	3.17809853971745	NA	NA	NA	NA	2.15021669933619	NA	NA	NA	NA	NA	2.60755442952074	NA	NA	NA	2.2265818694179	NA
805	USA300HOU_RS00925	NA	NA	NA	NA	NA	2.08846245886739	2.46156545490159	NA	NA	NA	NA	1.8811779144835	NA	NA	NA	NA	NA	1.72906263730838	NA	NA	NA	1.77645030993328	NA
806	USA300HOU_RS00965	NA	NA	NA	NA	NA	-1.18682836224742	-1.13073899029294	-1.16111945182667	-1.17030997142421	NA	NA	NA	NA	-1.02438626350866	NA	NA	NA	NA	NA	-1.16300891299644	NA	NA	NA
807	USA300HOU_RS01060	NA	NA	NA	NA	NA	1.27425014070742	1.18679086915519	NA	NA	NA	NA	3.12955638273377	1.29411323164053	NA	NA	NA	NA	3.47867464217159	NA	1.01577790413497	NA	1.01821709241861	NA
808	USA300HOU_RS01085	NA	NA	NA	NA	NA	-1.79688467060816	-1.3398157692036	NA	NA	NA	NA	NA	NA	NA	NA	1.21334229771393	1.5488207044843	NA	NA	NA	NA	3.58060744807118	3.4826288214238
809	USA300HOU_RS01365	NA	NA	NA	NA	NA	1.63168471586333	1.41709030235187	NA	NA	NA	-1.28322887184751	NA	NA	NA	NA	NA	-1.00499532579518	NA	-1.12583400883577	-1.1561366857297	NA	-1.09830729064886	-1.59515376049108
810	USA300HOU_RS01400	NA	NA	NA	NA	NA	-1.03776170339806	-1.19711770220025	NA	NA	NA	NA	-1.21705458608895	-1.41893517112507	-1.8535394773363	-1.04070973365973	NA	-1.1828763684995	-2.85284651848921	-1.34718139437902	-1.0704832457428	-1.46705242878318	-1.03684286783711	-1.20229210602791
811	USA300HOU_RS01410	NA	NA	NA	NA	NA	-1.1552518810553	NA	NA	NA	NA	NA	-1.62182968767417	-1.53106708661596	-2.51248512172457	-1.10934121233515	NA	NA	-2.0812791609864	-1.09503544939782	NA	-1.35603799511338	NA	-1.23822401539946
812	USA300HOU_RS01435	NA	NA	NA	NA	NA	-1.28263587296503	-1.28929568505235	-1.91912679899256	-1.76592348254121	-1.80974619356892	-2.39983453308615	-1.71011045950255	NA	NA	NA	NA	NA	-2.59747791326338	-1.66418464837867	-1.50932742532268	-1.0422669003232	NA	-1.11386203126723
813	USA300HOU_RS01735	NA	NA	NA	NA	NA	-1.00492367934483	NA	-1.10025360773541	NA	-1.16592327582518	-1.25040206744135	NA	NA	NA	NA	NA	NA	NA	-1.22149799365487	-1.01802918623958	NA	NA	NA
814	USA300HOU_RS01760	NA	NA	NA	NA	NA	1.18093478976398	NA	2.20119169772249	2.27430734063415	2.03012165360082	1.58090697480757	NA	NA	NA	-1.45598310570771	NA	NA	-1.6643568908831	-1.53508627706353	-1.18546983658909	NA	NA	NA
815	USA300HOU_RS01815	NA	NA	NA	NA	NA	1.07140131478448	1.75881323123286	NA	NA	NA	NA	2.71190404089247	NA	NA	1.27908972065627	NA	1.18689888074435	3.29489621234732	NA	NA	1.40995589258439	NA	NA
816	USA300HOU_RS02010	NA	NA	NA	NA	NA	1.44185059283166	NA	1.21336847936968	NA	NA	NA	NA	NA	NA	-1.30221466615583	NA	NA	NA	NA	1.18648303435668	1.13953535908696	NA	1.13227346596236
817	USA300HOU_RS02320	NA	NA	NA	NA	NA	1.15410455085559	1.24766322998131	NA	1.0189460209046	NA	1.02094976430224	-1.08353676880405	NA	-1.33737427997047	NA	NA	NA	-1.4821707099839	-1.29703589520881	-1.04090734295652	NA	NA	NA
818	USA300HOU_RS02395	NA	NA	NA	NA	NA	-1.01591007951284	NA	NA	NA	NA	NA	-4.1351494525307	-2.6736743827452	-2.64420109775261	-2.51168681217475	-2.39836681556054	-2.3792956067916	-3.6561683754307	-2.83342100701966	-2.86744809912692	-3.00985429216182	-2.99089914159075	-3.04025276566387
819	USA300HOU_RS03100	NA	NA	NA	NA	NA	-1.10856991452782	NA	-1.18688765147246	NA	NA	NA	-1.12753234449778	NA	NA	NA	NA	NA	-1.60875783739415	NA	NA	NA	NA	NA
820	USA300HOU_RS03285	NA	NA	NA	NA	NA	1.02327467801843	1.08097250622515	NA	NA	NA	NA	NA	NA	NA	NA	NA	NA	2.01293876368807	NA	1.23861777404176	NA	NA	NA
821	USA300HOU_RS03475	NA	NA	NA	NA	NA	-1.09333044169066	-1.14597233508212	-1.12378491470538	NA	NA	NA	NA	NA	NA	NA	NA	NA	NA	NA	NA	NA	NA	NA
822	USA300HOU_RS03500	NA	NA	NA	NA	NA	-1.18586240087025	NA	-1.78573080096126	-1.28483470378656	-1.68933831365557	-1.66321763588901	NA	NA	NA	NA	NA	NA	-1.02521966144832	-1.47211395266064	NA	NA	NA	NA
823	USA300HOU_RS03505	NA	NA	NA	NA	NA	-1.83316124374977	-2.03838521063103	-1.91709436964207	-1.88522598568576	-1.92693047149371	-1.7348815895126	NA	NA	NA	NA	NA	NA	-1.31337346449314	-1.36223225390513	NA	NA	NA	NA
824	USA300HOU_RS03510	NA	NA	NA	NA	NA	-1.64952698387804	-1.64125071603061	-1.65815754190599	-1.39804683708875	-1.7024653187282	-1.65411750084375	NA	NA	NA	NA	NA	NA	NA	-1.18326433345569	NA	NA	NA	NA
825	USA300HOU_RS03835	NA	NA	NA	NA	NA	-1.06931886616982	NA	-1.24905359408039	NA	-1.15742324943485	NA	NA	NA	NA	NA	NA	NA	NA	1.63281032686338	-1.20025344872674	NA	NA	NA
826	USA300HOU_RS03845	NA	NA	NA	NA	NA	-1.02704334130918	-1.3021929849556	-1.37303703314403	-1.13622367716832	-1.60341892884504	-1.15411329938619	NA	NA	NA	NA	NA	NA	NA	1.55783805647233	-1.89135929063252	NA	NA	NA
827	USA300HOU_RS04090	NA	NA	NA	NA	NA	-1.13169659127419	-1.07365177855574	NA	NA	NA	NA	NA	NA	NA	NA	NA	NA	NA	NA	NA	NA	NA	NA
828	USA300HOU_RS04100	NA	NA	NA	NA	NA	1.78126653487791	2.08920709785207	1.43500565326423	NA	1.71230568003718	NA	1.83730998269663	NA	NA	NA	NA	NA	3.25001066109902	NA	2.2184635680152	1.80101634320198	1.68382830174251	2.48179661810892
829	USA300HOU_RS04180	NA	NA	NA	NA	NA	-1.1329684042813	-1.30907845483534	NA	NA	NA	NA	NA	1.79191362359916	1.17257762065347	1.75681992534426	2.12112114301283	2.09676655584122	-1.07890975015471	1.14679020429394	NA	NA	1.66204965002362	1.33969180312965
830	USA300HOU_RS04210	NA	NA	NA	NA	NA	1.35120003950003	NA	NA	NA	NA	1.15181910172624	1.07683310004494	NA	NA	NA	NA	NA	1.97744758992119	1.57064597736385	1.27163844101814	NA	NA	NA
831	USA300HOU_RS04230	NA	NA	NA	NA	NA	-1.08323990241105	NA	NA	NA	NA	NA	NA	NA	NA	NA	NA	NA	NA	NA	NA	NA	NA	NA
832	USA300HOU_RS04280	NA	NA	NA	NA	NA	1.22847280622064	1.29587764790386	NA	NA	1.10006079746911	1.01109796504879	2.11993868950216	NA	NA	NA	NA	-1.19279465225428	2.72020803465865	NA	NA	NA	NA	NA
833	USA300HOU_RS04370	NA	NA	NA	NA	NA	1.23067375743292	NA	1.39141827309038	NA	1.18523920972558	NA	NA	NA	NA	NA	NA	NA	NA	NA	1.11883481579087	NA	NA	NA
834	USA300HOU_RS04400	NA	NA	NA	NA	NA	1.70611745064725	NA	NA	NA	1.52760905772897	NA	NA	NA	NA	NA	NA	NA	NA	NA	NA	NA	NA	NA
835	USA300HOU_RS04675	NA	NA	NA	NA	NA	-1.52852809135047	-1.7531772561447	-1.96935146231212	-2.47469168171607	-1.93582650784517	-1.2816243752595	2.07875169461477	NA	NA	NA	NA	NA	2.81299791082074	NA	NA	NA	1.47895990308331	1.06584795507034
836	USA300HOU_RS04840	NA	NA	NA	NA	NA	1.63351086752962	NA	NA	NA	NA	NA	2.33248352489229	NA	NA	NA	NA	NA	2.93068084460771	1.82052421576342	NA	NA	NA	1.55356388595123
837	USA300HOU_RS04890	NA	NA	NA	NA	NA	1.30622646922839	1.48733012876915	NA	1.57055784762844	NA	NA	4.06787567222471	1.67355198521672	1.44756473949049	1.4469572308938	1.08885338810465	1.94854722838895	4.33506432107449	1.62459884614899	3.22688814889832	2.00715923565161	2.29081427894895	2.26267053190162
838	USA300HOU_RS04895	NA	NA	NA	NA	NA	1.41820430102929	1.92584762674422	NA	2.02155814445523	NA	NA	4.19177188202142	1.90460918609984	1.74724309174114	1.5330395965069	1.36626745668625	2.31433130886981	5.07349598678491	2.15090338686418	3.68505667928779	2.365736652624	2.72937446729463	2.46047483434192
839	USA300HOU_RS04900	NA	NA	NA	NA	NA	1.10700094424115	1.37421040016927	NA	1.76095617802984	NA	NA	3.86989329138564	1.82039253965375	1.50944016755705	1.52281944685509	1.19179329630032	2.09817604387996	3.99057806850471	1.69322176466057	3.14589023695899	1.90160882131284	2.29875092085806	2.15721788919114
840	USA300HOU_RS04905	NA	NA	NA	NA	NA	1.23680381120399	1.44198868551493	NA	1.6984372601332	NA	NA	3.8385433814569	1.88547857659787	1.50305835055382	1.30319472558241	1.2897829881238	2.11189370765183	4.24431888564893	1.77200040122452	3.15606168082888	1.92541979459219	2.27326667730461	2.16754585377653
841	USA300HOU_RS04910	NA	NA	NA	NA	NA	1.35829357850172	1.1613402688745	NA	1.53015077367281	NA	NA	3.81135992373799	1.74247919068005	1.39897778861233	1.21962706397001	1.19900857227526	1.99222615365887	3.63556592881409	1.65975796372239	3.04799043119447	1.97837062725565	2.14447689320876	2.21651589447247
842	USA300HOU_RS04945	NA	NA	NA	NA	NA	1.12850495437527	NA	1.18236963705921	NA	NA	NA	1.62009697491368	NA	NA	NA	NA	NA	1.37160198717881	1.34145643352404	1.32249025031683	NA	NA	1.28750702718766
843	USA300HOU_RS05060	NA	NA	NA	NA	NA	-1.01551458823321	NA	NA	NA	NA	NA	NA	NA	NA	NA	NA	1.03574616514556	NA	NA	NA	NA	1.01590714236226	NA
844	USA300HOU_RS05295	NA	NA	NA	NA	NA	1.01520307594915	NA	1.3001456741601	1.07626642134184	1.07506390275769	1.00245338289522	NA	1.42135365723577	1.73710566383829	1.1785040658877	1.23729057576935	1.29153041013047	NA	1.37486219785999	1.21375828026147	NA	NA	NA
845	USA300HOU_RS05740	NA	NA	NA	NA	NA	1.22645350682619	1.00359323888231	1.23016380716753	NA	1.01674914249595	1.23500226916437	-1.73992142770899	-1.21234337624874	-1.43707454671103	-2.36766309062439	-1.42375783427657	-1.52954480536573	-1.58118338104766	NA	-1.67742134932418	-2.38140953942635	-2.29452563364441	-1.98032365807865
846	USA300HOU_RS06025	NA	NA	NA	NA	NA	4.59513019108182	4.80267481211897	NA	NA	-1.01705119313877	NA	-1.09784248802136	1.91731337949872	2.01367966657645	3.15408753928873	3.13529243600693	2.88878836855317	1.49204606356004	3.12508186939521	NA	2.42113255366576	1.35269988033588	NA
847	USA300HOU_RS06030	NA	NA	NA	NA	NA	4.69055894243558	4.39973668368199	NA	-1.14554650399208	-1.3489702290215	NA	-1.33640926378557	1.56266673859861	1.92401931037712	3.10717135969978	2.98670874029705	2.70577431258507	NA	2.75608345414955	-1.45990989241345	2.11508490038657	NA	NA
848	USA300HOU_RS06035	NA	NA	NA	NA	NA	4.21011289607001	4.64310827941546	NA	NA	-1.17849812358385	NA	-1.58123167255503	1.719331398654	1.79459275180897	3.42066370436949	3.31562137983814	3.18732496495721	NA	2.77095766224924	-1.22459213785652	2.0996385224162	1.0104995318908	NA
849	USA300HOU_RS06040	NA	NA	NA	NA	NA	4.14326115160615	4.33916125927309	NA	NA	-1.12084800298688	NA	-1.07368400492927	1.75740452844808	2.10630962899151	3.31137622252988	3.24817123252486	3.00293968383408	NA	2.72408126172428	-1.46779197519552	1.94923401491777	NA	NA
850	USA300HOU_RS06045	NA	NA	NA	NA	NA	3.78545402834125	4.28231291939141	NA	-1.05939076819899	-1.19604089814125	NA	-1.00406035782519	1.60200610918296	2.04364096910261	3.37907144652315	3.32244620314634	3.19444517919293	NA	2.79777155066903	-1.10334232481874	1.99232728697072	1.07175426880349	NA
851	USA300HOU_RS06050	NA	NA	NA	NA	NA	3.39907484328922	3.78030192268574	NA	-1.41166689100842	-1.42974937062596	-1.07503135997478	-1.15290859456262	1.45044209924726	1.94423799962254	3.34794611195604	3.18030490915652	3.09979695455845	NA	2.42014791173843	-1.46861277901752	1.59582765930021	NA	NA
852	USA300HOU_RS06055	NA	NA	NA	NA	NA	3.306760789283	3.89870271117392	NA	-1.04897774231847	-1.15011294123757	NA	NA	1.28168802393001	2.14196114064655	3.33134131911699	3.21998766269147	3.0317680779748	NA	2.5836642971162	-1.14904824261688	1.7708511842581	NA	NA
853	USA300HOU_RS06060	NA	NA	NA	NA	NA	3.42687108241046	3.00296982797254	NA	NA	NA	NA	NA	NA	1.69098744647483	3.17304776018917	2.89212297893705	2.39410093758994	NA	2.20189246360231	NA	1.42035865730745	NA	1.51260040071747
854	USA300HOU_RS06540	NA	NA	NA	NA	NA	-2.64154055015171	-1.98906619812462	-1.63292802153813	-1.37336803835844	-1.43769826926748	-1.6167751265116	-5.03318723872824	-3.39910333936776	-2.95311238954302	-3.03500272686473	-2.54310960770906	-2.50918481030689	-4.69835902394308	-3.54474797527835	-3.1349394878204	-4.13198000488666	-3.65336732224191	-4.30779855024877
855	USA300HOU_RS06545	NA	NA	NA	NA	NA	-2.41356251300519	-2.23747980079171	-1.40216134622454	-1.45904220811313	-1.40987767556	-1.50474555261893	-4.73210853330637	-3.01780006563876	-2.70168125139645	-2.23507184193633	-2.18744732595952	-2.3593827436269	-4.81515405506182	-3.27653417277459	-2.73074257633392	-2.8926033209693	-2.52629446620531	-2.73620578606235
856	USA300HOU_RS06550	NA	NA	NA	NA	NA	-4.05410338193596	-4.13137852320363	-3.23458934785577	-3.33891775201867	-3.2037413378225	-3.2565071765004	-3.98091277875091	-3.66113397443606	-2.43543493840356	-3.03134221349715	-3.04560443695947	-3.52814134311897	-4.17047416967472	-3.91181362123677	-2.03533173062936	-3.24341176261981	-2.51563600089061	-2.76132082202325
857	USA300HOU_RS06735	NA	NA	NA	NA	NA	1.08447208530202	NA	1.0792910352892	NA	1.12277403575887	1.14557041591116	NA	NA	NA	NA	NA	NA	1.15105808260741	NA	1.61606681593937	1.02063764436513	1.05864754258847	1.5332489827693
858	USA300HOU_RS06770	NA	NA	NA	NA	NA	1.15309361960386	NA	NA	NA	NA	NA	NA	-1.14612225866594	NA	-1.61458185143733	-1.48805541509198	-2.03924413124333	NA	NA	NA	NA	NA	NA
859	USA300HOU_RS07110	NA	NA	NA	NA	NA	1.14967543793517	NA	1.1151787893732	2.10372172983951	NA	1.24675927054353	4.45738783043342	2.3516274957264	1.40261537260253	2.05797474929247	1.67626589097742	2.17636209846114	3.53583607208049	2.1335899927685	3.45557729149281	2.07922787681442	2.95330892193093	2.94472747137504
860	USA300HOU_RS07185	NA	NA	NA	NA	NA	-1.04020567080162	-1.06524977328848	NA	NA	NA	NA	NA	NA	NA	NA	NA	NA	NA	NA	NA	NA	NA	NA
861	USA300HOU_RS07405	NA	NA	NA	NA	NA	1.48946785467768	NA	1.02886115470942	NA	1.01629993242144	1.37775118096246	NA	-1.09908219723576	NA	NA	NA	NA	1.72926385594605	NA	1.762491865515	NA	1.14859760972342	2.18643200701925
862	USA300HOU_RS08440	NA	NA	NA	NA	NA	-1.04188065278797	-1.07825745284964	-1.15796774010903	NA	-1.23911022948852	NA	-1.29205635625961	NA	NA	NA	NA	NA	-1.37255367016373	NA	-1.52612971674493	-1.13215320704954	-1.08152174033015	-1.24628437867258
863	USA300HOU_RS08500	NA	NA	NA	NA	NA	1.0427770917517	NA	NA	NA	NA	1.20698106424329	NA	NA	NA	NA	NA	-1.13821590143343	NA	1.13112471867966	NA	NA	NA	NA
864	USA300HOU_RS08730	NA	NA	NA	NA	NA	-1.08194999984132	NA	NA	NA	NA	NA	-1.29517517256639	NA	NA	NA	NA	NA	NA	NA	NA	NA	NA	NA
865	USA300HOU_RS08745	NA	NA	NA	NA	NA	-1.00672360970737	NA	NA	NA	NA	NA	NA	NA	NA	NA	NA	NA	NA	NA	NA	NA	NA	NA
866	USA300HOU_RS09090	NA	NA	NA	NA	NA	-1.01017663908178	NA	-1.12312337006985	NA	NA	NA	-1.33438970174258	NA	-1.03240813456793	NA	NA	NA	NA	NA	-2.00778732212164	NA	NA	-1.17844900732715
867	USA300HOU_RS09095	NA	NA	NA	NA	NA	-1.17546967078785	-1.04624060757416	-1.27754102974599	NA	-1.2581241986935	NA	-1.62830667091846	NA	-1.41682549671779	NA	NA	NA	-1.78502740257077	NA	-2.71106695083897	-1.30720863294909	-1.32261113673853	-1.6128857456834
868	USA300HOU_RS09100	NA	NA	NA	NA	NA	-1.04492414186052	NA	-1.17967760019326	NA	-1.26985659891492	NA	-1.48366544398802	NA	-1.27237766187046	-1.01870315446369	NA	NA	NA	NA	-2.86591126725346	-1.13063847829475	-1.44778946647831	-1.5795035679119
869	USA300HOU_RS09365	NA	NA	NA	NA	NA	-1.26437636629368	-1.83753855550546	NA	-1.26092147437477	NA	NA	NA	NA	NA	NA	NA	NA	NA	NA	NA	NA	NA	NA
870	USA300HOU_RS09385	NA	NA	NA	NA	NA	-1.53678110811231	-1.57008050466489	-2.50216194346123	-2.5503515273825	-2.01065939370179	-1.52526482528509	1.33113851849206	1.08414947345342	NA	NA	NA	NA	-1.00365461926723	-1.90521829218744	NA	-1.82288670465644	-1.52464395943533	-1.77838812962876
871	USA300HOU_RS09390	NA	NA	NA	NA	NA	-1.59785634054821	-1.47395028334314	-2.57438003278717	-2.23160764996033	-1.98739681074279	-1.55142290857544	1.24890034373222	1.26277715585361	NA	NA	NA	NA	NA	-1.73854116143863	NA	-1.64482319383921	-1.39479399709516	-1.60920171704031
872	USA300HOU_RS09395	NA	NA	NA	NA	NA	-1.61063444897273	-1.09545863968261	-2.59442269533688	-2.00311589848649	-1.85451914313762	-1.46476265247912	1.38368501238642	1.26202957896104	NA	NA	1.08139374362635	1.07913537356114	NA	-1.54484407838121	NA	-1.40859122000865	-1.00711528795271	-1.38029847608803
873	USA300HOU_RS09400	NA	NA	NA	NA	NA	-1.42270134750795	-1.59143954516254	-2.17892398503024	-2.14561656850294	-1.88041792143991	-1.48249894551385	1.11039012233568	1.13869630611285	NA	NA	NA	NA	-1.68337004879173	-1.77370603302461	NA	-1.67709345111873	-1.55619333803332	-1.66478988900707
874	USA300HOU_RS09565	NA	NA	NA	NA	NA	1.3346167463019	1.76926937688784	NA	NA	NA	NA	1.50186088697378	NA	NA	NA	NA	NA	4.07575082219181	1.70351499538262	1.4406756102658	NA	NA	NA
875	USA300HOU_RS09820	NA	NA	NA	NA	NA	1.06387109629794	NA	1.070996602255	NA	1.26892018126203	NA	1.24994580339575	NA	NA	NA	NA	NA	NA	NA	1.75661723071435	NA	NA	1.32901646757445
876	USA300HOU_RS09905	NA	NA	NA	NA	NA	1.94088477232545	NA	NA	NA	NA	NA	NA	NA	NA	NA	NA	NA	NA	NA	NA	NA	NA	NA
877	USA300HOU_RS10095	NA	NA	NA	NA	NA	1.14100077580155	NA	1.02344763056944	NA	1.13068513471334	1.41736785195831	1.45359142115718	NA	1.10532991127057	NA	1.10002676779523	NA	1.21729015466899	1.69825026228149	2.08158618686383	1.48924624016045	2.04362764506906	2.05276208185204
878	USA300HOU_RS10165	NA	NA	NA	NA	NA	1.02990855259516	NA	NA	NA	NA	NA	NA	NA	NA	NA	NA	NA	NA	NA	1.76294100224176	NA	NA	1.36407360650417
879	USA300HOU_RS10900	NA	NA	NA	NA	NA	1.21435572255283	NA	NA	NA	NA	NA	NA	NA	NA	NA	-1.38828282982887	-1.9119748869527	1.84757578620085	NA	NA	NA	NA	NA
880	USA300HOU_RS10910	NA	NA	NA	NA	NA	-1.38346756482441	-1.26449023811051	-1.26731755141357	NA	-1.20235387425911	-1.03361646919259	-1.68929472171581	NA	NA	NA	NA	NA	-1.36332932605098	NA	NA	-1.17217771939416	NA	NA
881	USA300HOU_RS10955	NA	NA	NA	NA	NA	2.4294742157337	3.09875653931686	1.8331066446413	NA	NA	NA	-4.58081218730871	-4.10921198235007	-5.40955125294533	-5.58967775646947	-5.31742752448489	-5.49441090433008	NA	NA	-2.37650574693591	-5.92882998537256	-4.37916205503831	-5.51438549129185
882	USA300HOU_RS10965	NA	NA	NA	NA	NA	4.52342476470834	NA	NA	NA	NA	NA	NA	NA	NA	NA	NA	NA	NA	NA	NA	NA	NA	NA
883	USA300HOU_RS11010	NA	NA	NA	NA	NA	1.1513215547233	1.45710505450177	NA	NA	NA	NA	1.34204619283798	NA	NA	NA	NA	NA	1.45725859026193	NA	NA	NA	1.04615562573867	NA
884	USA300HOU_RS11295	NA	NA	NA	NA	NA	1.58364205759013	1.62642126232913	1.00786728120413	1.36315978651635	NA	NA	-1.75697377677443	-1.82078960427623	-2.27361242721174	-1.31734379848397	-1.65249044232517	-1.15211018978742	-2.61082323114968	-1.69018853252755	-2.06651729594062	-1.74775270229151	-1.79673649330056	-1.49756337552981
885	USA300HOU_RS11300	NA	NA	NA	NA	NA	1.43492729163981	1.74086925284373	NA	1.26597475212827	NA	NA	-2.36021713043629	-1.86990658835824	-2.44423113596637	-1.6517396281195	-1.7296270217519	-1.57275956090926	-2.76011145919879	-1.99925294026737	-2.27104837172691	-1.96246432860723	-2.16716961006906	-2.09193636764815
886	USA300HOU_RS11305	NA	NA	NA	NA	NA	1.80775947313946	1.97044908336578	1.24056583494663	1.56090883917212	1.11623464914079	NA	-2.41834372693431	-2.1188888913796	-2.70069821038706	-2.05417409052038	-2.10758884975504	-1.7921247606811	-2.79297308436215	-2.39372635385121	-2.28383225440184	-2.16163588738475	-2.1053003674573	-1.99059499973601
887	USA300HOU_RS11310	NA	NA	NA	NA	NA	1.98367422419392	1.87793438984606	1.43911891143801	1.35440584317653	1.13428668807805	NA	-2.36347103642859	-2.49666309227888	-2.7894514559627	-3.53565557552737	-2.75238282417611	-2.96848115721011	-2.69196082623692	-1.95369414308507	-2.21479772805445	-2.13883737690081	-2.55898075763683	-2.05377237074888
888	USA300HOU_RS11345	NA	NA	NA	NA	NA	2.38501189460719	NA	NA	NA	NA	NA	NA	NA	-2.13185110464297	NA	NA	NA	NA	NA	NA	NA	NA	1.49651533207834
889	USA300HOU_RS11550	NA	NA	NA	NA	NA	1.05770655554958	1.12549619841805	1.49465261641158	1.88324750352449	1.55399870241907	1.40786976268975	2.66592201204748	2.99705501061373	2.71577480900266	1.62813765767499	2.78488078882634	2.42689477625621	3.83670727943209	3.54610227961227	3.97413171376425	2.30219978480466	4.20070843919648	3.63759003882796
890	USA300HOU_RS11670	NA	NA	NA	NA	NA	1.07789944670252	1.06491208545553	NA	1.15198252916545	NA	NA	-1.58249361590152	-1.65839024437233	-1.31103713336411	NA	-1.23213461374824	-1.18099798215296	-1.74361835119634	-1.26437763161791	NA	-1.41722904190045	-1.26752837290976	NA
891	USA300HOU_RS11770	NA	NA	NA	NA	NA	-1.15775765819589	NA	-1.85616973096681	-1.63512144238692	-1.76571673583959	-1.84444138486174	-1.32336926055617	NA	-1.01762354886655	NA	NA	NA	NA	NA	-1.17075104227976	-1.07871259787539	NA	-1.07348902803106
892	USA300HOU_RS11775	NA	NA	NA	NA	NA	-1.48688519135989	-1.66007727759719	-2.23149660818803	-2.29200197172937	-2.35127515159202	-2.32718324809837	NA	NA	NA	NA	NA	NA	NA	-1.79346351683035	-1.37352585147226	NA	-1.39447524765506	-1.62896164018306
893	USA300HOU_RS11795	NA	NA	NA	NA	NA	-1.03288258656501	NA	-1.35999720930796	-1.52703888598187	-1.14978635711902	-1.31161908857829	NA	-1.32203072393971	NA	NA	NA	NA	NA	-1.65121595267182	NA	NA	NA	NA
894	USA300HOU_RS11800	NA	NA	NA	NA	NA	-1.16025206360495	-1.20895240631105	-1.35503325973215	-1.52296932690989	-1.21060142890981	-1.4922828066901	-1.04070663244059	-1.27196019543145	NA	NA	NA	NA	-1.34963480200392	-2.00822006994316	-1.15909711973584	NA	-1.25980555506859	-1.15972398890201
895	USA300HOU_RS11805	NA	NA	NA	NA	NA	-1.21870002237831	-1.13408976697821	-2.05333936932026	-1.82209001791243	-2.01480691615449	-1.85661769859528	-1.27390499513081	-1.51867159848512	NA	NA	NA	NA	NA	-2.37068869019794	-1.42511322793708	NA	-1.05911556161653	-1.1012851654139
896	USA300HOU_RS12595	NA	NA	NA	NA	NA	1.54614960912379	NA	1.01949322068196	NA	NA	1.00207536482401	1.27409438782708	NA	NA	NA	NA	NA	1.79075800883206	NA	NA	NA	NA	NA
897	USA300HOU_RS12770	NA	NA	NA	NA	NA	-1.42607386674297	-1.09614774109414	NA	NA	NA	NA	NA	NA	NA	NA	NA	NA	NA	NA	NA	NA	1.22355011158587	NA
898	USA300HOU_RS12790	NA	NA	NA	NA	NA	1.65154126833891	NA	1.37848925612059	NA	1.45081207260854	NA	NA	NA	NA	NA	NA	NA	NA	NA	NA	NA	NA	NA
899	USA300HOU_RS12830	NA	NA	NA	NA	NA	-1.20074833246296	NA	-1.24611355823937	NA	NA	-1.05411323747679	-1.30399282708174	NA	NA	NA	NA	NA	-1.3387042068337	-1.86114885821506	NA	NA	NA	NA
900	USA300HOU_RS12910	NA	NA	NA	NA	NA	1.5086472244555	NA	2.1100236054572	1.0886061487505	1.88495477190159	1.58536273413997	NA	NA	NA	NA	NA	NA	NA	NA	1.28346091482405	1.08468315997426	1.20329752473418	1.69129051030261
901	USA300HOU_RS13335	NA	NA	NA	NA	NA	1.26657267914587	NA	NA	NA	NA	NA	NA	NA	NA	-1.41659693775005	-1.03404864257917	NA	NA	NA	NA	NA	-1.36978214046561	NA
902	USA300HOU_RS13380	NA	NA	NA	NA	NA	-1.13639169465816	-1.19610661029946	NA	NA	-1.01243278137005	-1.721052449826	NA	NA	NA	NA	1.02056609485878	NA	NA	NA	NA	NA	NA	NA
903	USA300HOU_RS13505	NA	NA	NA	NA	NA	1.18082241201461	NA	NA	NA	NA	1.09752003623879	NA	NA	NA	NA	NA	-1.39480138039407	NA	NA	NA	NA	NA	NA
904	USA300HOU_RS13550	NA	NA	NA	NA	NA	-1.35921069105643	-1.12052914538657	-1.46218110373154	-1.55783106465435	-1.62629180422532	-1.06567051853686	-1.38989086732176	-1.17853908338709	-3.46942812908786	NA	-2.18608025919918	-1.01423135878844	NA	-1.13661472990167	-3.3877785053716	-1.446668215938	-2.19458402709295	-1.38045937716732
905	USA300HOU_RS13570	NA	NA	NA	NA	NA	-1.62707917789006	-1.64982216566346	-1.14839075019318	NA	-1.12850200880377	-1.11088649888873	-1.62598433692271	-1.36934065887417	-1.92488660050529	-1.36190044478363	-1.32404945297853	-1.33328559032683	-2.02418202653963	-1.46971778365938	-1.65720195788107	-1.75403795649717	-1.96902910868813	-2.13622587470616
906	USA300HOU_RS13575	NA	NA	NA	NA	NA	-1.99536501092422	-1.83139222386624	-1.40170582428326	-1.17363900395354	-1.28229041475185	-1.4064765649865	-2.81495852826524	-1.96959450430768	-2.2479890019167	-1.90224207068324	-1.7273008262925	-1.7611909323323	-3.25891312842729	-1.91420637284384	-1.95963139510762	-2.20617115008601	-2.31030396015267	-2.37709532724897
907	USA300HOU_RS13580	NA	NA	NA	NA	NA	-2.15536509593559	-1.53854392569569	-1.20432508057674	NA	-1.20753730473874	-1.04885619163121	-3.0588484131328	-2.02155092901953	-2.21985859667572	-2.16415059326703	-1.92229307944691	-2.03642681021139	-2.2929347620694	-1.73928054270675	-2.10301423972458	-2.56591258386285	-2.10878753983389	-2.19182176781782
908	USA300HOU_RS14015	NA	NA	NA	NA	NA	-1.2233983831025	-1.07095942899273	NA	NA	-1.14482996190081	NA	NA	NA	-1.24032637551232	NA	NA	NA	NA	-1.08935036126121	-1.40488882067635	NA	NA	NA
909	USA300HOU_RS14040	NA	NA	NA	NA	NA	1.7167877068402	1.61107253408022	NA	NA	NA	NA	NA	NA	NA	1.28642579101993	NA	1.00175104495765	-1.11241716328921	NA	NA	NA	NA	NA
910	USA300HOU_RS14280	NA	NA	NA	NA	NA	-1.07181337939915	-1.0395110406181	1.00806822564724	NA	NA	NA	-1.3519434395288	NA	-1.15024658121411	NA	NA	NA	-1.05367022979607	NA	NA	NA	NA	NA
911	USA300HOU_RS14355	NA	NA	NA	NA	NA	-4.29833798587605	-3.89647124768911	-2.81390447618602	-3.09429618107963	-2.59736337208571	-1.95463246326243	-3.0914147804283	-3.62182911784201	-3.69084976942581	-2.93945178368925	-3.6498514363493	-3.37900982968122	-3.74275190186501	-3.98710171947246	-3.79010660539385	-3.7603176600558	-4.03120844098593	-4.34145663478105
912	USA300HOU_RS14360	NA	NA	NA	NA	NA	-3.93199027478674	-3.63287137307438	-2.59418860298858	-2.77898777418575	-2.53677100102113	-1.80420206377282	-2.88611153074574	-3.24075269241978	-3.45861350948543	-3.06848111558282	-3.41320526887968	-3.35949957452209	-2.4380852225538	-3.30035803992416	-3.26459791933767	-3.32619134653185	-3.38450888190291	-3.68492420518474
913	USA300HOU_RS14525	NA	NA	NA	NA	NA	-1.39138267318009	NA	NA	NA	NA	NA	2.68759976335649	NA	NA	1.07657647018766	NA	NA	3.26007794239393	NA	1.81047157233745	1.39845189260603	2.23317076376139	1.79994342251133
914	USA300HOU_RS14930	NA	NA	NA	NA	NA	1.7878340929218	NA	NA	NA	NA	NA	NA	NA	NA	NA	NA	-1.90008633481004	1.23942006321712	NA	NA	NA	NA	NA
915	USA300HOU_RS15260	NA	NA	NA	NA	NA	-1.79282460109286	NA	NA	-1.50515597713124	NA	-1.58222815153204	NA	NA	NA	NA	NA	NA	NA	NA	-1.9227626355154	-1.6196014006285	-1.6613416173967	-1.9650964159633
916	USA300HOU_RS15475	NA	NA	NA	NA	NA	-1.80024393047529	-1.33333917617622	-1.84797900177094	-1.46487296216111	-1.82161487137552	-1.71381229939759	-2.14394176081247	NA	-1.67858586388173	-1.36922141230036	NA	NA	-1.62891258865875	NA	NA	-1.46606067296911	NA	NA
917	USA300HOU_RS00380	NA	NA	NA	NA	NA	NA	-1.06369242592241	NA	NA	NA	NA	NA	NA	NA	NA	NA	NA	-1.26353844947651	NA	NA	NA	NA	NA
918	USA300HOU_RS01050	NA	NA	NA	NA	NA	NA	1.27991503648294	NA	NA	NA	NA	2.51615137743379	1.025254526739	NA	NA	NA	NA	2.04377768084854	NA	NA	NA	1.19008266625716	NA
919	USA300HOU_RS01390	NA	NA	NA	NA	NA	NA	-1.24243861527204	-1.13342653768789	-1.55243012322552	-1.04830109167147	-1.17519410461397	NA	NA	NA	NA	NA	NA	-1.7018829891097	-1.4577682134714	-1.24252602584464	NA	NA	NA
920	USA300HOU_RS01405	NA	NA	NA	NA	NA	NA	-1.13425137962705	NA	NA	NA	NA	-1.52022048707161	-1.79867518617025	-1.69535630059294	-1.87167386564913	-1.2868605096582	-2.31065654857856	-1.24355406649294	-1.12980609004715	-1.1685586819584	-1.43722154938353	-1.07186695749458	-1.01447347636073
921	USA300HOU_RS01900	NA	NA	NA	NA	NA	NA	-1.24040284401941	NA	NA	-1.01515191452047	NA	2.89471082312273	NA	NA	NA	NA	NA	1.67224242156809	NA	NA	NA	NA	NA
922	USA300HOU_RS02030	NA	NA	NA	NA	NA	NA	1.11139654995085	NA	NA	NA	NA	1.83569380988613	NA	NA	NA	NA	NA	1.15856926455989	NA	NA	NA	NA	NA
923	USA300HOU_RS02195	NA	NA	NA	NA	NA	NA	1.22721673407329	NA	NA	-1.04908404022157	NA	-1.14636143583127	NA	NA	NA	NA	NA	NA	NA	-1.25438052481952	NA	-1.78348329079725	-1.02998145274436
924	USA300HOU_RS02205	NA	NA	NA	NA	NA	NA	1.25432327423121	NA	NA	NA	NA	-1.35071697373309	NA	NA	NA	NA	NA	NA	NA	NA	NA	NA	NA
925	USA300HOU_RS02325	NA	NA	NA	NA	NA	NA	1.29509750316725	NA	NA	NA	NA	4.6294777518734	2.08809856496221	NA	NA	1.04001909721864	1.12869227123205	5.54338122005603	2.07471131625987	1.22772371332474	NA	2.08742350840838	1.1496074755953
926	USA300HOU_RS02525	NA	NA	NA	NA	NA	NA	1.01661887851923	1.46798762772093	NA	1.53534098868174	1.26233259993403	1.71754522068233	NA	NA	NA	NA	NA	2.96331945725815	NA	2.08684654498803	1.09722134982012	1.14210350023206	NA
927	USA300HOU_RS02565	NA	NA	NA	NA	NA	NA	-2.00223956616849	NA	-1.57942444145073	NA	NA	-2.07984639953917	NA	NA	NA	NA	NA	-6.55503444037495	NA	-3.09498252451293	-1.44206292037314	-1.71153746995203	-1.81106094195705
928	USA300HOU_RS02570	NA	NA	NA	NA	NA	NA	-1.12066473010451	-1.02076931574838	NA	-1.06707246063206	NA	-1.64524847021458	NA	NA	NA	NA	NA	-2.87457137832148	NA	-1.38118186105755	-1.1573365826745	NA	NA
929	USA300HOU_RS02630	NA	NA	NA	NA	NA	NA	1.24973172945999	NA	1.11159014327522	NA	NA	1.59971511150723	1.07028077858899	NA	NA	NA	NA	1.14766572853067	NA	2.12719107476341	NA	2.26647437552296	NA
930	USA300HOU_RS02835	NA	NA	NA	NA	NA	NA	-1.08981212235965	-1.1429759251326	NA	-1.25294856516801	-1.08509471266496	-2.00573834846667	NA	NA	NA	NA	NA	-3.6824208515363	NA	-2.42216769099934	-1.36033614749092	-1.48117293603888	-1.66783048354569
931	USA300HOU_RS03000	NA	NA	NA	NA	NA	NA	1.09195341748403	NA	NA	NA	-1.03927627295239	2.22042492080322	1.66769299556298	NA	NA	NA	NA	2.07432721327977	2.01739269374767	NA	NA	NA	NA
932	USA300HOU_RS03740	NA	NA	NA	NA	NA	NA	-1.00938488212998	NA	NA	NA	NA	NA	NA	NA	NA	NA	NA	1.33029281429738	NA	1.05919312312684	NA	1.69628267847072	1.68038442373916
933	USA300HOU_RS03935	NA	NA	NA	NA	NA	NA	-1.05324253641202	NA	NA	NA	NA	NA	NA	NA	NA	NA	NA	-1.32310130393288	NA	-2.17410627653895	NA	-1.03227176648564	NA
934	USA300HOU_RS04215	NA	NA	NA	NA	NA	NA	-1.50007244666782	NA	NA	NA	NA	NA	NA	NA	NA	NA	NA	-2.93453757442569	NA	-1.29258528922711	NA	NA	NA
935	USA300HOU_RS04315	NA	NA	NA	NA	NA	NA	2.46578262178679	NA	NA	NA	NA	NA	NA	NA	NA	NA	NA	3.69276274170873	NA	2.72065293830374	NA	NA	NA
936	USA300HOU_RS04395	NA	NA	NA	NA	NA	NA	1.54187114308685	NA	NA	NA	NA	NA	NA	NA	NA	NA	NA	1.81975358266022	NA	1.30425206080403	NA	NA	NA
937	USA300HOU_RS04645	NA	NA	NA	NA	NA	NA	1.26095554654749	NA	NA	NA	NA	NA	NA	NA	NA	NA	NA	1.01869732250092	NA	1.1943712189866	NA	NA	NA
938	USA300HOU_RS04915	NA	NA	NA	NA	NA	NA	1.83782383153334	NA	NA	NA	NA	3.42632604432318	1.68173684845616	NA	1.56268265921049	NA	1.73864655810375	3.97257075732029	1.35089054081828	NA	2.01828987476287	NA	1.38352360420927
939	USA300HOU_RS04920	NA	NA	NA	NA	NA	NA	1.74946982624993	NA	NA	NA	NA	2.08082231924324	NA	NA	NA	NA	NA	2.44160138747246	NA	NA	NA	NA	NA
940	USA300HOU_RS05405	NA	NA	NA	NA	NA	NA	2.00032261473785	NA	NA	1.33473125453893	NA	NA	NA	NA	NA	NA	NA	3.29080970139209	1.47181179488277	NA	1.48431989581499	1.35406779532428	1.40524761106688
941	USA300HOU_RS05635	NA	NA	NA	NA	NA	NA	-1.28280808236441	NA	NA	-1.05613056975694	NA	-1.90362154808947	NA	NA	NA	NA	NA	-2.12242548965043	NA	-1.96751554466604	-1.47211973512406	-1.36151219325897	-1.39624626945228
942	USA300HOU_RS05745	NA	NA	NA	NA	NA	NA	1.06583232767152	NA	1.04218205235544	NA	NA	-1.97509503348013	NA	-1.6460827539871	-1.82160244536322	NA	NA	-1.93313625190497	NA	-1.71935840416208	-2.62473527601178	-2.16027471344206	-2.19877696246723
943	USA300HOU_RS06385	NA	NA	NA	NA	NA	NA	-1.06440598603063	NA	NA	NA	NA	-1.16023546612497	NA	NA	NA	NA	NA	-1.58186062942803	NA	-1.23182102470305	-1.04294609075422	NA	NA
944	USA300HOU_RS06585	NA	NA	NA	NA	NA	NA	1.03306431197674	NA	NA	NA	NA	NA	NA	NA	NA	NA	NA	-1.67754292450876	NA	NA	NA	NA	NA
945	USA300HOU_RS07010	NA	NA	NA	NA	NA	NA	-1.03239355871632	NA	NA	NA	NA	NA	NA	NA	NA	NA	NA	-1.31894631587082	-1.08303785663091	NA	NA	NA	NA
946	USA300HOU_RS07105	NA	NA	NA	NA	NA	NA	1.18956466176975	1.05671005983503	2.11096927782814	NA	1.29243043830079	4.57722598878868	2.474668052868	1.70008123831538	2.15175650383033	1.72059813692148	2.36948251546037	3.99304909379437	2.50671811235361	3.719885500894	2.2465427622952	3.24996006375671	3.31266699917864
947	USA300HOU_RS07150	NA	NA	NA	NA	NA	NA	1.28053577477736	NA	1.66718444720878	1.25840675010421	NA	NA	NA	NA	NA	NA	NA	1.90937750034373	NA	1.82139322119468	1.01323027369506	1.64410042379483	1.44450988346888
948	USA300HOU_RS07190	NA	NA	NA	NA	NA	NA	-1.35814680473171	NA	NA	NA	NA	NA	NA	NA	NA	NA	NA	NA	NA	NA	NA	NA	NA
949	USA300HOU_RS07375	NA	NA	NA	NA	NA	NA	-1.15116040228581	NA	NA	NA	NA	-3.31859365417337	-1.36735698824368	-1.36800785225744	NA	NA	1.18781276463119	-4.43182600061504	-2.52338631137327	-3.1015320265003	NA	-1.07454274019087	NA
950	USA300HOU_RS07640	NA	NA	NA	NA	NA	NA	-4.39066625000782	NA	NA	NA	NA	NA	NA	NA	NA	NA	NA	-3.47674276423237	NA	NA	NA	NA	-4.31020927194903
951	USA300HOU_RS08470	NA	NA	NA	NA	NA	NA	1.11490112711712	NA	1.05727179701692	NA	NA	1.23607691654937	NA	NA	NA	NA	NA	2.8860259905715	NA	2.06420300470442	1.03954421481466	1.47905559112795	1.31907373517231
952	USA300HOU_RS08600	NA	NA	NA	NA	NA	NA	-1.32572393046433	NA	NA	NA	NA	NA	NA	NA	NA	NA	NA	NA	NA	NA	NA	NA	NA
953	USA300HOU_RS08985	NA	NA	NA	NA	NA	NA	1.15854964056114	NA	1.33444284479258	NA	NA	-3.95374592210594	-2.55489507703896	-2.01332739596757	-1.86302251411476	-1.98642587144075	-1.75056684381047	-3.52699580382072	-2.31414042835531	NA	-2.00618137848011	-1.65394670348734	-1.41080496564503
954	USA300HOU_RS09065	NA	NA	NA	NA	NA	NA	1.05294690811484	NA	NA	NA	NA	-3.51329310690478	-1.59770679042701	-1.82680056021576	-1.32308860231603	NA	NA	-3.57746937580683	-1.42926020521005	-1.65628981813639	-2.11894655602325	-1.67183961908206	-1.85706228969695
955	USA300HOU_RS09350	NA	NA	NA	NA	NA	NA	-1.02878650074396	NA	NA	NA	NA	NA	NA	NA	NA	NA	NA	NA	NA	NA	NA	NA	NA
956	USA300HOU_RS09690	NA	NA	NA	NA	NA	NA	2.7611141002168	2.58909889215462	NA	NA	NA	NA	NA	NA	NA	NA	NA	4.24350440860864	NA	2.24256703127457	NA	NA	NA
957	USA300HOU_RS09865	NA	NA	NA	NA	NA	NA	-1.11657484225108	NA	NA	NA	NA	NA	NA	NA	NA	NA	NA	-1.14049188318148	NA	NA	NA	NA	NA
958	USA300HOU_RS10125	NA	NA	NA	NA	NA	NA	-1.00320643004409	NA	NA	NA	NA	-1.05226067266141	NA	NA	NA	NA	NA	NA	NA	-1.56211254881486	NA	-1.07998193281126	NA
959	USA300HOU_RS11000	NA	NA	NA	NA	NA	NA	1.39720605597996	NA	NA	NA	NA	1.17254697465903	NA	NA	NA	NA	NA	2.33792295582293	NA	1.60756618392053	NA	1.55186582405834	1.26046454070838
960	USA300HOU_RS11005	NA	NA	NA	NA	NA	NA	1.55599864176988	NA	NA	NA	NA	NA	NA	NA	NA	NA	NA	NA	NA	NA	NA	NA	NA
961	USA300HOU_RS12295	NA	NA	NA	NA	NA	NA	1.53453145779607	NA	NA	NA	NA	NA	NA	NA	NA	NA	NA	2.58160163409297	NA	1.62864664521769	NA	NA	NA
962	USA300HOU_RS12370	NA	NA	NA	NA	NA	NA	1.183845303365	NA	NA	NA	NA	NA	NA	NA	NA	NA	NA	1.28632134708989	NA	NA	NA	NA	NA
963	USA300HOU_RS12460	NA	NA	NA	NA	NA	NA	1.4012020415961	NA	NA	NA	NA	NA	NA	NA	NA	NA	NA	1.45525624469661	NA	NA	NA	NA	NA
964	USA300HOU_RS12500	NA	NA	NA	NA	NA	NA	1.14935691681239	NA	1.01676078269215	1.21614766648455	1.62888067842199	NA	NA	NA	NA	NA	NA	NA	NA	NA	NA	NA	NA
965	USA300HOU_RS12755	NA	NA	NA	NA	NA	NA	-1.33762369679807	NA	NA	NA	NA	1.10588365825235	NA	NA	NA	NA	NA	NA	NA	NA	NA	NA	NA
966	USA300HOU_RS13050	NA	NA	NA	NA	NA	NA	1.21593312740824	NA	NA	NA	NA	NA	NA	NA	NA	NA	NA	1.60523523247454	NA	NA	NA	NA	NA
967	USA300HOU_RS13385	NA	NA	NA	NA	NA	NA	-1.73154136277408	-1.0930844593924	NA	-1.10593606746338	-1.35053171109783	NA	NA	NA	NA	NA	NA	NA	-1.26066006074494	NA	NA	NA	NA
968	USA300HOU_RS13435	NA	NA	NA	NA	NA	NA	1.09588935070827	NA	1.0032041956271	NA	NA	NA	NA	NA	NA	NA	NA	NA	-1.16279929413789	1.60077057997948	NA	NA	NA
969	USA300HOU_RS13765	NA	NA	NA	NA	NA	NA	1.00399665572093	-1.25649569219037	-1.02045443423524	-1.81003265806978	NA	-1.45075544591887	NA	NA	NA	NA	NA	-1.32420973760569	NA	-2.07023608412761	NA	-1.50323416761374	-1.55296948959462
970	USA300HOU_RS14945	NA	NA	NA	NA	NA	NA	-1.01132632456307	NA	NA	NA	NA	1.16284622896233	NA	NA	NA	NA	NA	NA	NA	NA	NA	NA	NA
971	USA300HOU_RS14985	NA	NA	NA	NA	NA	NA	3.57333787018768	NA	NA	NA	NA	NA	NA	NA	NA	NA	NA	4.29454703632909	NA	NA	NA	NA	NA
972	USA300HOU_RS15370	NA	NA	NA	NA	NA	NA	-1.05119815774949	NA	NA	NA	NA	NA	NA	-1.02085952905554	NA	NA	-1.15451875535837	NA	-1.28741246658385	NA	NA	NA	NA
973	USA300HOU_RS15520	NA	NA	NA	NA	NA	NA	-1.98669163752315	NA	NA	NA	NA	NA	NA	NA	NA	NA	NA	-3.3597436908452	NA	NA	NA	NA	NA
974	USA300HOU_RS15580	NA	NA	NA	NA	NA	NA	1.06923810994868	NA	NA	NA	NA	NA	NA	-2.21088361636095	NA	NA	NA	NA	NA	-2.29392696438268	NA	-1.52966844280201	-1.02522176411433
975	USA300HOU_RS00385	NA	NA	NA	NA	NA	NA	NA	-1.04508089423785	NA	-1.0133715060991	NA	NA	NA	NA	NA	NA	NA	-2.03195536718978	NA	NA	NA	NA	NA
976	USA300HOU_RS00805	NA	NA	NA	NA	NA	NA	NA	1.18948838097101	NA	NA	1.17491478242982	1.01312628075492	NA	NA	NA	NA	NA	NA	-2.03999201646415	NA	NA	NA	NA
977	USA300HOU_RS00885	NA	NA	NA	NA	NA	NA	NA	-2.31849108375959	-1.64852119862104	-1.78721797503579	-1.54429255759311	NA	NA	NA	NA	NA	NA	NA	-1.01893295931339	NA	NA	NA	-1.38721942936904
978	USA300HOU_RS01000	NA	NA	NA	NA	NA	NA	NA	-1.12745080981626	-1.10245399883929	-1.65745222626643	NA	-1.55507925768197	1.25450861238086	1.03088360906103	NA	1.71543752462741	1.57330797681753	-2.74211479413225	NA	-1.27850141368118	NA	NA	NA
979	USA300HOU_RS01005	NA	NA	NA	NA	NA	NA	NA	1.07846500341339	NA	NA	NA	-3.60267687157906	-2.64992836284593	-2.50826959229246	-1.71420036590518	-1.76742186879082	-2.35820464478135	-2.99134472012855	-3.53436023380021	-2.88276124444237	-2.71329980765222	-2.91531072090583	-2.91677663951424
980	USA300HOU_RS01440	NA	NA	NA	NA	NA	NA	NA	-1.05422631849286	NA	NA	NA	NA	NA	NA	NA	NA	NA	NA	-1.39905920383012	NA	NA	NA	NA
981	USA300HOU_RS01690	NA	NA	NA	NA	NA	NA	NA	-1.1490102930873	-1.08808681999743	-1.0944345912972	-1.17024412883781	-1.98233402304265	-1.56763419918003	-2.2336378627435	-1.40347287982275	-1.08638681581689	-1.17983411863395	-2.46777338746304	-1.67885158138502	-2.5790165909569	-1.97009993193384	-1.95671353613258	-2.17463596571921
982	USA300HOU_RS01695	NA	NA	NA	NA	NA	NA	NA	1.75815147838428	2.12226110087865	NA	NA	NA	NA	NA	NA	NA	NA	NA	NA	NA	NA	NA	-1.11698146319404
983	USA300HOU_RS01740	NA	NA	NA	NA	NA	NA	NA	-1.04937120504227	NA	-1.21777992420553	-1.13437228023578	-1.03395940538117	NA	NA	NA	NA	NA	NA	-1.10763570773787	-1.19563955194643	NA	NA	-1.06311922091787
984	USA300HOU_RS01765	NA	NA	NA	NA	NA	NA	NA	1.25727656187946	1.59511135274824	1.45051737922835	1.07863690547149	-1.43372393197355	-1.59131742533836	-1.81810394183402	-1.55901559512836	-1.36404838171584	-1.85764275383642	-2.73421413968559	-1.76600395682904	-2.1562468235794	-1.81317932648551	-2.17715838630071	-2.03578670365635
985	USA300HOU_RS01870	NA	NA	NA	NA	NA	NA	NA	-1.18299796117356	NA	-1.4447746861909	NA	1.25883787216766	NA	NA	-1.15375369619375	NA	NA	2.06788699811085	NA	-2.29988550983823	NA	NA	-1.02183797769248
986	USA300HOU_RS01935	NA	NA	NA	NA	NA	NA	NA	-1.24003313184382	NA	-1.00981863713395	NA	-2.07546973532793	NA	NA	NA	NA	NA	-2.38917655514759	NA	-1.80303430721763	-1.15259474687107	-1.00008165087954	-1.43447175357365
987	USA300HOU_RS01940	NA	NA	NA	NA	NA	NA	NA	-1.03363655861316	NA	NA	NA	-2.01321001093231	NA	NA	NA	NA	NA	-2.07678631355451	NA	-1.53423691517278	-1.01064582302876	NA	-1.32383646221736
988	USA300HOU_RS01965	NA	NA	NA	NA	NA	NA	NA	1.11106365699238	NA	NA	NA	3.6631745628882	1.61478233295524	NA	NA	NA	NA	2.34320457109892	1.15584821673086	NA	NA	NA	1.02196348290754
989	USA300HOU_RS01985	NA	NA	NA	NA	NA	NA	NA	-1.2775693298018	-1.0767944182103	NA	-1.72602281473627	NA	-1.96529658833645	NA	NA	-1.32138917360517	NA	1.20303919066136	-2.356858568172	NA	NA	NA	-1.27751395849666
990	USA300HOU_RS02055	NA	NA	NA	NA	NA	NA	NA	-1.347769276326	-1.92404723319121	-1.94352702098421	NA	2.41984859796782	1.36988830059551	NA	1.17063332664076	1.18330152901917	1.27983143179936	1.97345314792174	NA	NA	NA	NA	NA
991	USA300HOU_RS02060	NA	NA	NA	NA	NA	NA	NA	-1.43338936309814	-1.74802910733833	-1.71981665602948	NA	2.4159253572591	1.25358337668127	NA	1.02323186639379	1.01711978155931	1.09504663053782	2.79411829261251	NA	NA	1.01225063535565	NA	NA
992	USA300HOU_RS02070	NA	NA	NA	NA	NA	NA	NA	-1.15372973560535	-1.0365266600046	-1.2796437518464	NA	1.97595530477813	1.23914833734931	NA	1.15637828829184	1.20692102423973	1.14728270975249	NA	NA	NA	NA	NA	NA
993	USA300HOU_RS02095	NA	NA	NA	NA	NA	NA	NA	1.34236668851737	NA	NA	1.38049386020416	NA	NA	NA	NA	NA	-1.72823270629682	NA	NA	NA	NA	NA	NA
994	USA300HOU_RS02180	NA	NA	NA	NA	NA	NA	NA	-1.45675340825465	-2.09222975165798	-2.23529624083645	-1.64361207157187	NA	2.47660194150736	NA	-1.04253822019672	NA	-1.48818796697743	NA	1.82070124306833	-2.19937435954241	-1.5454563625539	NA	-1.66181180710398
995	USA300HOU_RS02310	NA	NA	NA	NA	NA	NA	NA	-1.97521844987357	-1.77652371925153	-1.78718360710448	-1.30823615945464	-2.04110027837799	-1.67285915008807	-1.46476196180764	NA	NA	-1.35774249015972	-2.2043209686949	-1.80734369856801	-1.79739089855236	-1.74654312416419	NA	-1.39818877794203
996	USA300HOU_RS02345	NA	NA	NA	NA	NA	NA	NA	1.33756672690757	NA	1.67559294569804	NA	NA	NA	NA	NA	NA	NA	NA	NA	NA	NA	NA	NA
997	USA300HOU_RS02730	NA	NA	NA	NA	NA	NA	NA	-1.04373443289286	NA	-1.00181033104662	-1.24567061642164	NA	NA	NA	NA	NA	NA	NA	NA	NA	NA	NA	NA
998	USA300HOU_RS02840	NA	NA	NA	NA	NA	NA	NA	-1.14646314922719	NA	-1.24168448910447	NA	-1.84256750050602	NA	NA	NA	NA	NA	-2.19193640565945	NA	-1.88894016503483	-1.0230993273021	-1.08229629009646	-1.44169797778211
999	USA300HOU_RS02870	NA	NA	NA	NA	NA	NA	NA	-1.13060700932799	NA	-1.15324282414069	NA	-1.91822585268705	NA	NA	NA	NA	NA	-2.94506706328156	NA	-2.25606072886907	-1.29514516162325	-1.3741305621071	-1.59333361435144
1000	USA300HOU_RS02910	NA	NA	NA	NA	NA	NA	NA	1.30586477366964	1.10704096616774	1.33836030864187	NA	1.01226627726718	NA	1.2230120890409	NA	NA	NA	NA	NA	2.54491124318982	NA	1.08057648996843	1.07840260753643
1001	USA300HOU_RS02915	NA	NA	NA	NA	NA	NA	NA	1.24892249108356	NA	1.24434703731	NA	1.30622820856638	NA	1.09255872896547	NA	NA	NA	NA	NA	2.19921472894657	NA	NA	NA
1002	USA300HOU_RS02990	NA	NA	NA	NA	NA	NA	NA	1.25833430442332	1.14871499479288	1.38363004455739	NA	NA	NA	NA	NA	NA	NA	NA	NA	NA	NA	NA	NA
1003	USA300HOU_RS03070	NA	NA	NA	NA	NA	NA	NA	1.00118257028692	NA	1.07421816615245	NA	NA	NA	NA	NA	NA	NA	NA	NA	1.62309067755067	NA	NA	1.04422840534428
1004	USA300HOU_RS03515	NA	NA	NA	NA	NA	NA	NA	1.02266722857966	1.58401854958741	1.10010299887255	NA	-3.1862627115257	-2.36070273717224	-2.73692925837226	-1.73630734233342	-1.87448825689979	-1.83954515952474	-2.488847602599	-2.38759375970027	-1.53622537436504	-2.04608918245653	-1.50407960122274	-1.42717012161319
1005	USA300HOU_RS03525	NA	NA	NA	NA	NA	NA	NA	1.19374771192315	1.10099369068485	1.01550804884862	1.05346849066811	-3.03939435105693	-1.99082047811095	-2.21645287573437	-1.43405817942292	-1.80604469707016	-1.99634284227887	-3.77975983362328	-2.38934796652231	-2.03806829597497	-2.45108731687445	-1.91293456356711	-1.92093498379401
1006	USA300HOU_RS03530	NA	NA	NA	NA	NA	NA	NA	1.13703225970376	NA	1.23856216697351	NA	NA	NA	NA	NA	NA	NA	NA	NA	1.53487967796552	NA	1.61963402224043	1.70784272538135
1007	USA300HOU_RS04125	NA	NA	NA	NA	NA	NA	NA	1.16456103772829	NA	NA	NA	NA	NA	NA	NA	NA	NA	NA	NA	NA	NA	NA	NA
1008	USA300HOU_RS04130	NA	NA	NA	NA	NA	NA	NA	1.09430700809613	NA	NA	NA	NA	NA	NA	NA	NA	NA	NA	NA	NA	NA	NA	NA
1009	USA300HOU_RS04330	NA	NA	NA	NA	NA	NA	NA	2.08285063632267	NA	2.73061518677582	NA	NA	-2.17361768871536	NA	NA	NA	NA	1.7548271844009	NA	2.59898474169334	1.93102053228008	NA	NA
1010	USA300HOU_RS04350	NA	NA	NA	NA	NA	NA	NA	1.51619426222455	2.04095503572771	2.37249187723681	1.18757049663996	NA	NA	NA	1.13057370742441	NA	NA	NA	-1.61052093463236	2.70099002743769	1.43001717880555	NA	NA
1011	USA300HOU_RS04360	NA	NA	NA	NA	NA	NA	NA	-1.19998421842157	NA	-1.2145739328011	-1.08415804233186	NA	NA	NA	NA	NA	NA	NA	-1.17093681948579	NA	NA	NA	NA
1012	USA300HOU_RS04420	NA	NA	NA	NA	NA	NA	NA	-1.2098328419366	NA	-1.26822629295331	NA	-2.62647971889369	-1.10887532314463	-1.49579717430248	NA	-1.0253929244819	NA	-2.25970355443359	NA	-2.22429208247983	NA	-1.70412657493425	-1.47320108030914
1013	USA300HOU_RS04635	NA	NA	NA	NA	NA	NA	NA	1.07447712597926	NA	NA	1.35635248660522	NA	NA	NA	NA	NA	NA	-1.31195612087552	NA	-1.39368567013855	NA	NA	NA
1014	USA300HOU_RS04740	NA	NA	NA	NA	NA	NA	NA	1.08074488860019	1.41503717327199	1.1414255961209	NA	1.24084831612419	NA	NA	1.62408824211674	NA	1.16334221180192	NA	NA	1.03002533188743	1.39704851318372	1.37631657187889	1.57969341131929
1015	USA300HOU_RS04930	NA	NA	NA	NA	NA	NA	NA	1.05825262418061	NA	NA	NA	1.72966795427758	NA	NA	NA	NA	NA	1.62007899927406	NA	1.36674044056257	NA	NA	1.4500564000395
1016	USA300HOU_RS04960	NA	NA	NA	NA	NA	NA	NA	1.09316982497336	1.04220000799875	1.07138391964762	NA	1.51447563551741	NA	1.00108267986873	NA	NA	NA	1.16713986539707	NA	1.74768964574411	1.13069415485442	1.26519574384301	1.55131813452881
1017	USA300HOU_RS04965	NA	NA	NA	NA	NA	NA	NA	1.00686297903703	NA	NA	NA	NA	NA	NA	NA	NA	NA	-1.02148743398559	NA	1.4544133828445	NA	NA	1.47906067492227
1018	USA300HOU_RS04975	NA	NA	NA	NA	NA	NA	NA	1.01375191895292	NA	NA	NA	NA	NA	NA	NA	NA	NA	NA	NA	1.43413076195947	NA	NA	1.2733369624728
1019	USA300HOU_RS04980	NA	NA	NA	NA	NA	NA	NA	1.13810383087262	NA	1.13938323354328	NA	NA	NA	NA	NA	NA	NA	NA	NA	NA	NA	NA	1.15322633729497
1020	USA300HOU_RS05095	NA	NA	NA	NA	NA	NA	NA	1.26370262570756	NA	NA	NA	2.29848264813877	1.67757102744438	NA	1.25050821115413	1.30875395280973	1.7097436344628	1.74029913047254	1.80501296816977	3.01424524692752	1.72713244463904	2.88733281582891	3.01060971987553
1021	USA300HOU_RS05765	NA	NA	NA	NA	NA	NA	NA	1.02399620471133	NA	1.08836118390156	1.0410886076801	1.13930647859073	NA	NA	NA	NA	NA	1.10842315208558	NA	1.77334829779809	1.42990976939376	1.41584661426871	1.80721727349635
1022	USA300HOU_RS05855	NA	NA	NA	NA	NA	NA	NA	-1.35670932707213	NA	NA	NA	1.44942483688346	NA	NA	NA	NA	NA	1.60158635611737	NA	NA	NA	NA	NA
1023	USA300HOU_RS05885	NA	NA	NA	NA	NA	NA	NA	-2.45217074688218	NA	NA	NA	NA	NA	NA	NA	NA	NA	NA	NA	NA	NA	NA	NA
1024	USA300HOU_RS06065	NA	NA	NA	NA	NA	NA	NA	1.42585964006324	NA	1.27786235878269	NA	NA	NA	1.02962895184348	1.17444657185958	1.08302731418453	1.14000585054346	NA	NA	1.35541036645255	NA	NA	NA
1025	USA300HOU_RS06100	NA	NA	NA	NA	NA	NA	NA	1.28853746661923	1.04252569708844	1.30443317457535	NA	NA	NA	NA	NA	-1.0726434559625	-1.27728894898697	2.30826346897037	NA	2.78366853834643	1.00569451531788	1.27069800965212	1.16754704260738
1026	USA300HOU_RS06590	NA	NA	NA	NA	NA	NA	NA	-1.09387038421444	NA	-1.40431014724993	NA	NA	NA	NA	NA	NA	NA	-1.61364182102326	-1.16125110398068	-1.29077250605989	NA	NA	-1.02604297291498
1027	USA300HOU_RS06780	NA	NA	NA	NA	NA	NA	NA	-1.01585356597887	NA	-1.00966067751452	NA	1.86877808710752	NA	NA	NA	NA	NA	2.04754671574637	NA	NA	NA	NA	NA
1028	USA300HOU_RS07030	NA	NA	NA	NA	NA	NA	NA	1.38521031783985	NA	1.36674497099294	1.72825888039506	-1.13617769769934	-1.6852286286384	-1.08440806776241	NA	-1.14817073826643	NA	-1.51873504387361	-1.52344700260543	NA	NA	NA	NA
1029	USA300HOU_RS07130	NA	NA	NA	NA	NA	NA	NA	1.20900401393597	1.1084217265544	1.20031662841192	NA	1.7032874898486	NA	NA	NA	NA	NA	1.60607039882982	NA	2.13007015014558	NA	1.55084479227189	1.73183235094008
1030	USA300HOU_RS07275	NA	NA	NA	NA	NA	NA	NA	1.04337495574823	1.3354117975324	1.48695199501927	NA	NA	NA	NA	NA	NA	NA	NA	NA	4.38440316929281	NA	3.54823079443334	3.38409600326228
1031	USA300HOU_RS07280	NA	NA	NA	NA	NA	NA	NA	1.01908701935808	1.34177261354012	1.39648713946832	NA	NA	NA	NA	NA	NA	NA	-1.39999985071855	NA	4.38348843436884	NA	3.65245134734342	3.47772599495496
1032	USA300HOU_RS07420	NA	NA	NA	NA	NA	NA	NA	1.00113838589497	1.24645013046721	1.48072587207702	1.03260519680281	NA	NA	NA	1.89032199573224	1.43144800660641	1.67272976252393	-1.45095254122425	NA	1.77252999058334	1.32272051887915	2.11636962125131	2.51363439492843
1033	USA300HOU_RS07530	NA	NA	NA	NA	NA	NA	NA	-2.62847080228289	NA	-4.03063282616497	NA	NA	NA	NA	NA	NA	NA	NA	NA	-1.60011971555604	-1.99577519324781	NA	NA
1034	USA300HOU_RS07550	NA	NA	NA	NA	NA	NA	NA	1.26369652764167	1.7871079246026	1.32353190139981	1.18845566649116	1.58196933065439	NA	1.10349211464742	NA	1.12217988484171	1.01913455035095	1.51213876646661	NA	2.64282966331001	NA	2.1060609990602	2.12883089199428
1035	USA300HOU_RS07645	NA	NA	NA	NA	NA	NA	NA	1.00747108096385	NA	NA	NA	1.35345738082528	NA	NA	NA	NA	NA	1.04353935547926	NA	NA	NA	NA	NA
1036	USA300HOU_RS08020	NA	NA	NA	NA	NA	NA	NA	1.73174815026889	1.28582056813045	1.71173629714345	1.18617143222414	NA	NA	NA	NA	NA	NA	NA	NA	1.45247132142152	1.11267986933918	1.24765053700888	1.40195997744444
1037	USA300HOU_RS08170	NA	NA	NA	NA	NA	NA	NA	1.16669975659572	NA	1.03714170962759	NA	NA	NA	NA	NA	NA	NA	NA	NA	1.07935408946951	NA	NA	NA
1038	USA300HOU_RS08200	NA	NA	NA	NA	NA	NA	NA	1.21771901599338	NA	NA	NA	-1.32816073149051	NA	NA	-1.10821769359403	NA	NA	-2.41677134117809	NA	NA	-1.37085995424473	-1.32028531480549	-1.06009463428787
1039	USA300HOU_RS08425	NA	NA	NA	NA	NA	NA	NA	-1.08062765721305	-1.07105742081809	-1.09616319305764	NA	-1.48202258524048	NA	NA	NA	NA	NA	-2.39444750363804	NA	NA	-1.01810773367125	NA	NA
1040	USA300HOU_RS08435	NA	NA	NA	NA	NA	NA	NA	-1.28257239629958	-1.04400332632893	-1.11101463870202	NA	-1.34639489585364	NA	NA	NA	NA	NA	NA	NA	NA	NA	NA	NA
1041	USA300HOU_RS08700	NA	NA	NA	NA	NA	NA	NA	-1.04757422532416	NA	-1.03597727727402	NA	-1.45861462207637	NA	-1.00005773828424	NA	NA	NA	-1.32719670901197	NA	-1.36737664261839	NA	NA	NA
1042	USA300HOU_RS08755	NA	NA	NA	NA	NA	NA	NA	-1.01573619978984	NA	NA	NA	-1.90046145716538	NA	NA	NA	NA	NA	-2.33967055070223	NA	-1.77506459743755	-1.06684277848547	-1.11921647660693	-1.32370066554834
1043	USA300HOU_RS08760	NA	NA	NA	NA	NA	NA	NA	-1.01596028227764	NA	-1.16455774629416	-1.00657095079454	-2.30697412969368	NA	NA	NA	NA	NA	-1.28958429420907	NA	-1.98041738443405	-1.32336831345765	-1.32819401283834	-1.54580908771245
1044	USA300HOU_RS08840	NA	NA	NA	NA	NA	NA	NA	1.02103678722836	NA	NA	NA	NA	NA	NA	NA	NA	NA	NA	NA	NA	NA	NA	NA
1045	USA300HOU_RS08950	NA	NA	NA	NA	NA	NA	NA	1.01297519458277	NA	NA	NA	NA	NA	NA	NA	NA	NA	NA	NA	NA	NA	NA	NA
1046	USA300HOU_RS09050	NA	NA	NA	NA	NA	NA	NA	1.44749951523711	NA	1.60834529787142	NA	NA	NA	NA	NA	NA	NA	NA	NA	1.02590566475914	NA	NA	NA
1047	USA300HOU_RS09070	NA	NA	NA	NA	NA	NA	NA	1.79569924011522	1.99267897581829	1.8755388817266	1.11928890657183	1.45035879639506	NA	NA	1.06951038659895	NA	1.19030499844568	NA	NA	3.34200755661847	1.10262771479493	2.34177308184209	2.40098141311415
1048	USA300HOU_RS09085	NA	NA	NA	NA	NA	NA	NA	1.3614560823878	NA	1.43539362200609	NA	NA	NA	NA	NA	NA	NA	NA	NA	1.2998917630465	NA	1.10676280538161	1.0306363665612
1049	USA300HOU_RS09135	NA	NA	NA	NA	NA	NA	NA	1.23417090680684	1.04268579362461	1.43455754174229	1.03979338639088	NA	NA	NA	NA	NA	NA	NA	NA	2.40041606306404	NA	1.37818478184687	1.73779454699184
1050	USA300HOU_RS09200	NA	NA	NA	NA	NA	NA	NA	1.03056167257129	1.51674740055731	NA	1.14221828252323	NA	NA	-1.61481189363891	NA	NA	NA	NA	NA	NA	NA	-1.16909360400095	-1.04211549384275
1051	USA300HOU_RS09205	NA	NA	NA	NA	NA	NA	NA	1.63044650335134	1.38227469147694	1.18869915989274	1.27497836850781	NA	NA	NA	NA	NA	NA	NA	NA	NA	NA	NA	NA
1052	USA300HOU_RS09210	NA	NA	NA	NA	NA	NA	NA	1.13492086926556	NA	1.28285729127858	1.23024459790815	NA	NA	-1.16815586696854	NA	NA	NA	NA	NA	NA	NA	NA	NA
1053	USA300HOU_RS09680	NA	NA	NA	NA	NA	NA	NA	1.19854985077024	NA	1.28490083691481	1.44638388582802	NA	NA	NA	NA	NA	NA	NA	NA	1.98094625567438	NA	NA	NA
1054	USA300HOU_RS09685	NA	NA	NA	NA	NA	NA	NA	1.08708414233669	1.18442079548027	1.15303693350375	NA	1.370782841152	NA	NA	NA	NA	NA	1.18351418360097	NA	1.13625571641087	NA	NA	NA
1055	USA300HOU_RS09725	NA	NA	NA	NA	NA	NA	NA	-1.25644726867891	NA	NA	-1.37564957656191	2.70400345127032	NA	NA	NA	NA	NA	3.76247711180474	NA	NA	NA	NA	NA
1056	USA300HOU_RS09815	NA	NA	NA	NA	NA	NA	NA	1.00357584338664	NA	1.18871101310707	NA	NA	NA	NA	NA	NA	NA	NA	NA	2.32883941269259	NA	2.00175738429675	2.02915991298445
1057	USA300HOU_RS10285	NA	NA	NA	NA	NA	NA	NA	1.28247950204609	NA	1.27379977581679	NA	NA	NA	NA	NA	NA	NA	NA	NA	1.03390131422577	NA	1.17722705611693	1.46952994459134
1058	USA300HOU_RS10525	NA	NA	NA	NA	NA	NA	NA	1.05570491632963	NA	NA	NA	3.94758435428834	1.5037275434502	NA	NA	NA	NA	4.24328499084111	1.71954967867646	1.03443656971957	1.12652716352622	1.18755582084983	1.31667831319445
1059	USA300HOU_RS11645	NA	NA	NA	NA	NA	NA	NA	1.06158302799031	NA	1.34830983813227	NA	NA	-1.65739891749772	NA	NA	-1.25793772229965	-1.15569349864541	-1.654680848551	-1.81898052910691	NA	NA	NA	NA
1060	USA300HOU_RS11650	NA	NA	NA	NA	NA	NA	NA	-1.04744464142206	NA	NA	NA	NA	NA	NA	NA	NA	NA	NA	NA	NA	NA	NA	NA
1061	USA300HOU_RS11925	NA	NA	NA	NA	NA	NA	NA	1.41510815402103	1.54679420953603	1.57176012582319	1.59581993075611	NA	NA	NA	NA	NA	NA	-1.12897099259648	-1.0944216842775	1.05390396856851	1.17480634447452	NA	1.3976148182629
1062	USA300HOU_RS12040	NA	NA	NA	NA	NA	NA	NA	-1.01313044398296	NA	NA	NA	-1.70159493941384	NA	NA	NA	NA	NA	-2.34188442633858	NA	-1.70306996926606	-1.13399067839742	-1.1269805045132	-1.25267396073008
1063	USA300HOU_RS12070	NA	NA	NA	NA	NA	NA	NA	-1.06934370665242	NA	NA	NA	-1.88142039207124	NA	NA	NA	NA	NA	-3.0861128694105	NA	-1.55600511297764	-1.13565389815882	-1.14256064133222	-1.33526461320959
1064	USA300HOU_RS12080	NA	NA	NA	NA	NA	NA	NA	-1.05700318729171	NA	NA	NA	-1.90014999209885	NA	NA	NA	NA	NA	-2.23035890626505	NA	-1.57026824835409	NA	NA	-1.18895646198777
1065	USA300HOU_RS12085	NA	NA	NA	NA	NA	NA	NA	-1.02139594652999	NA	NA	-1.04848180821923	-2.334482198884	NA	NA	NA	NA	NA	-1.18729303129305	NA	-1.89517735652431	-1.27792645493496	-1.10134172709195	-1.61546724009389
1066	USA300HOU_RS12090	NA	NA	NA	NA	NA	NA	NA	-1.06262102739884	NA	NA	NA	-2.33375840533574	NA	NA	NA	NA	NA	-2.39829449993819	NA	-1.75226711147791	-1.03363164419114	NA	-1.37872353594372
1067	USA300HOU_RS12115	NA	NA	NA	NA	NA	NA	NA	-1.08637953589817	NA	-1.13986776195588	NA	-2.03956657663985	NA	NA	NA	NA	NA	-2.88553310683901	NA	-2.25252244267506	-1.29775895498292	-1.47150253456322	-1.58073890105799
1068	USA300HOU_RS12120	NA	NA	NA	NA	NA	NA	NA	-1.08720706008425	NA	NA	NA	-2.04371017306795	NA	NA	NA	NA	NA	-2.38272118601175	NA	-2.05024613163586	-1.2093979502008	-1.23949642234204	-1.41806237614952
1069	USA300HOU_RS12140	NA	NA	NA	NA	NA	NA	NA	-1.21914155424129	NA	-1.23215491587313	-1.04270485831574	-2.30950953976687	NA	NA	NA	NA	NA	-3.04913130155864	NA	-2.28244538642521	-1.40750302511843	-1.48771339627416	-1.71846532103618
1070	USA300HOU_RS12160	NA	NA	NA	NA	NA	NA	NA	-1.14177676579409	NA	-1.19324823707892	NA	-2.21701308599667	NA	NA	NA	NA	NA	-3.64865265905874	NA	-2.0365559728105	-1.30338910410105	-1.38925432215006	-1.60968231123163
1071	USA300HOU_RS12170	NA	NA	NA	NA	NA	NA	NA	-1.01632089226779	NA	-1.12521317545848	NA	-2.26538668450481	NA	NA	NA	NA	NA	-4.17734753973666	NA	-1.96626525047046	-1.24335274590131	-1.30979383846736	-1.54384136410978
1072	USA300HOU_RS12175	NA	NA	NA	NA	NA	NA	NA	-1.03751928080901	NA	NA	NA	-2.10770416600537	NA	NA	NA	NA	NA	-2.85703842281861	NA	-1.57673085757818	NA	-1.00117895834279	-1.30930850910941
1073	USA300HOU_RS12180	NA	NA	NA	NA	NA	NA	NA	-1.06474847736725	NA	NA	NA	-2.47730878119644	NA	NA	NA	NA	NA	-4.03726168447645	NA	-2.1155165170899	-1.33713733080637	-1.35904182402648	-1.65903426531888
1074	USA300HOU_RS12190	NA	NA	NA	NA	NA	NA	NA	-1.22174822618321	NA	-1.18887835374066	-1.01491935290059	1.91492665227123	3.04724421171473	2.44919542680862	2.34185417347921	2.98580526641626	2.80546334948242	2.17029500539657	2.85898690591717	NA	1.72516443404142	1.53126830565918	NA
1075	USA300HOU_RS12450	NA	NA	NA	NA	NA	NA	NA	-1.00660388051408	NA	-1.00396665720329	-1.23384280564321	NA	NA	NA	NA	NA	NA	1.2329377942734	NA	NA	NA	NA	-1.26493384835338
1076	USA300HOU_RS12485	NA	NA	NA	NA	NA	NA	NA	-1.20238114121307	NA	-1.53512250032418	-1.26907492720532	NA	NA	NA	NA	NA	NA	NA	NA	-1.36385996943486	NA	-1.304183700831	-1.56508872025528
1077	USA300HOU_RS12610	NA	NA	NA	NA	NA	NA	NA	2.21320267032476	2.24804686366654	1.87814164193536	1.11909648734538	NA	NA	NA	NA	NA	NA	NA	NA	NA	NA	NA	NA
1078	USA300HOU_RS12700	NA	NA	NA	NA	NA	NA	NA	1.31527133070616	NA	1.22713838944066	1.12220143507865	NA	NA	NA	NA	NA	NA	NA	NA	1.50867551105376	NA	1.07868315462722	1.5629687011375
1079	USA300HOU_RS12720	NA	NA	NA	NA	NA	NA	NA	-1.05966366069222	NA	-1.28198258621559	NA	-5.0890901945434	-4.55837022209674	-4.58634767086225	-4.6741710390803	-4.62285629264435	-4.74045720745195	-5.51908444401116	-4.74088518946335	-6.19769963395163	-5.50985069093667	-5.88411855618466	-6.00509434875809
1080	USA300HOU_RS12805	NA	NA	NA	NA	NA	NA	NA	-1.11429265601933	NA	-1.29587408033846	NA	2.67561601004257	2.59944739271963	NA	NA	1.42698451397215	1.15699558679675	2.44419325142119	2.21234295627663	NA	NA	NA	NA
1081	USA300HOU_RS12815	NA	NA	NA	NA	NA	NA	NA	1.17595232071465	NA	1.17865797775107	1.08955341654214	NA	NA	NA	NA	NA	NA	NA	NA	1.11074480476765	NA	NA	NA
1082	USA300HOU_RS12820	NA	NA	NA	NA	NA	NA	NA	1.07802772020622	NA	NA	1.01098104615623	NA	NA	NA	1.20368589723857	NA	NA	NA	NA	NA	1.05555519120152	NA	NA
1083	USA300HOU_RS13005	NA	NA	NA	NA	NA	NA	NA	-1.01506010860392	NA	NA	NA	-1.04698104940612	NA	-1.10150477888949	NA	NA	NA	NA	NA	-2.49439120818029	-1.04308988316035	-1.80625636660442	-1.71806723142583
1084	USA300HOU_RS13230	NA	NA	NA	NA	NA	NA	NA	1.10557881872681	NA	1.170228098061	NA	NA	NA	NA	NA	NA	NA	NA	NA	1.32312748610905	NA	NA	1.15367262855221
1085	USA300HOU_RS13350	NA	NA	NA	NA	NA	NA	NA	-1.19723937571921	NA	-1.08973418166738	-1.49445317303234	NA	NA	NA	NA	NA	NA	NA	NA	NA	NA	NA	NA
1086	USA300HOU_RS13355	NA	NA	NA	NA	NA	NA	NA	-1.89201351160868	-1.23300798632036	-1.91947935914199	-2.21662157976779	NA	NA	NA	NA	NA	NA	NA	NA	-1.33443712797856	NA	NA	-1.13782713616133
1087	USA300HOU_RS13360	NA	NA	NA	NA	NA	NA	NA	-1.7605178450551	-1.56284064683019	-2.0714973430228	-2.4010514162765	NA	NA	NA	NA	NA	NA	NA	NA	-1.57743837779815	-1.20947445038289	-1.16529809845196	-1.47472710902603
1088	USA300HOU_RS13365	NA	NA	NA	NA	NA	NA	NA	-1.87154313043286	-1.23032013588237	-2.14597899185159	-2.12730897233145	NA	NA	NA	NA	NA	NA	NA	NA	-1.34128377920067	-1.11829975840274	NA	-1.54983067901879
1089	USA300HOU_RS13370	NA	NA	NA	NA	NA	NA	NA	-1.65479142795346	-1.0685457667889	-1.91326882739473	-2.05123590264142	NA	NA	NA	NA	NA	NA	NA	NA	-1.54422886965122	-1.31497576493066	-1.0763794933023	-1.49902821596479
1090	USA300HOU_RS13375	NA	NA	NA	NA	NA	NA	NA	-1.6728748453224	-1.03797263157813	-2.1859312323149	-2.08583616218672	NA	NA	NA	-1.28989781625846	NA	NA	NA	NA	-1.39225227975195	-1.3880630167025	NA	-1.45085019636167
1091	USA300HOU_RS13605	NA	NA	NA	NA	NA	NA	NA	-1.05743101935927	NA	-1.39250045398876	-1.05985413949673	-3.34178252665221	-2.39254939505475	-2.6604162757025	-3.03700623227743	-2.04477989599305	-2.40589411041457	-3.18830780591193	-2.43572160338231	-3.34383777267461	-3.69862635311928	-3.43200664923355	-4.07212835020216
1092	USA300HOU_RS13710	NA	NA	NA	NA	NA	NA	NA	-1.28249025428713	NA	-1.30567432766664	NA	NA	NA	NA	NA	NA	NA	-1.75418826457293	-1.18392552853221	-1.10694560445712	-1.0779315838759	-1.11008609986935	-1.13052926903042
1093	USA300HOU_RS14260	NA	NA	NA	NA	NA	NA	NA	1.05869944433954	NA	NA	NA	NA	NA	NA	NA	NA	NA	NA	NA	NA	NA	NA	NA
1094	USA300HOU_RS14265	NA	NA	NA	NA	NA	NA	NA	1.32814177877727	NA	1.36968615509061	NA	NA	NA	NA	NA	NA	NA	NA	NA	NA	NA	NA	NA
1095	USA300HOU_RS14425	NA	NA	NA	NA	NA	NA	NA	1.3647742089742	2.02521692481609	1.17822645454776	NA	NA	NA	NA	NA	NA	NA	NA	NA	NA	NA	NA	NA
1096	USA300HOU_RS14465	NA	NA	NA	NA	NA	NA	NA	-1.17887114504267	NA	NA	NA	NA	NA	NA	NA	NA	NA	-1.46409276775592	NA	NA	NA	NA	NA
1097	USA300HOU_RS14705	NA	NA	NA	NA	NA	NA	NA	-1.1176680177073	NA	-1.12253225295297	NA	-1.66731574448848	NA	NA	NA	NA	NA	NA	NA	-1.27562593229262	NA	NA	-1.19675345913107
1098	USA300HOU_RS14715	NA	NA	NA	NA	NA	NA	NA	-1.04641106661904	NA	-1.21379976163421	NA	-1.88672874633248	NA	NA	NA	NA	NA	-1.21321062862823	NA	-1.37540744880482	NA	-1.00976581329759	-1.19131799981982
1099	USA300HOU_RS14820	NA	NA	NA	NA	NA	NA	NA	1.00110075954464	NA	NA	NA	NA	NA	NA	NA	NA	NA	-2.10961557020117	NA	NA	NA	NA	NA
1100	USA300HOU_RS15240	NA	NA	NA	NA	NA	NA	NA	1.29097122116009	NA	NA	NA	NA	1.78522403557313	1.88277759124646	2.11562017263628	1.83358096081734	1.51960400609565	NA	NA	NA	NA	NA	NA
1101	USA300HOU_RS15390	NA	NA	NA	NA	NA	NA	NA	-4.15709287393025	NA	NA	NA	NA	NA	NA	NA	NA	NA	4.91280886770911	NA	NA	NA	NA	NA
1102	USA300HOU_RS01810	NA	NA	NA	NA	NA	NA	NA	NA	-2.70347289773291	NA	NA	NA	NA	NA	NA	NA	NA	-3.60622659653709	NA	NA	NA	NA	-3.00391624787077
1103	USA300HOU_RS02065	NA	NA	NA	NA	NA	NA	NA	NA	-1.05632639171875	-1.20052149092792	NA	1.88338926749744	1.02297890799993	NA	NA	NA	NA	1.51894934725491	NA	NA	NA	NA	NA
1104	USA300HOU_RS02185	NA	NA	NA	NA	NA	NA	NA	NA	-1.00964990388321	-1.08760996465117	NA	NA	1.87143771432632	NA	NA	NA	NA	NA	NA	-1.36824050003772	-1.09162219772663	NA	NA
1105	USA300HOU_RS02365	NA	NA	NA	NA	NA	NA	NA	NA	1.00122610396892	NA	NA	1.20369051399337	NA	NA	1.40692298284939	1.15934989492598	1.12343872480988	NA	NA	NA	1.16249788019932	1.69679169919717	1.73873541107212
1106	USA300HOU_RS03420	NA	NA	NA	NA	NA	NA	NA	NA	1.14028789249909	NA	NA	4.7311992972528	4.56855073817286	3.85394890528945	3.60396463084849	4.25931324285647	4.25081884938006	4.19396266968243	4.05106600416985	2.81492332145439	3.74553179850248	3.48766457287508	3.67685636789726
1107	USA300HOU_RS03430	NA	NA	NA	NA	NA	NA	NA	NA	1.17455766583231	NA	NA	4.76603298878674	4.61269533843762	3.75730482975546	3.74070189910249	4.34812907795685	4.39721865286005	3.848277142161	4.00941825443058	2.72573560541612	3.659891319658	3.40646423984427	3.54750995217231
1108	USA300HOU_RS03520	NA	NA	NA	NA	NA	NA	NA	NA	1.21426060687591	NA	NA	-2.98580113574411	-2.58349086948097	-2.66842986299982	-1.63407502627628	-2.02602473256872	-1.67774063053563	-3.84944569700794	-2.79278671678442	-1.90665044678403	-2.15526848069335	-1.69807600194115	-1.73549391095178
1109	USA300HOU_RS03535	NA	NA	NA	NA	NA	NA	NA	NA	1.0184647384659	NA	NA	NA	NA	NA	NA	1.13821088172971	NA	NA	NA	NA	NA	1.42141223431139	1.13065892093524
1110	USA300HOU_RS04275	NA	NA	NA	NA	NA	NA	NA	NA	-1.41241828855716	-1.32723595525711	NA	NA	1.44138672033231	-1.00401020854411	NA	NA	-1.61824869520575	1.36493985359466	1.72507317601619	-1.32506252693524	NA	NA	-1.33761955102605
1111	USA300HOU_RS04590	NA	NA	NA	NA	NA	NA	NA	NA	1.19221810882826	NA	NA	NA	NA	NA	NA	NA	NA	1.77305733516364	NA	NA	1.26709118480173	1.57191451739349	1.21693230976207
1112	USA300HOU_RS04640	NA	NA	NA	NA	NA	NA	NA	NA	1.07626217848584	1.21563783088865	NA	NA	NA	NA	1.26459599589073	NA	1.1474842148465	1.47580893231477	NA	2.35631494205316	1.05866875840998	1.92763567141547	1.71762298719132
1113	USA300HOU_RS04785	NA	NA	NA	NA	NA	NA	NA	NA	1.08441728786335	NA	NA	NA	NA	NA	2.39625280208911	1.19618386421432	1.02322127069758	NA	NA	1.73475523909441	1.5171515221351	1.72010751938697	1.86671929486475
1114	USA300HOU_RS04790	NA	NA	NA	NA	NA	NA	NA	NA	1.18394290866387	1.08906737040657	1.15360856654005	NA	NA	NA	2.08550891964244	NA	NA	NA	NA	1.84547597002806	1.83229161468548	1.93628553719292	2.04909677591976
1115	USA300HOU_RS04825	NA	NA	NA	NA	NA	NA	NA	NA	1.07389861757782	NA	NA	NA	NA	NA	NA	NA	NA	1.64958085245603	NA	1.59950313968534	NA	1.31271021254032	1.1220212859387
1116	USA300HOU_RS05560	NA	NA	NA	NA	NA	NA	NA	NA	1.17915049117273	NA	NA	4.68748198102207	4.2230902426433	3.64148751065896	2.82198919562521	3.64442390628206	3.53119576089487	4.12132809213586	3.99807489065501	3.27546187510491	2.57625634278081	3.00360200376882	2.83419754218961
1117	USA300HOU_RS05795	NA	NA	NA	NA	NA	NA	NA	NA	-1.72737806583135	-1.06768150903508	NA	2.81847165576998	1.59549615978358	NA	NA	NA	NA	2.28017190022044	1.36351214844959	NA	NA	NA	1.65378811326833
1118	USA300HOU_RS05800	NA	NA	NA	NA	NA	NA	NA	NA	-1.78761841058428	NA	NA	3.28254983393951	1.6005920710003	NA	NA	NA	NA	4.0830394393581	1.90497458814529	1.32355673959906	1.22013638017076	1.16552438591834	1.98129912528368
1119	USA300HOU_RS06530	NA	NA	NA	NA	NA	NA	NA	NA	-1.23088696952727	NA	NA	NA	NA	NA	NA	NA	NA	NA	NA	NA	NA	NA	NA
1120	USA300HOU_RS06535	NA	NA	NA	NA	NA	NA	NA	NA	-1.17819537915541	NA	NA	NA	NA	NA	NA	NA	NA	NA	NA	NA	NA	NA	NA
1121	USA300HOU_RS06870	NA	NA	NA	NA	NA	NA	NA	NA	1.35022771590257	NA	1.31480742959402	-1.75562020647956	-1.40115747307369	-1.59739181789452	-1.91049629723976	-1.58926716858844	-1.51373421471635	-2.00507199127064	-1.04148145134947	NA	-1.90349507303209	-1.31672569710637	-1.48482951699932
1122	USA300HOU_RS07115	NA	NA	NA	NA	NA	NA	NA	NA	1.88056682253947	NA	NA	3.94733548627323	1.9917249241794	1.22897286208001	1.69561584468631	1.46450749833841	2.14383416495874	3.5790117907544	1.78796971837999	3.17661699083349	1.75666509479961	2.79255249187774	2.77184443246921
1123	USA300HOU_RS07120	NA	NA	NA	NA	NA	NA	NA	NA	1.05710067587468	NA	NA	3.2239961851757	1.50819347004457	NA	1.32556384512699	NA	1.39359859338814	2.57116052147024	1.48881297693213	2.29655731193255	1.42763661744087	1.86042910613327	1.87792880218375
1124	USA300HOU_RS07125	NA	NA	NA	NA	NA	NA	NA	NA	1.09846238620438	NA	NA	3.23118585076431	1.60055214833464	1.17793445277424	NA	NA	1.25946847968863	3.28795694287905	1.52205056190056	2.23508349336331	1.2788694624806	1.7407644096396	2.01454010145632
1125	USA300HOU_RS07270	NA	NA	NA	NA	NA	NA	NA	NA	1.53962113355904	1.42013820544042	NA	NA	NA	NA	1.20288060799505	NA	NA	NA	NA	4.54218856036558	NA	3.74074591274059	3.34984441561188
1126	USA300HOU_RS08430	NA	NA	NA	NA	NA	NA	NA	NA	-1.1083755807926	NA	NA	-1.34752623899743	NA	NA	-1.53226757228054	NA	-1.21709608557818	-1.37157056399659	NA	NA	NA	NA	NA
1127	USA300HOU_RS08980	NA	NA	NA	NA	NA	NA	NA	NA	1.22818796725863	NA	1.09482935489028	-3.44200128866919	-2.40057771982674	-1.75369540286378	-1.59839841012001	-1.75126289151305	-1.4259467847019	-3.71162371310688	-2.34171500081568	NA	-1.95084127801894	-1.61799558051937	-1.41880123369712
1128	USA300HOU_RS09055	NA	NA	NA	NA	NA	NA	NA	NA	1.22256967582589	NA	NA	NA	NA	NA	NA	NA	NA	NA	NA	1.98669792542538	NA	1.24102590981503	1.5772015505319
1129	USA300HOU_RS09140	NA	NA	NA	NA	NA	NA	NA	NA	1.37499473439342	1.06400702330028	NA	4.41592691393191	2.19459261407924	1.11416293378295	1.41705681440875	1.6356700399182	1.56287336503428	3.356653965067	1.95622657584086	2.77019600851469	1.69648666442403	2.89600678890554	2.74377569182342
1130	USA300HOU_RS09145	NA	NA	NA	NA	NA	NA	NA	NA	1.28326390110785	1.00513457375614	NA	4.2993314030595	2.3021519734562	1.15072233802932	1.48532233471236	1.68193099443814	1.76889335548751	3.44193320020275	1.93537150622463	2.72262082529035	1.71896732018794	2.81257118823372	2.6569301096296
1131	USA300HOU_RS09155	NA	NA	NA	NA	NA	NA	NA	NA	1.36191682831675	NA	NA	2.74205632501182	1.44376468873684	1.00073513817294	NA	NA	1.1266134789196	3.67476243624112	1.75107803776604	2.921656530305	1.46487120028876	2.2183316375152	2.40954373885712
1132	USA300HOU_RS09695	NA	NA	NA	NA	NA	NA	NA	NA	1.02188331547776	NA	NA	1.44159763959685	NA	NA	NA	NA	NA	1.55620161662655	NA	NA	NA	NA	NA
1133	USA300HOU_RS09925	NA	NA	NA	NA	NA	NA	NA	NA	-1.40494600470162	NA	-1.10887799918424	NA	NA	-1.31409776359665	NA	NA	NA	NA	NA	-2.02395437988806	-1.07084501310053	-1.49658248029856	-1.3921175088323
1134	USA300HOU_RS09930	NA	NA	NA	NA	NA	NA	NA	NA	-1.36793065157661	NA	-1.0986548332542	NA	NA	-1.50772500887628	NA	-1.0235709265924	NA	NA	NA	-1.8328551753191	NA	-1.2517905114883	-1.10320968730592
1135	USA300HOU_RS10870	NA	NA	NA	NA	NA	NA	NA	NA	-1.11918430187255	NA	NA	3.18551787712117	1.88759467459754	NA	NA	NA	NA	2.88698546501895	1.87142867363615	NA	NA	NA	NA
1136	USA300HOU_RS11080	NA	NA	NA	NA	NA	NA	NA	NA	1.08537822608604	NA	NA	4.3879871156502	2.66223101742636	NA	1.3981217534256	3.69533435827803	1.97900463562248	4.25942319893123	2.49407605896676	3.17823992837155	2.22399871393843	4.85007281934161	2.76782712735265
1137	USA300HOU_RS11325	NA	NA	NA	NA	NA	NA	NA	NA	1.32897747272585	1.30572041863359	1.14615367864164	1.19277138424665	NA	NA	NA	NA	NA	2.15002053979978	NA	1.28362752420364	1.34075620279191	1.14364938488767	NA
1138	USA300HOU_RS12665	NA	NA	NA	NA	NA	NA	NA	NA	-1.12183034735005	NA	NA	NA	NA	NA	NA	NA	NA	NA	NA	-1.58034832101693	NA	-1.32052313193804	NA
1139	USA300HOU_RS12705	NA	NA	NA	NA	NA	NA	NA	NA	1.15102887443113	NA	NA	NA	NA	NA	NA	NA	1.03039755395817	NA	NA	1.04927558591869	NA	1.17528318532785	1.24435988849399
1140	USA300HOU_RS13070	NA	NA	NA	NA	NA	NA	NA	NA	1.42637855266296	NA	NA	3.70831949544238	3.9241947642902	3.3948854603364	3.07085589999043	3.35323295071118	3.41154874987163	3.4195725214366	4.01338282201164	3.66615103150266	3.38456449752333	3.68229611971563	3.70786514118329
1141	USA300HOU_RS13085	NA	NA	NA	NA	NA	NA	NA	NA	-1.68262661568855	-2.13584414397389	-1.17849315786228	4.08207588196245	2.87318065378533	NA	NA	NA	NA	2.84222107308725	2.8624865003104	-1.60226315991078	NA	NA	NA
1142	USA300HOU_RS13755	NA	NA	NA	NA	NA	NA	NA	NA	1.02130024224488	1.35294493480512	NA	NA	NA	NA	NA	NA	NA	-1.19143272516561	NA	1.54233407738925	NA	NA	NA
1143	USA300HOU_RS13760	NA	NA	NA	NA	NA	NA	NA	NA	1.02012035047973	1.13668423467045	NA	NA	NA	NA	NA	NA	NA	NA	NA	1.67073599507076	NA	NA	NA
1144	USA300HOU_RS13890	NA	NA	NA	NA	NA	NA	NA	NA	1.03370729619459	NA	NA	1.86793657424933	NA	NA	NA	NA	NA	1.28982485564952	NA	1.86573019026646	NA	1.16858240562562	1.09427673099379
1145	USA300HOU_RS13895	NA	NA	NA	NA	NA	NA	NA	NA	1.25881892234301	NA	NA	1.94408334404603	NA	NA	1.01906005447925	NA	NA	2.03377445658847	NA	2.17990829384218	1.05133104429341	1.43156660487572	1.20710117113791
1146	USA300HOU_RS14350	NA	NA	NA	NA	NA	NA	NA	NA	-1.23228042066881	NA	NA	-1.82072556900081	-1.99731419268985	-2.07259234475377	-2.07565363336471	-1.90956813272302	-2.09437993674872	-2.01811372354794	-2.08189358956778	-2.58886425646639	-2.20574830449038	-2.42960501893358	-2.27933393163402
1147	USA300HOU_RS14375	NA	NA	NA	NA	NA	NA	NA	NA	1.08100859856211	NA	NA	NA	NA	NA	NA	NA	NA	NA	NA	2.1618923444741	NA	1.31801529267361	1.24158699026098
1148	USA300HOU_RS14460	NA	NA	NA	NA	NA	NA	NA	NA	-1.4063959809013	NA	-1.18794611464646	NA	NA	NA	NA	NA	NA	NA	NA	NA	NA	NA	NA
1149	USA300HOU_RS14575	NA	NA	NA	NA	NA	NA	NA	NA	1.11244814117435	NA	NA	2.94986354663614	NA	NA	NA	NA	NA	4.81747493938284	1.51830648732266	2.6149522017643	NA	1.99431986988245	1.51526708398331
1150	USA300HOU_RS15095	NA	NA	NA	NA	NA	NA	NA	NA	-1.15259086500173	NA	-1.61253815812695	NA	-1.41715464316573	NA	NA	NA	NA	2.39967916232253	NA	2.86368050050305	NA	2.19370376847585	NA
1151	USA300HOU_RS00245	NA	NA	NA	NA	NA	NA	NA	NA	NA	-1.28070397621663	NA	NA	NA	NA	-1.22710361486498	NA	NA	1.11777186179061	NA	NA	NA	NA	NA
1152	USA300HOU_RS00570	NA	NA	NA	NA	NA	NA	NA	NA	NA	1.23888624163341	NA	NA	NA	NA	NA	NA	NA	NA	NA	1.42802324505101	NA	NA	NA
1153	USA300HOU_RS00840	NA	NA	NA	NA	NA	NA	NA	NA	NA	1.20849200614872	1.28362497770995	NA	-1.01215670201267	NA	NA	NA	-1.21968049527273	1.37397192518532	NA	NA	NA	NA	NA
1154	USA300HOU_RS01720	NA	NA	NA	NA	NA	NA	NA	NA	NA	-1.04092363853039	-1.07167112937522	NA	NA	NA	NA	NA	NA	-1.22601003532764	-1.31042031706411	-1.14275905532009	NA	NA	NA
1155	USA300HOU_RS01730	NA	NA	NA	NA	NA	NA	NA	NA	NA	-1.12123257276454	-1.09979039603397	NA	NA	NA	NA	NA	NA	NA	-1.19606591898338	NA	NA	NA	NA
1156	USA300HOU_RS01920	NA	NA	NA	NA	NA	NA	NA	NA	NA	1.72248365835006	1.25892807356991	NA	NA	NA	NA	NA	NA	NA	NA	2.76840795478443	1.63541398958907	1.8507434993646	2.34013402708223
1157	USA300HOU_RS01970	NA	NA	NA	NA	NA	NA	NA	NA	NA	2.04246239256152	1.63738831005294	NA	NA	NA	NA	NA	NA	NA	NA	NA	NA	NA	NA
1158	USA300HOU_RS01975	NA	NA	NA	NA	NA	NA	NA	NA	NA	1.19012923338476	NA	NA	NA	1.55144588818289	NA	NA	NA	1.02760341016512	-1.34104885335712	2.54770516700173	1.28933563014392	NA	NA
1159	USA300HOU_RS02485	NA	NA	NA	NA	NA	NA	NA	NA	NA	-1.02308456686497	NA	-1.22687273103419	NA	NA	NA	NA	NA	-2.36631657402761	-1.03254634935739	-2.05273541908889	-1.33465297947006	-2.12326462944362	-1.72683241806431
1160	USA300HOU_RS02865	NA	NA	NA	NA	NA	NA	NA	NA	NA	-1.13782785687734	NA	-2.09777769286185	NA	NA	NA	NA	NA	-3.0736469487332	NA	-2.62922418232168	-1.51253946954634	-1.74835698090728	-1.79694610213027
1161	USA300HOU_RS03485	NA	NA	NA	NA	NA	NA	NA	NA	NA	-1.05422763231892	NA	NA	NA	NA	NA	NA	NA	NA	NA	NA	NA	NA	NA
1162	USA300HOU_RS03670	NA	NA	NA	NA	NA	NA	NA	NA	NA	1.22371784925245	NA	NA	NA	NA	NA	NA	-1.14238258804018	1.27289651255166	NA	1.20421032430378	1.36012625827173	NA	NA
1163	USA300HOU_RS03920	NA	NA	NA	NA	NA	NA	NA	NA	NA	1.06219636927774	NA	NA	NA	NA	NA	NA	NA	NA	-1.61253416531241	1.31860572932034	NA	NA	NA
1164	USA300HOU_RS05255	NA	NA	NA	NA	NA	NA	NA	NA	NA	1.00388541140896	NA	NA	NA	NA	NA	NA	NA	NA	NA	1.3437032987027	1.05349273302727	1.61591638373823	1.79530679229464
1165	USA300HOU_RS05275	NA	NA	NA	NA	NA	NA	NA	NA	NA	-1.18161093932538	NA	NA	NA	NA	NA	NA	NA	-1.61251410264228	NA	-1.69468954029649	NA	-1.49210805248071	-1.71910374978062
1166	USA300HOU_RS05605	NA	NA	NA	NA	NA	NA	NA	NA	NA	1.05022527846904	1.01173830343891	NA	NA	NA	NA	NA	NA	NA	NA	NA	NA	NA	1.08616405646489
1167	USA300HOU_RS05870	NA	NA	NA	NA	NA	NA	NA	NA	NA	1.16112323307196	NA	NA	NA	NA	NA	NA	NA	NA	NA	NA	NA	NA	NA
1168	USA300HOU_RS06790	NA	NA	NA	NA	NA	NA	NA	NA	NA	1.54758776499508	NA	NA	NA	NA	NA	NA	NA	NA	1.81245205058011	2.05348883135917	1.67510413451789	2.18132815332293	2.19064981698639
1169	USA300HOU_RS07015	NA	NA	NA	NA	NA	NA	NA	NA	NA	1.0307583864702	1.07179599875134	NA	NA	-1.02694490808672	NA	NA	NA	NA	NA	NA	NA	NA	NA
1170	USA300HOU_RS07695	NA	NA	NA	NA	NA	NA	NA	NA	NA	1.1705262793654	NA	NA	NA	NA	NA	NA	NA	NA	NA	NA	1.04613017182928	NA	NA
1171	USA300HOU_RS07785	NA	NA	NA	NA	NA	NA	NA	NA	NA	1.11072746683505	NA	NA	NA	NA	NA	NA	NA	NA	NA	NA	NA	NA	NA
1172	USA300HOU_RS08090	NA	NA	NA	NA	NA	NA	NA	NA	NA	1.02839224958285	NA	NA	NA	NA	NA	NA	NA	NA	NA	NA	NA	NA	NA
1173	USA300HOU_RS08650	NA	NA	NA	NA	NA	NA	NA	NA	NA	1.55822156277214	NA	NA	NA	NA	-1.30603232854109	NA	-1.61943397852821	NA	NA	2.20573831141748	NA	NA	NA
1174	USA300HOU_RS08905	NA	NA	NA	NA	NA	NA	NA	NA	NA	-1.02504656078386	NA	-1.81341783797121	NA	NA	NA	NA	NA	-1.87898283399775	NA	-1.83099276810339	-1.03699402874602	-1.23212970277368	-1.36149656247054
1175	USA300HOU_RS09075	NA	NA	NA	NA	NA	NA	NA	NA	NA	-1.08773211108495	NA	NA	NA	NA	NA	NA	NA	NA	NA	-1.4615594935105	NA	NA	-1.25696705988905
1176	USA300HOU_RS09305	NA	NA	NA	NA	NA	NA	NA	NA	NA	1.21631674374963	NA	NA	NA	NA	NA	NA	NA	NA	NA	1.11495559901849	NA	NA	NA
1177	USA300HOU_RS09405	NA	NA	NA	NA	NA	NA	NA	NA	NA	1.09441242521913	NA	NA	NA	NA	NA	NA	NA	NA	NA	1.26089464552427	NA	NA	NA
1178	USA300HOU_RS10140	NA	NA	NA	NA	NA	NA	NA	NA	NA	1.00551564502767	NA	NA	NA	NA	NA	NA	NA	1.20191680868231	NA	2.40541103124532	NA	1.70920179479553	1.71895810778721
1179	USA300HOU_RS10300	NA	NA	NA	NA	NA	NA	NA	NA	NA	1.06168462180138	NA	-1.83428943025081	NA	NA	NA	NA	NA	-2.0007704285493	NA	3.43813123033511	NA	2.84279350626654	3.27893366868988
1180	USA300HOU_RS10415	NA	NA	NA	NA	NA	NA	NA	NA	NA	1.0361166631761	NA	NA	NA	NA	NA	NA	NA	NA	NA	NA	NA	NA	NA
1181	USA300HOU_RS10905	NA	NA	NA	NA	NA	NA	NA	NA	NA	1.07261588164107	NA	NA	NA	NA	NA	NA	-1.32312545388618	1.50290706234527	NA	NA	NA	NA	NA
1182	USA300HOU_RS11235	NA	NA	NA	NA	NA	NA	NA	NA	NA	-1.12080055389456	NA	-1.53556135213629	NA	NA	NA	NA	NA	-2.30637026130404	NA	-1.26287609136949	NA	NA	NA
1183	USA300HOU_RS11555	NA	NA	NA	NA	NA	NA	NA	NA	NA	1.07552385487617	NA	1.80895609861485	1.14395544706233	1.05368000228059	NA	NA	NA	1.19279847557519	NA	1.51762644677165	NA	1.30705709002321	1.4977670896088
1184	USA300HOU_RS11750	NA	NA	NA	NA	NA	NA	NA	NA	NA	1.04603650494149	NA	NA	NA	NA	NA	NA	NA	NA	NA	1.11176074022701	NA	1.08315096524288	NA
1185	USA300HOU_RS12010	NA	NA	NA	NA	NA	NA	NA	NA	NA	-1.13539842224446	-1.08246799523827	-2.25088230258984	NA	NA	NA	NA	NA	-3.16509543641063	NA	-2.59861545717891	-1.36358408769163	-1.63684266732968	-2.02899766828287
1186	USA300HOU_RS12045	NA	NA	NA	NA	NA	NA	NA	NA	NA	-1.05524609988974	NA	-1.6026373300723	NA	NA	NA	NA	NA	-2.32420751962007	NA	-1.62824894371336	-1.15201597959542	-1.22014994390027	-1.30658177149873
1187	USA300HOU_RS12145	NA	NA	NA	NA	NA	NA	NA	NA	NA	-1.099915265771	NA	-2.05102296650252	NA	NA	NA	NA	NA	-2.72141730786457	NA	-2.03767305668879	-1.23677154195958	-1.39383249664614	-1.60620198502763
1188	USA300HOU_RS12290	NA	NA	NA	NA	NA	NA	NA	NA	NA	1.00488704206994	NA	NA	NA	NA	NA	NA	NA	1.31761723327737	NA	NA	NA	NA	NA
1189	USA300HOU_RS12585	NA	NA	NA	NA	NA	NA	NA	NA	NA	-1.03200501392053	NA	NA	NA	NA	NA	NA	NA	NA	NA	NA	NA	NA	NA
1190	USA300HOU_RS12885	NA	NA	NA	NA	NA	NA	NA	NA	NA	1.18649342461291	NA	NA	-1.00978263130018	NA	NA	-1.16719375444953	-1.00069414856261	NA	-1.45818989508276	1.8763579216135	NA	NA	NA
1191	USA300HOU_RS13025	NA	NA	NA	NA	NA	NA	NA	NA	NA	-1.02563310940968	NA	NA	NA	NA	NA	NA	NA	NA	NA	NA	NA	-1.12222812831246	NA
1192	USA300HOU_RS13295	NA	NA	NA	NA	NA	NA	NA	NA	NA	1.13943325240796	NA	NA	NA	NA	NA	NA	NA	NA	NA	1.57596861694154	NA	NA	NA
1193	USA300HOU_RS13610	NA	NA	NA	NA	NA	NA	NA	NA	NA	1.16622723082752	NA	NA	-1.22915009181143	NA	NA	NA	NA	NA	NA	NA	NA	NA	1.16190920564099
1194	USA300HOU_RS13995	NA	NA	NA	NA	NA	NA	NA	NA	NA	1.04967144042914	NA	NA	NA	NA	NA	NA	NA	-1.42284203899436	-1.25227541590249	NA	NA	NA	NA
1195	USA300HOU_RS14000	NA	NA	NA	NA	NA	NA	NA	NA	NA	1.3566716492525	NA	NA	NA	NA	NA	NA	NA	-1.41505378624033	-1.4754263347139	1.30525096453965	NA	NA	NA
1196	USA300HOU_RS14335	NA	NA	NA	NA	NA	NA	NA	NA	NA	-1.11006508710244	NA	NA	NA	NA	-1.25906575451626	NA	NA	NA	NA	-2.39997347988393	-1.68906996314986	-1.8781556013032	-2.49857388774705
1197	USA300HOU_RS14440	NA	NA	NA	NA	NA	NA	NA	NA	NA	1.02618820072466	NA	NA	-1.28797555519184	NA	NA	-1.30754024169961	NA	-1.75645227757762	-1.87684514013358	NA	NA	-1.38618621361112	-1.23650051946376
1198	USA300HOU_RS14585	NA	NA	NA	NA	NA	NA	NA	NA	NA	1.17609215077294	NA	NA	NA	NA	-1.29842814165298	NA	NA	NA	NA	NA	NA	NA	NA
1199	USA300HOU_RS14615	NA	NA	NA	NA	NA	NA	NA	NA	NA	1.2134947762383	NA	NA	-1.43920698025336	NA	NA	NA	NA	NA	-2.23174436642554	NA	NA	NA	-1.11273699781634
1200	USA300HOU_RS14655	NA	NA	NA	NA	NA	NA	NA	NA	NA	1.07797581420275	NA	1.01068169841515	NA	NA	NA	NA	NA	NA	NA	2.88143242383256	NA	1.26515437594233	1.8333127522151
1201	USA300HOU_RS14710	NA	NA	NA	NA	NA	NA	NA	NA	NA	-1.20699793103144	NA	-1.68835290504955	NA	NA	NA	NA	NA	-1.51887916347614	NA	-1.63257711283637	NA	-1.21610990320297	-1.33767135043665
1202	USA300HOU_RS14825	NA	NA	NA	NA	NA	NA	NA	NA	NA	1.03381687803778	NA	NA	NA	1.15213146784613	NA	NA	NA	NA	NA	1.7005475365808	NA	NA	NA
1203	USA300HOU_RS14830	NA	NA	NA	NA	NA	NA	NA	NA	NA	1.24820337723534	NA	NA	NA	NA	NA	NA	NA	NA	NA	2.08839355536441	NA	1.10115270434032	1.25346078354862
1204	USA300HOU_RS15360	NA	NA	NA	NA	NA	NA	NA	NA	NA	1.60120692808898	NA	NA	NA	1.29059174815433	1.24445016829838	NA	NA	NA	NA	1.32838017467409	NA	1.46665952761298	1.17741609885565
1205	USA300HOU_RS01255	NA	NA	NA	NA	NA	NA	NA	NA	NA	NA	-1.16421175448559	-1.35081811758991	-1.49117647617661	-1.90282141498317	-1.27187195889743	-1.23769315446084	-1.10832774715854	-1.96901648741716	-1.5197233100172	-1.70244118597795	-1.61979393827392	-1.37814999307673	-1.78016362859231
1206	USA300HOU_RS01270	NA	NA	NA	NA	NA	NA	NA	NA	NA	NA	1.33506762027182	NA	NA	NA	NA	NA	NA	NA	NA	NA	NA	NA	NA
1207	USA300HOU_RS01285	NA	NA	NA	NA	NA	NA	NA	NA	NA	NA	1.11671788022137	NA	NA	NA	NA	NA	NA	NA	NA	NA	NA	NA	NA
1208	USA300HOU_RS01590	NA	NA	NA	NA	NA	NA	NA	NA	NA	NA	1.28120413839608	NA	-1.11885195256157	NA	NA	-1.12893847940555	-1.11103992912614	NA	-1.19762262066157	-1.22874557278182	NA	-1.81916853684439	-1.6340263303417
1209	USA300HOU_RS03695	NA	NA	NA	NA	NA	NA	NA	NA	NA	NA	-1.18004393526968	-1.63544199502147	NA	NA	NA	NA	NA	-2.33284709003982	NA	-3.12348395308321	-1.1771906325479	-1.51566367393116	-1.998597304265
1210	USA300HOU_RS04345	NA	NA	NA	NA	NA	NA	NA	NA	NA	NA	1.04176192421362	1.01949313430554	NA	NA	NA	NA	NA	NA	NA	1.06669891486274	NA	NA	NA
1211	USA300HOU_RS05785	NA	NA	NA	NA	NA	NA	NA	NA	NA	NA	1.03951051161185	1.67076013453178	NA	-1.19201807262241	NA	NA	NA	2.36634489833699	1.49036796131308	NA	NA	NA	NA
1212	USA300HOU_RS06250	NA	NA	NA	NA	NA	NA	NA	NA	NA	NA	1.23595791447085	NA	NA	NA	NA	NA	NA	1.16116371945093	NA	1.20343620501952	NA	NA	1.17071986948071
1213	USA300HOU_RS07250	NA	NA	NA	NA	NA	NA	NA	NA	NA	NA	-1.02375368714085	NA	NA	NA	NA	NA	NA	-1.43253382870815	NA	NA	NA	NA	NA
1214	USA300HOU_RS07475	NA	NA	NA	NA	NA	NA	NA	NA	NA	NA	1.00151699754169	NA	NA	NA	NA	NA	NA	2.42873757596064	1.29739362079297	1.12641198294284	1.03595538887463	1.51717058632818	1.81095426354565
1215	USA300HOU_RS08000	NA	NA	NA	NA	NA	NA	NA	NA	NA	NA	1.06333235954745	NA	NA	NA	NA	NA	NA	NA	NA	1.29242945109734	NA	NA	1.0384173738326
1216	USA300HOU_RS08015	NA	NA	NA	NA	NA	NA	NA	NA	NA	NA	1.09983135758917	NA	NA	NA	NA	NA	NA	NA	NA	1.19481183398839	NA	NA	1.02653239008593
1217	USA300HOU_RS09425	NA	NA	NA	NA	NA	NA	NA	NA	NA	NA	1.09254759575605	NA	NA	NA	NA	NA	NA	NA	NA	NA	NA	NA	NA
1218	USA300HOU_RS11660	NA	NA	NA	NA	NA	NA	NA	NA	NA	NA	1.03493578713302	NA	NA	NA	NA	NA	NA	NA	NA	NA	NA	NA	NA
1219	USA300HOU_RS13730	NA	NA	NA	NA	NA	NA	NA	NA	NA	NA	1.22182674621713	-2.90797675530244	-2.43214816346799	-2.36098959586998	-1.63749107747587	-1.6012316150781	-1.82238061603323	-2.52312870017965	-1.79697649588437	-3.18887979734012	-1.74707376331377	-2.64090413426354	-2.29257971955059
1220	USA300HOU_RS13880	NA	NA	NA	NA	NA	NA	NA	NA	NA	NA	-1.06860456318418	NA	NA	NA	NA	NA	NA	NA	NA	NA	NA	NA	NA
1221	USA300HOU_RS14490	NA	NA	NA	NA	NA	NA	NA	NA	NA	NA	1.29455930400585	1.33316323465336	NA	NA	NA	NA	NA	1.69838672100628	NA	NA	NA	NA	NA
1222	USA300HOU_RS14970	NA	NA	NA	NA	NA	NA	NA	NA	NA	NA	-2.22705116419773	NA	NA	NA	2.83206726132367	NA	NA	-2.96876230648323	-2.82780283330632	-3.48740372343738	-1.63008607317277	-2.00624863932568	-2.62441953350849
1223	USA300HOU_RS15275	NA	NA	NA	NA	NA	NA	NA	NA	NA	NA	-1.16943700346687	NA	NA	NA	2.0773505617983	1.40820313651478	1.16809200511254	-2.07234746337726	NA	NA	NA	NA	NA
1224	USA300HOU_RS00060	NA	NA	NA	NA	NA	NA	NA	NA	NA	NA	NA	1.94633799902118	NA	NA	NA	NA	NA	2.37438519077709	NA	1.68557965738796	NA	1.22501173078265	1.11050005258261
1225	USA300HOU_RS00085	NA	NA	NA	NA	NA	NA	NA	NA	NA	NA	NA	-2.50224026351511	2.29673083998274	NA	2.03102467397229	2.84439693408225	2.62858114326011	-2.55652765085792	2.38127116743988	-1.24860617499835	1.02754275651317	NA	NA
1226	USA300HOU_RS00175	NA	NA	NA	NA	NA	NA	NA	NA	NA	NA	NA	1.60844006295623	NA	NA	NA	NA	NA	3.01642287015984	NA	NA	NA	NA	NA
1227	USA300HOU_RS00180	NA	NA	NA	NA	NA	NA	NA	NA	NA	NA	NA	1.43929945927064	NA	NA	NA	NA	NA	1.94261926339991	NA	NA	-1.93862438195001	NA	-2.12655264210851
1228	USA300HOU_RS00275	NA	NA	NA	NA	NA	NA	NA	NA	NA	NA	NA	1.17046867063427	NA	NA	NA	NA	NA	1.87640471786199	NA	2.434690576454	1.15953498228848	1.62444410491303	1.14617917711444
1229	USA300HOU_RS00455	NA	NA	NA	NA	NA	NA	NA	NA	NA	NA	NA	-2.16889928839187	NA	-1.51947098661383	NA	NA	NA	-2.22701301617811	NA	-2.29715309324569	NA	-1.13847318255934	-1.651751937431
1230	USA300HOU_RS00515	NA	NA	NA	NA	NA	NA	NA	NA	NA	NA	NA	-1.54352608305726	-1.37953521743073	NA	NA	NA	NA	-1.44148700650985	NA	-1.29413358376418	NA	-1.03400801667556	NA
1231	USA300HOU_RS00660	NA	NA	NA	NA	NA	NA	NA	NA	NA	NA	NA	-1.93005785993189	-1.78576499103712	NA	NA	NA	NA	-1.55243923678549	-1.54994838244463	-1.60638899721661	NA	-1.46344842768907	-1.27282981206603
1232	USA300HOU_RS00725	NA	NA	NA	NA	NA	NA	NA	NA	NA	NA	NA	-1.42899661241622	-1.59202990319127	-1.19309195353465	NA	-1.2420991697637	-1.42412117591015	NA	-1.36561070189364	NA	NA	NA	NA
1233	USA300HOU_RS00900	NA	NA	NA	NA	NA	NA	NA	NA	NA	NA	NA	-2.84631621935644	-2.79960419514902	NA	NA	NA	NA	-1.63742592241047	-2.38236599654268	NA	NA	NA	NA
1234	USA300HOU_RS00960	NA	NA	NA	NA	NA	NA	NA	NA	NA	NA	NA	1.02967534911288	NA	NA	NA	NA	NA	NA	NA	NA	NA	NA	NA
1235	USA300HOU_RS00980	NA	NA	NA	NA	NA	NA	NA	NA	NA	NA	NA	2.36239327768643	1.11118857149595	NA	NA	NA	NA	1.77725548760655	1.34854248122695	NA	NA	NA	NA
1236	USA300HOU_RS00985	NA	NA	NA	NA	NA	NA	NA	NA	NA	NA	NA	-1.14953460101451	NA	-1.43485926021698	-1.15144824973951	-1.33658555746187	NA	-2.96801746496678	-1.39538361718796	-1.35146094250521	-1.49346127076348	-1.56344340089468	-1.36659662764928
1237	USA300HOU_RS00990	NA	NA	NA	NA	NA	NA	NA	NA	NA	NA	NA	-1.24106101640139	NA	-1.86030627323946	-1.77680424859113	-1.64838480517588	-1.20811650524461	-2.5888555075592	-1.12969379181747	-1.31456128102993	-1.45725026366288	-1.36558392186363	-1.33575142831702
1238	USA300HOU_RS01010	NA	NA	NA	NA	NA	NA	NA	NA	NA	NA	NA	-2.83607082631422	-2.24497116520423	-2.50345845402068	-1.77413240479166	-1.76965164198987	-1.71659370088933	-2.66147809708059	-3.11261653985138	-2.57999517834554	-2.7964361129148	-2.26740236134896	-2.22282842689148
1239	USA300HOU_RS01015	NA	NA	NA	NA	NA	NA	NA	NA	NA	NA	NA	-1.60023666587351	-1.53809325059825	-1.74418934205834	-1.21646935210743	-1.16598357792973	-1.15405474266734	-1.11504592113665	-1.67276143099104	-1.09426173130808	-1.53450285247591	-1.54633162036087	-1.71103885222848
1240	USA300HOU_RS01020	NA	NA	NA	NA	NA	NA	NA	NA	NA	NA	NA	-1.35517755772231	-1.43998510536477	-1.16847958870366	-1.51607217352264	-1.29143969921624	-1.55921570361864	-1.22113902321569	-1.27066181759594	-1.25667558856714	-1.36304771213119	-1.41783047660174	-2.15133683973977
1241	USA300HOU_RS01040	NA	NA	NA	NA	NA	NA	NA	NA	NA	NA	NA	1.0451323812981	NA	NA	NA	NA	NA	1.61098784568955	NA	NA	NA	NA	NA
1242	USA300HOU_RS01045	NA	NA	NA	NA	NA	NA	NA	NA	NA	NA	NA	1.22980148785935	NA	NA	NA	NA	NA	2.10448494962986	NA	1.22835586858996	NA	NA	NA
1243	USA300HOU_RS01055	NA	NA	NA	NA	NA	NA	NA	NA	NA	NA	NA	2.73273930321751	NA	NA	NA	NA	NA	2.50772524655587	NA	NA	NA	NA	NA
1244	USA300HOU_RS01065	NA	NA	NA	NA	NA	NA	NA	NA	NA	NA	NA	2.17112348998156	NA	NA	NA	NA	NA	2.25807632249167	NA	NA	NA	NA	NA
1245	USA300HOU_RS01075	NA	NA	NA	NA	NA	NA	NA	NA	NA	NA	NA	-1.78767922967934	-2.28267616342012	NA	-1.210695117316	NA	-1.64987511039914	-1.46411773468737	-1.58820201145017	-1.49710696887118	NA	-1.3037944252818	-1.03828903332782
1246	USA300HOU_RS01165	NA	NA	NA	NA	NA	NA	NA	NA	NA	NA	NA	2.03039581487268	NA	NA	NA	NA	NA	1.84936448583849	NA	NA	NA	NA	NA
1247	USA300HOU_RS01170	NA	NA	NA	NA	NA	NA	NA	NA	NA	NA	NA	2.3833874878533	NA	NA	NA	NA	-1.27258457693664	1.75479704683378	1.73211093706982	NA	NA	NA	NA
1248	USA300HOU_RS01210	NA	NA	NA	NA	NA	NA	NA	NA	NA	NA	NA	1.31581671350492	NA	NA	NA	NA	NA	1.02178192534486	NA	NA	NA	NA	NA
1249	USA300HOU_RS01235	NA	NA	NA	NA	NA	NA	NA	NA	NA	NA	NA	-1.42438284055326	NA	NA	NA	NA	1.08236788149349	-2.4947154219106	-1.54586698209456	NA	NA	NA	NA
1250	USA300HOU_RS01615	NA	NA	NA	NA	NA	NA	NA	NA	NA	NA	NA	-1.28831575193018	-1.12563885662967	NA	NA	NA	NA	-1.37094012766388	-1.70442169225946	-1.98343684680046	NA	-1.89351633136217	-2.02842226950149
1251	USA300HOU_RS01625	NA	NA	NA	NA	NA	NA	NA	NA	NA	NA	NA	1.2444248893531	1.10700349712942	NA	NA	NA	1.14505415420757	1.40319104123971	1.20642425479754	NA	NA	1.3313873626471	1.24424198721324
1252	USA300HOU_RS01640	NA	NA	NA	NA	NA	NA	NA	NA	NA	NA	NA	-1.30318197640108	-1.5099412230223	NA	NA	-1.30153605621598	NA	-1.45730100438896	-1.95427601096253	NA	NA	-1.52588373248809	NA
1253	USA300HOU_RS01645	NA	NA	NA	NA	NA	NA	NA	NA	NA	NA	NA	-1.28743215372516	-1.40291858955971	NA	NA	-1.21586557566164	NA	-2.51043878445669	-2.07852699653027	NA	NA	-1.52330513811041	-1.09056637009342
1254	USA300HOU_RS01660	NA	NA	NA	NA	NA	NA	NA	NA	NA	NA	NA	-1.56575850374798	NA	NA	NA	NA	NA	-1.6104163759961	NA	-1.25452281885264	NA	NA	NA
1255	USA300HOU_RS01680	NA	NA	NA	NA	NA	NA	NA	NA	NA	NA	NA	-2.02807731960419	-1.99004880897481	-2.15909239632291	-1.68607281095213	-1.67356738318407	-1.85462107118073	-2.55306431032187	-2.57533903511627	-2.25548579521294	-2.30308295975309	-2.39604461007978	-2.30773522822131
1256	USA300HOU_RS01825	NA	NA	NA	NA	NA	NA	NA	NA	NA	NA	NA	2.2262847764093	NA	NA	NA	NA	NA	2.54325397889698	NA	NA	NA	NA	NA
1257	USA300HOU_RS01830	NA	NA	NA	NA	NA	NA	NA	NA	NA	NA	NA	1.89097177873741	NA	NA	NA	NA	NA	2.39348613901195	NA	NA	NA	NA	NA
1258	USA300HOU_RS01835	NA	NA	NA	NA	NA	NA	NA	NA	NA	NA	NA	1.27441999178878	NA	NA	NA	NA	NA	1.97397381269746	NA	NA	NA	NA	1.20249560088493
1259	USA300HOU_RS01885	NA	NA	NA	NA	NA	NA	NA	NA	NA	NA	NA	1.48754168870031	NA	NA	NA	NA	NA	1.23794275952954	NA	NA	NA	NA	NA
1260	USA300HOU_RS01890	NA	NA	NA	NA	NA	NA	NA	NA	NA	NA	NA	2.94741127931108	1.15982926034507	NA	NA	NA	NA	2.22716785842032	1.04381133855441	1.15906712073587	NA	1.17682500898516	1.17559453495726
1261	USA300HOU_RS01895	NA	NA	NA	NA	NA	NA	NA	NA	NA	NA	NA	2.66432375053633	NA	NA	NA	NA	NA	1.60899622330691	NA	NA	NA	NA	1.05026533019773
1262	USA300HOU_RS02015	NA	NA	NA	NA	NA	NA	NA	NA	NA	NA	NA	1.26279162976839	1.68862257165716	NA	NA	2.56735208884201	1.34077436328703	NA	1.78011413373861	NA	NA	1.91306662347581	NA
1263	USA300HOU_RS02050	NA	NA	NA	NA	NA	NA	NA	NA	NA	NA	NA	-1.75797907073517	-1.84859188106748	NA	-1.26846595560688	-1.49486469746363	-1.47680268631667	-2.61299602892784	-1.67650814017608	NA	-1.18252787750099	-1.46645231786806	NA
1264	USA300HOU_RS02240	NA	NA	NA	NA	NA	NA	NA	NA	NA	NA	NA	-1.6289407262661	-1.42401193928406	NA	NA	NA	NA	NA	-1.06480997752308	NA	NA	NA	NA
1265	USA300HOU_RS02245	NA	NA	NA	NA	NA	NA	NA	NA	NA	NA	NA	-1.25913287243324	-1.16374138542616	NA	NA	NA	NA	-1.14884318212019	-1.29247688504991	NA	NA	NA	NA
1266	USA300HOU_RS02250	NA	NA	NA	NA	NA	NA	NA	NA	NA	NA	NA	-1.37851610915231	-1.26449544350393	NA	NA	NA	-1.04142538849587	-1.13664128513049	-1.5166873655554	NA	NA	NA	NA
1267	USA300HOU_RS02330	NA	NA	NA	NA	NA	NA	NA	NA	NA	NA	NA	5.28713899349982	2.44806772708868	NA	1.01740565461589	1.44527214690863	1.6306827342991	5.1049689219749	2.07923749338983	1.35976532746527	NA	2.15553062424025	1.30440393493395
1268	USA300HOU_RS02335	NA	NA	NA	NA	NA	NA	NA	NA	NA	NA	NA	4.02217982369896	1.62099893788542	NA	NA	NA	NA	4.43659541648625	1.63392295652132	NA	NA	1.62675251466222	1.04655509709144
1269	USA300HOU_RS02370	NA	NA	NA	NA	NA	NA	NA	NA	NA	NA	NA	1.06851620553546	NA	NA	NA	NA	NA	NA	NA	1.04302637593171	NA	NA	NA
1270	USA300HOU_RS02380	NA	NA	NA	NA	NA	NA	NA	NA	NA	NA	NA	3.6715552489509	NA	-1.13651051322306	NA	NA	NA	3.32686908870951	NA	NA	1.08486043707188	1.41173165201071	NA
1271	USA300HOU_RS02390	NA	NA	NA	NA	NA	NA	NA	NA	NA	NA	NA	-4.64348756679226	-2.82039441088078	-3.04084671309766	-2.9122778637686	-2.74525535289562	-2.40834983452511	-4.18266153404128	-2.9088211952354	-2.98990373703793	-3.5914869967082	-3.63552709280974	-3.7016620354367
1272	USA300HOU_RS02400	NA	NA	NA	NA	NA	NA	NA	NA	NA	NA	NA	-3.08100900686299	-2.23354992257808	-2.15052209529649	-1.96024673855881	-1.95945989547094	-1.9156633714147	-2.42492490883898	-2.34857441727118	-1.9987414782509	-2.40435395429977	-2.1641861661107	-2.38376171025465
1273	USA300HOU_RS02490	NA	NA	NA	NA	NA	NA	NA	NA	NA	NA	NA	-1.93534634104583	NA	NA	NA	NA	NA	NA	NA	-2.16708818943952	NA	-1.45254121378289	-1.16438618861244
1274	USA300HOU_RS02825	NA	NA	NA	NA	NA	NA	NA	NA	NA	NA	NA	-1.99298232044447	NA	NA	NA	NA	NA	-2.21370636714135	NA	-1.20931428196381	NA	NA	NA
1275	USA300HOU_RS02830	NA	NA	NA	NA	NA	NA	NA	NA	NA	NA	NA	-2.25491617690932	NA	NA	NA	NA	NA	-2.61830758235691	NA	-1.42981843325736	-1.00810427981215	NA	-1.03695006862286
1276	USA300HOU_RS02845	NA	NA	NA	NA	NA	NA	NA	NA	NA	NA	NA	-1.28606788988794	NA	NA	NA	NA	NA	-1.62123650878232	NA	-1.23476545628357	NA	NA	-1.05483957779866
1277	USA300HOU_RS02860	NA	NA	NA	NA	NA	NA	NA	NA	NA	NA	NA	-1.75627645364375	-1.17613346238554	NA	-1.52066771550421	-1.29440124946876	-1.92310520642677	-1.00951148181243	NA	-1.71618131910935	NA	NA	NA
1278	USA300HOU_RS02875	NA	NA	NA	NA	NA	NA	NA	NA	NA	NA	NA	-1.82221740300619	NA	NA	NA	NA	NA	-2.76066022473648	NA	-1.8767314827877	-1.04178113516217	-1.07468455917562	-1.38565880088078
1279	USA300HOU_RS02880	NA	NA	NA	NA	NA	NA	NA	NA	NA	NA	NA	-1.38972998356666	NA	NA	NA	NA	NA	-2.12285848891582	NA	NA	NA	NA	NA
1280	USA300HOU_RS02890	NA	NA	NA	NA	NA	NA	NA	NA	NA	NA	NA	-1.60832413074538	NA	NA	NA	NA	NA	-2.6778434107597	NA	NA	-1.33000008214679	-1.43989390812789	-1.09172878841032
1281	USA300HOU_RS02900	NA	NA	NA	NA	NA	NA	NA	NA	NA	NA	NA	-1.34187479971776	-1.53433770952065	-1.4491091327802	NA	-1.45020204054632	-1.59781826809548	-1.24830490738634	-1.50358332997715	-1.54368719405554	-1.30812133531929	-1.93761911112184	-1.72277242926233
1282	USA300HOU_RS03005	NA	NA	NA	NA	NA	NA	NA	NA	NA	NA	NA	-2.51490483478055	-1.92061681918406	-1.01350614439447	NA	-1.06716072327924	NA	-2.88731019879744	-2.53345757281633	NA	NA	NA	NA
1283	USA300HOU_RS03085	NA	NA	NA	NA	NA	NA	NA	NA	NA	NA	NA	-2.12634512446496	NA	NA	1.05381300729133	NA	NA	-1.9729104205492	NA	NA	NA	NA	NA
1284	USA300HOU_RS03090	NA	NA	NA	NA	NA	NA	NA	NA	NA	NA	NA	-1.90829983237569	NA	NA	1.10721668516521	NA	NA	-2.05175446520094	NA	NA	NA	NA	NA
1285	USA300HOU_RS03095	NA	NA	NA	NA	NA	NA	NA	NA	NA	NA	NA	-1.87702663639254	NA	NA	NA	NA	NA	-2.31026389637432	-1.16208537554656	NA	NA	NA	NA
1286	USA300HOU_RS03120	NA	NA	NA	NA	NA	NA	NA	NA	NA	NA	NA	-1.34318742228773	-1.49303056050437	NA	NA	-1.00898206587438	NA	-1.4679961749204	-1.6953450070704	-1.14670131413525	NA	-1.48138551686821	-1.01644722547314
1287	USA300HOU_RS03195	NA	NA	NA	NA	NA	NA	NA	NA	NA	NA	NA	-1.30564739162348	-1.3131564559266	-1.19593034496946	NA	-1.38277419623623	-1.20188184941084	-2.00105282708063	-1.65155171518236	-1.63878390644575	NA	-1.45014109281917	-1.4455074326803
1288	USA300HOU_RS03215	NA	NA	NA	NA	NA	NA	NA	NA	NA	NA	NA	1.82643916551798	1.57001537999967	NA	NA	1.10257854474393	NA	1.78811688570694	NA	NA	NA	1.24314470469307	NA
1289	USA300HOU_RS03340	NA	NA	NA	NA	NA	NA	NA	NA	NA	NA	NA	1.00908966247324	NA	NA	NA	NA	NA	NA	NA	NA	NA	NA	NA
1290	USA300HOU_RS03540	NA	NA	NA	NA	NA	NA	NA	NA	NA	NA	NA	1.01633237222929	NA	NA	NA	NA	NA	NA	NA	NA	NA	1.50790521554229	1.49413051794527
1291	USA300HOU_RS03590	NA	NA	NA	NA	NA	NA	NA	NA	NA	NA	NA	-1.36079558077032	NA	NA	NA	NA	NA	-2.16793849603689	NA	-1.30028130641125	NA	NA	NA
1292	USA300HOU_RS03605	NA	NA	NA	NA	NA	NA	NA	NA	NA	NA	NA	1.46908683351091	NA	NA	NA	NA	NA	2.12998120918504	NA	NA	1.12377036940039	1.31180595382899	1.59123595403935
1293	USA300HOU_RS03610	NA	NA	NA	NA	NA	NA	NA	NA	NA	NA	NA	1.5654672888336	NA	NA	NA	NA	NA	2.887005791614	NA	1.40711935650373	1.94712609625143	1.83315980255205	2.88028718192205
1294	USA300HOU_RS03615	NA	NA	NA	NA	NA	NA	NA	NA	NA	NA	NA	-1.06715280355028	NA	NA	NA	NA	NA	NA	NA	NA	NA	NA	NA
1295	USA300HOU_RS03655	NA	NA	NA	NA	NA	NA	NA	NA	NA	NA	NA	1.1261361790068	NA	NA	NA	NA	NA	2.00184024684067	1.11114448899459	1.12888971583917	1.19671768953607	1.24663315493799	1.19484502698846
1296	USA300HOU_RS03700	NA	NA	NA	NA	NA	NA	NA	NA	NA	NA	NA	1.30315811959367	NA	NA	NA	NA	NA	1.78618428568752	1.15049793180426	1.36687735925176	NA	1.62326981692383	1.38746692813364
1297	USA300HOU_RS03705	NA	NA	NA	NA	NA	NA	NA	NA	NA	NA	NA	1.21075307259193	NA	NA	NA	NA	NA	1.86871875326489	1.04992482447983	1.26652624197524	NA	1.57789080686753	1.23842462497917
1298	USA300HOU_RS03755	NA	NA	NA	NA	NA	NA	NA	NA	NA	NA	NA	1.54756971890704	NA	NA	1.51014079079184	1.03997291502193	1.2682830992963	NA	NA	NA	1.0300390445547	1.05926918330457	NA
1299	USA300HOU_RS03810	NA	NA	NA	NA	NA	NA	NA	NA	NA	NA	NA	2.05767512705146	NA	NA	NA	NA	NA	2.15294272259659	NA	NA	NA	NA	NA
1300	USA300HOU_RS03815	NA	NA	NA	NA	NA	NA	NA	NA	NA	NA	NA	2.15220562617242	NA	NA	NA	NA	NA	1.57305643621988	NA	NA	NA	NA	NA
1301	USA300HOU_RS03910	NA	NA	NA	NA	NA	NA	NA	NA	NA	NA	NA	2.56270780057394	NA	NA	NA	NA	NA	1.87355700144024	NA	1.50747706743878	NA	1.27407987750101	1.3721869919937
1302	USA300HOU_RS03915	NA	NA	NA	NA	NA	NA	NA	NA	NA	NA	NA	1.51863299513373	NA	NA	NA	NA	NA	1.06653485034955	NA	NA	NA	NA	1.02318891369992
1303	USA300HOU_RS03930	NA	NA	NA	NA	NA	NA	NA	NA	NA	NA	NA	1.19558350797139	1.10138721646736	NA	NA	NA	NA	NA	NA	NA	NA	NA	NA
1304	USA300HOU_RS03945	NA	NA	NA	NA	NA	NA	NA	NA	NA	NA	NA	1.21544546691624	NA	NA	1.12113192922523	NA	1.21639651485405	NA	NA	NA	NA	NA	NA
1305	USA300HOU_RS03950	NA	NA	NA	NA	NA	NA	NA	NA	NA	NA	NA	1.70047405794988	NA	1.08877453725166	NA	NA	NA	1.13609469476109	NA	NA	NA	NA	NA
1306	USA300HOU_RS03955	NA	NA	NA	NA	NA	NA	NA	NA	NA	NA	NA	1.20106095925078	NA	1.02288617458791	NA	NA	NA	NA	NA	NA	NA	NA	NA
1307	USA300HOU_RS04035	NA	NA	NA	NA	NA	NA	NA	NA	NA	NA	NA	-1.05830006014574	NA	-1.01436405981817	NA	NA	NA	NA	NA	NA	NA	NA	NA
1308	USA300HOU_RS04340	NA	NA	NA	NA	NA	NA	NA	NA	NA	NA	NA	3.18856822263026	1.2538492234586	NA	1.22734427407034	1.16783903985637	1.13549994102223	3.12320646584375	1.73243414204525	1.93385957178141	1.82005615044493	1.54188119302286	1.78804790664958
1309	USA300HOU_RS04500	NA	NA	NA	NA	NA	NA	NA	NA	NA	NA	NA	3.75723182460837	1.32787467960389	1.20836707012737	NA	NA	NA	3.90670627536497	1.23421070287154	NA	NA	NA	NA
1310	USA300HOU_RS04545	NA	NA	NA	NA	NA	NA	NA	NA	NA	NA	NA	2.96794721896246	NA	NA	NA	NA	NA	5.50741649773799	NA	NA	NA	NA	NA
1311	USA300HOU_RS04665	NA	NA	NA	NA	NA	NA	NA	NA	NA	NA	NA	-1.03171494258254	NA	NA	NA	NA	NA	-1.5897435080967	NA	NA	NA	NA	NA
1312	USA300HOU_RS04680	NA	NA	NA	NA	NA	NA	NA	NA	NA	NA	NA	1.28420454300906	NA	NA	NA	NA	NA	2.17022877442409	NA	NA	NA	NA	NA
1313	USA300HOU_RS04690	NA	NA	NA	NA	NA	NA	NA	NA	NA	NA	NA	1.08492835302971	1.26678306472927	1.83184843163101	1.77974115073355	1.44818702301339	1.5322013445725	1.17157741735738	1.29432493577018	2.63802370721906	1.52426233829897	2.00356819888392	1.87166716713512
1314	USA300HOU_RS04715	NA	NA	NA	NA	NA	NA	NA	NA	NA	NA	NA	1.00086402651478	NA	1.63510608749825	1.24642306398586	1.12190576286257	1.1122078836213	1.18665198418147	1.05139624886249	2.42498525695993	1.30204087530952	1.7424713103315	1.60744979221144
1315	USA300HOU_RS04735	NA	NA	NA	NA	NA	NA	NA	NA	NA	NA	NA	1.20810646604156	NA	NA	NA	NA	NA	NA	NA	1.308030900001	NA	NA	NA
1316	USA300HOU_RS04750	NA	NA	NA	NA	NA	NA	NA	NA	NA	NA	NA	-1.87492751212875	-1.89754810435668	-1.82295134324032	-1.69503209888317	-1.64688614761044	-1.41905635984013	-1.35851735075545	-1.97699533235378	-1.68187626654605	-2.18993535644741	-2.46355202328203	-2.4371061218357
1317	USA300HOU_RS04815	NA	NA	NA	NA	NA	NA	NA	NA	NA	NA	NA	1.51710233442775	NA	NA	NA	NA	NA	1.00789247645105	NA	NA	NA	NA	NA
1318	USA300HOU_RS04835	NA	NA	NA	NA	NA	NA	NA	NA	NA	NA	NA	-1.17269115697612	NA	NA	NA	NA	NA	-1.08248320814924	NA	NA	NA	NA	NA
1319	USA300HOU_RS04880	NA	NA	NA	NA	NA	NA	NA	NA	NA	NA	NA	-1.27367436725616	NA	NA	NA	NA	NA	-1.50568272580298	NA	NA	NA	NA	NA
1320	USA300HOU_RS04925	NA	NA	NA	NA	NA	NA	NA	NA	NA	NA	NA	1.6307846522341	NA	NA	NA	NA	NA	1.17053613919925	NA	NA	NA	NA	NA
1321	USA300HOU_RS04950	NA	NA	NA	NA	NA	NA	NA	NA	NA	NA	NA	1.15908430764873	NA	NA	NA	NA	NA	1.57947499432179	NA	1.80884180518009	NA	1.99959816471421	2.16594503505279
1322	USA300HOU_RS05015	NA	NA	NA	NA	NA	NA	NA	NA	NA	NA	NA	1.00760576317271	NA	NA	NA	NA	NA	NA	NA	NA	NA	NA	NA
1323	USA300HOU_RS05020	NA	NA	NA	NA	NA	NA	NA	NA	NA	NA	NA	2.05585290719119	1.30746078717353	NA	NA	NA	NA	2.87925104221534	1.44403741332864	1.04707779193258	NA	NA	NA
1324	USA300HOU_RS05025	NA	NA	NA	NA	NA	NA	NA	NA	NA	NA	NA	1.05052710397631	NA	NA	NA	NA	NA	1.45650361694074	NA	NA	NA	NA	NA
1325	USA300HOU_RS05125	NA	NA	NA	NA	NA	NA	NA	NA	NA	NA	NA	1.47601919783331	NA	NA	NA	NA	NA	2.42739592589788	NA	NA	NA	NA	NA
1326	USA300HOU_RS05135	NA	NA	NA	NA	NA	NA	NA	NA	NA	NA	NA	1.1804258523854	NA	NA	1.13645760730139	1.352017526538	NA	1.94703001791717	NA	NA	NA	1.14059003732117	1.40000555520698
1327	USA300HOU_RS05155	NA	NA	NA	NA	NA	NA	NA	NA	NA	NA	NA	1.38964305902528	NA	1.07150788577041	1.04285558236503	1.23530932565553	NA	1.97839917189107	NA	NA	1.71861318869247	1.0329572420847	NA
1328	USA300HOU_RS05205	NA	NA	NA	NA	NA	NA	NA	NA	NA	NA	NA	1.64264099878904	NA	NA	NA	NA	NA	1.79010715374305	NA	NA	NA	NA	NA
1329	USA300HOU_RS05220	NA	NA	NA	NA	NA	NA	NA	NA	NA	NA	NA	1.81939168528217	NA	NA	NA	NA	1.00837422623355	1.00470933580503	NA	NA	NA	1.25938209997733	1.42965947677632
1330	USA300HOU_RS05245	NA	NA	NA	NA	NA	NA	NA	NA	NA	NA	NA	1.19865728612913	NA	NA	NA	NA	NA	1.12114616303727	NA	NA	NA	NA	NA
1331	USA300HOU_RS05305	NA	NA	NA	NA	NA	NA	NA	NA	NA	NA	NA	4.56578663307278	5.23160688399411	5.30015335375743	4.86287493867814	5.17950399622756	5.06409525364219	4.05949304942537	5.32494411051947	2.11479858026627	4.77702373103189	3.72991541385651	3.75269801560826
1332	USA300HOU_RS05310	NA	NA	NA	NA	NA	NA	NA	NA	NA	NA	NA	4.54907444936794	5.32376833443604	5.3892834321193	5.19708147744106	5.43873778613367	5.33037568696765	4.8998347652776	5.51744834726471	2.27521253955113	4.88442484077903	3.81923954542516	3.88145954528909
1333	USA300HOU_RS05315	NA	NA	NA	NA	NA	NA	NA	NA	NA	NA	NA	4.58254362609445	5.77580706227955	5.38068418559624	5.30254925849986	5.61167043845061	5.43366998207361	3.62899182266348	5.43435270513882	2.15339216808637	4.54391750763506	3.9277457385599	3.71670758765493
1334	USA300HOU_RS05325	NA	NA	NA	NA	NA	NA	NA	NA	NA	NA	NA	5.2920427245916	6.43060941020059	5.97531531570986	5.95617535430848	6.42669932789222	6.46671787852114	5.27396352105858	6.26354795774846	2.95510777284941	5.43223059529419	4.74585763029181	4.51640016505775
1335	USA300HOU_RS05330	NA	NA	NA	NA	NA	NA	NA	NA	NA	NA	NA	5.25396719463852	6.37917674678276	5.91165444596535	5.72826144138849	6.26488311406847	6.24543371326828	5.16266921036271	6.27660870264336	2.98584084056109	5.413429353457	4.79425963230134	4.54526270678777
1336	USA300HOU_RS05335	NA	NA	NA	NA	NA	NA	NA	NA	NA	NA	NA	4.98319558535512	6.1788329666968	5.75348686969549	5.62084937926025	6.13840098026342	6.09408794729036	5.50678666317461	6.09738611241124	2.85041567578869	5.23104688507919	4.64554843671209	4.33240472728609
1337	USA300HOU_RS05340	NA	NA	NA	NA	NA	NA	NA	NA	NA	NA	NA	5.19347649203164	6.23201795628729	5.99515256893229	5.6728460189142	6.19158218586251	6.06175819037691	4.89486710014496	6.04334412555722	2.45839333313257	5.15961839805426	4.28585446234329	4.33926399286939
1338	USA300HOU_RS05345	NA	NA	NA	NA	NA	NA	NA	NA	NA	NA	NA	4.84229211279467	6.11260675551162	5.64982526552833	5.51520979580237	6.02080742824969	6.00937209332159	4.56793146335575	5.81274483822206	2.35206073564305	4.93845056754536	4.16403818528244	3.98104962599902
1339	USA300HOU_RS05350	NA	NA	NA	NA	NA	NA	NA	NA	NA	NA	NA	4.64870040015007	5.93555650552822	5.39762841227136	5.49883872530102	5.94865790269843	5.95530486213819	5.39490535084475	5.76434429161213	2.54942878273636	4.88802529549611	4.24775046071156	3.87769192659268
1340	USA300HOU_RS05715	NA	NA	NA	NA	NA	NA	NA	NA	NA	NA	NA	-1.30531693237408	NA	NA	NA	NA	NA	-1.13724852793131	NA	NA	NA	NA	NA
1341	USA300HOU_RS05720	NA	NA	NA	NA	NA	NA	NA	NA	NA	NA	NA	-1.37313586217868	NA	NA	NA	NA	NA	NA	NA	NA	NA	NA	NA
1342	USA300HOU_RS05750	NA	NA	NA	NA	NA	NA	NA	NA	NA	NA	NA	-1.69015889788633	NA	-1.53882595214004	-1.60119997322412	NA	NA	-2.02526196451261	NA	-1.86045448046623	-2.69190590225037	-2.19704906350205	-2.10231316974551
1343	USA300HOU_RS05840	NA	NA	NA	NA	NA	NA	NA	NA	NA	NA	NA	2.23465157742398	1.53210846514015	NA	2.30252797775618	NA	NA	1.33158728275026	NA	NA	NA	NA	NA
1344	USA300HOU_RS05850	NA	NA	NA	NA	NA	NA	NA	NA	NA	NA	NA	2.02818157821374	NA	NA	NA	NA	NA	1.99906477027458	NA	NA	NA	NA	NA
1345	USA300HOU_RS05965	NA	NA	NA	NA	NA	NA	NA	NA	NA	NA	NA	1.24170947123125	NA	NA	NA	NA	NA	NA	NA	NA	NA	NA	NA
1346	USA300HOU_RS06010	NA	NA	NA	NA	NA	NA	NA	NA	NA	NA	NA	-1.47263122418647	NA	NA	NA	NA	NA	-1.01904554539737	NA	-1.19239683257182	NA	NA	NA
1347	USA300HOU_RS06015	NA	NA	NA	NA	NA	NA	NA	NA	NA	NA	NA	-1.58502921009057	NA	NA	NA	NA	NA	-1.11356656445641	NA	-1.07661662055137	NA	NA	NA
1348	USA300HOU_RS06150	NA	NA	NA	NA	NA	NA	NA	NA	NA	NA	NA	1.98672641110701	1.48502156605073	NA	1.73413823227377	1.48665908177331	1.35430638954482	NA	NA	NA	NA	NA	NA
1349	USA300HOU_RS06170	NA	NA	NA	NA	NA	NA	NA	NA	NA	NA	NA	-2.14545488790808	NA	NA	NA	NA	NA	-2.32100494210362	NA	NA	NA	NA	NA
1350	USA300HOU_RS06175	NA	NA	NA	NA	NA	NA	NA	NA	NA	NA	NA	-1.97923330652483	NA	NA	NA	NA	NA	-1.17959328427546	NA	NA	NA	NA	NA
1351	USA300HOU_RS06180	NA	NA	NA	NA	NA	NA	NA	NA	NA	NA	NA	-1.84410719459047	NA	NA	NA	NA	NA	-2.33703552410046	NA	NA	NA	NA	NA
1352	USA300HOU_RS06185	NA	NA	NA	NA	NA	NA	NA	NA	NA	NA	NA	-1.81591130194081	NA	NA	NA	NA	NA	-1.34572393818836	NA	NA	NA	NA	NA
1353	USA300HOU_RS06200	NA	NA	NA	NA	NA	NA	NA	NA	NA	NA	NA	-1.05005870592407	NA	NA	-1.07168119801935	NA	NA	NA	NA	-1.18064160048189	NA	-1.06222999347266	NA
1354	USA300HOU_RS06240	NA	NA	NA	NA	NA	NA	NA	NA	NA	NA	NA	-1.42600822110222	NA	NA	NA	NA	NA	-1.81293077926641	NA	-1.62452682460782	NA	NA	NA
1355	USA300HOU_RS06275	NA	NA	NA	NA	NA	NA	NA	NA	NA	NA	NA	-2.96433880481411	-2.04801058796585	-1.72329684606554	-1.62734686275207	NA	-1.55151681824166	-1.30960140498981	-1.32266949011037	-1.23183578808109	-1.50493828193213	NA	-1.28906530228032
1356	USA300HOU_RS06335	NA	NA	NA	NA	NA	NA	NA	NA	NA	NA	NA	-1.33913563003915	NA	NA	NA	NA	NA	-1.76793553218072	NA	NA	NA	NA	NA
1357	USA300HOU_RS06375	NA	NA	NA	NA	NA	NA	NA	NA	NA	NA	NA	-1.1354358267442	NA	NA	NA	NA	NA	-1.30675322922574	NA	NA	NA	NA	NA
1358	USA300HOU_RS06380	NA	NA	NA	NA	NA	NA	NA	NA	NA	NA	NA	-1.17665408450898	NA	NA	NA	NA	NA	-1.223694708008	NA	NA	NA	NA	NA
1359	USA300HOU_RS06390	NA	NA	NA	NA	NA	NA	NA	NA	NA	NA	NA	-1.11951791566013	NA	NA	NA	NA	NA	NA	NA	NA	NA	NA	NA
1360	USA300HOU_RS06395	NA	NA	NA	NA	NA	NA	NA	NA	NA	NA	NA	-1.17288916203085	NA	NA	NA	NA	NA	-1.29437441286577	NA	NA	NA	NA	NA
1361	USA300HOU_RS06405	NA	NA	NA	NA	NA	NA	NA	NA	NA	NA	NA	-1.56718430373693	NA	-1.02659330819945	NA	NA	NA	-1.03741670985239	NA	NA	NA	NA	NA
1362	USA300HOU_RS06705	NA	NA	NA	NA	NA	NA	NA	NA	NA	NA	NA	2.28536991851583	NA	NA	NA	NA	NA	3.82979366560928	NA	NA	NA	NA	NA
1363	USA300HOU_RS06730	NA	NA	NA	NA	NA	NA	NA	NA	NA	NA	NA	-2.15733096248182	NA	-1.67148138420138	NA	NA	NA	-1.67748137452815	NA	-2.25922148794287	NA	NA	-1.08676189536931
1364	USA300HOU_RS06740	NA	NA	NA	NA	NA	NA	NA	NA	NA	NA	NA	-2.41715103001805	-2.53693538258254	-2.10330418922094	-2.50066930382107	-2.33582489660595	-2.44859918809236	-1.65365740585649	NA	NA	-1.85134630344126	-1.41820165920657	NA
1365	USA300HOU_RS06745	NA	NA	NA	NA	NA	NA	NA	NA	NA	NA	NA	3.36274869286598	NA	NA	NA	NA	NA	3.38389943893811	1.03605314550486	1.96101910773158	NA	1.8965541864227	1.79091437983757
1366	USA300HOU_RS06750	NA	NA	NA	NA	NA	NA	NA	NA	NA	NA	NA	3.27196605406774	1.07158074527918	NA	NA	NA	NA	4.23337497398878	1.64333383581613	2.6775413724635	1.12581328478992	2.63551843543284	2.47676360237302
1367	USA300HOU_RS06755	NA	NA	NA	NA	NA	NA	NA	NA	NA	NA	NA	3.25325295500026	1.40917340014978	NA	NA	NA	1.06916529223642	3.05091793799491	1.52087599101237	2.47696946747682	1.01184897902203	2.42501490161573	2.18035656041908
1368	USA300HOU_RS06760	NA	NA	NA	NA	NA	NA	NA	NA	NA	NA	NA	3.36351101866477	1.31060342740826	NA	NA	NA	1.02700579860938	3.46676023909381	1.29011766848796	2.20446880179272	NA	2.26478902884701	2.01405428869021
1369	USA300HOU_RS06765	NA	NA	NA	NA	NA	NA	NA	NA	NA	NA	NA	1.39301676153521	NA	NA	NA	NA	NA	1.36287068967746	NA	NA	NA	NA	NA
1370	USA300HOU_RS06920	NA	NA	NA	NA	NA	NA	NA	NA	NA	NA	NA	1.0103711143235	NA	NA	NA	NA	NA	1.39293368487501	NA	NA	NA	NA	NA
1371	USA300HOU_RS06930	NA	NA	NA	NA	NA	NA	NA	NA	NA	NA	NA	1.01102054377256	NA	NA	NA	NA	NA	NA	NA	NA	NA	NA	NA
1372	USA300HOU_RS06950	NA	NA	NA	NA	NA	NA	NA	NA	NA	NA	NA	1.50103138992136	NA	NA	NA	NA	NA	1.1412023799731	NA	NA	NA	NA	NA
1373	USA300HOU_RS06965	NA	NA	NA	NA	NA	NA	NA	NA	NA	NA	NA	1.14212170500737	NA	NA	NA	NA	NA	NA	NA	-1.21143228176887	NA	NA	NA
1374	USA300HOU_RS06975	NA	NA	NA	NA	NA	NA	NA	NA	NA	NA	NA	1.86422849657536	NA	NA	NA	NA	NA	1.45269993603525	NA	NA	NA	NA	NA
1375	USA300HOU_RS06980	NA	NA	NA	NA	NA	NA	NA	NA	NA	NA	NA	1.72133442276154	NA	NA	NA	NA	NA	NA	NA	NA	NA	NA	NA
1376	USA300HOU_RS06985	NA	NA	NA	NA	NA	NA	NA	NA	NA	NA	NA	1.42995055363433	NA	NA	NA	NA	NA	NA	NA	NA	NA	1.03614017845826	NA
1377	USA300HOU_RS07045	NA	NA	NA	NA	NA	NA	NA	NA	NA	NA	NA	1.07086499958238	NA	NA	NA	NA	NA	NA	NA	1.5275211413473	NA	NA	1.20781038009261
1378	USA300HOU_RS07055	NA	NA	NA	NA	NA	NA	NA	NA	NA	NA	NA	-1.02857917291576	NA	NA	NA	NA	NA	NA	NA	NA	NA	NA	NA
1379	USA300HOU_RS07205	NA	NA	NA	NA	NA	NA	NA	NA	NA	NA	NA	-2.04219520019366	-1.53228024099106	-1.66622824583925	-1.77648514635819	-1.63413709548069	-1.43382760774633	-2.12675163886245	-1.46028456490919	-1.45144044152299	-1.90869174035338	-2.10371294942275	-1.76605095516193
1380	USA300HOU_RS07210	NA	NA	NA	NA	NA	NA	NA	NA	NA	NA	NA	-2.18440387820869	-1.64091481726558	-1.72356724097028	-1.82482800778153	-1.71239374593235	-1.51766858303293	-3.01478681103289	-1.70678610212681	-1.59310854723553	-2.21956471286277	-2.50465465009309	-2.12718711177056
1381	USA300HOU_RS07345	NA	NA	NA	NA	NA	NA	NA	NA	NA	NA	NA	2.29030384713457	1.59076843147274	NA	NA	NA	NA	1.982456816007	1.20383912309384	NA	NA	NA	NA
1382	USA300HOU_RS07350	NA	NA	NA	NA	NA	NA	NA	NA	NA	NA	NA	3.22519639333417	2.96108641508319	NA	NA	1.81122441408907	1.46912755983744	3.4273920657622	2.95137319480838	NA	NA	1.3657015949256	1.24590421083131
1383	USA300HOU_RS07390	NA	NA	NA	NA	NA	NA	NA	NA	NA	NA	NA	-1.75481357978894	NA	NA	NA	NA	NA	-1.44722682761216	NA	NA	NA	NA	NA
1384	USA300HOU_RS07465	NA	NA	NA	NA	NA	NA	NA	NA	NA	NA	NA	-1.59308107501163	NA	NA	NA	NA	NA	NA	NA	NA	NA	NA	1.23163423561426
1385	USA300HOU_RS07580	NA	NA	NA	NA	NA	NA	NA	NA	NA	NA	NA	-1.61111724380291	NA	-1.15058347753052	NA	NA	NA	-1.45553610118375	NA	NA	NA	NA	NA
1386	USA300HOU_RS07595	NA	NA	NA	NA	NA	NA	NA	NA	NA	NA	NA	1.03227546088379	NA	1.02877072782359	NA	NA	NA	NA	NA	1.62106498878496	NA	1.09321507465417	NA
1387	USA300HOU_RS07605	NA	NA	NA	NA	NA	NA	NA	NA	NA	NA	NA	-1.32306902604656	NA	-1.34622975094728	NA	NA	NA	-2.7540679180021	NA	NA	NA	NA	NA
1388	USA300HOU_RS07650	NA	NA	NA	NA	NA	NA	NA	NA	NA	NA	NA	1.08660651429671	NA	NA	-1.30407508121643	NA	NA	NA	NA	NA	NA	NA	NA
1389	USA300HOU_RS07955	NA	NA	NA	NA	NA	NA	NA	NA	NA	NA	NA	1.38914592596251	NA	1.07132882139919	NA	NA	NA	1.97822215277048	NA	1.14391330670452	NA	NA	NA
1390	USA300HOU_RS08055	NA	NA	NA	NA	NA	NA	NA	NA	NA	NA	NA	-2.47746643352159	-2.14020694092787	-1.73093406387308	-1.3200851619357	-1.39948199496322	-1.39672717789713	-1.91170070219409	-1.62915877751154	NA	-1.44968000863545	-1.02876545391223	-1.01714224813888
1391	USA300HOU_RS08060	NA	NA	NA	NA	NA	NA	NA	NA	NA	NA	NA	-2.34939280341375	-2.44424105221633	-2.01769739621151	-1.53933007972639	-1.42844931862309	-1.86893155196565	-2.64452809548471	-1.88194539575029	NA	-1.47346508858405	-1.15845907231226	-1.05551470762167
1392	USA300HOU_RS08070	NA	NA	NA	NA	NA	NA	NA	NA	NA	NA	NA	1.09062698070597	NA	NA	1.05685652973378	NA	NA	NA	NA	NA	NA	NA	NA
1393	USA300HOU_RS08210	NA	NA	NA	NA	NA	NA	NA	NA	NA	NA	NA	1.07640296992768	NA	NA	NA	NA	NA	1.36102556006027	NA	NA	NA	NA	NA
1394	USA300HOU_RS08240	NA	NA	NA	NA	NA	NA	NA	NA	NA	NA	NA	1.67761156959044	NA	NA	NA	NA	NA	2.16277995900807	NA	NA	NA	NA	1.78384003558377
1395	USA300HOU_RS08395	NA	NA	NA	NA	NA	NA	NA	NA	NA	NA	NA	1.10189214943492	1.06969150478206	1.18618946700229	NA	NA	NA	1.72098939239863	1.16249112165228	1.86051319817103	NA	1.17584447742817	1.12591472012533
1396	USA300HOU_RS08415	NA	NA	NA	NA	NA	NA	NA	NA	NA	NA	NA	-1.35823635898717	NA	NA	NA	NA	NA	NA	NA	NA	NA	NA	NA
1397	USA300HOU_RS08420	NA	NA	NA	NA	NA	NA	NA	NA	NA	NA	NA	-1.52970275208113	NA	NA	NA	NA	NA	-1.5448376605856	NA	NA	NA	NA	NA
1398	USA300HOU_RS08465	NA	NA	NA	NA	NA	NA	NA	NA	NA	NA	NA	1.10362288000699	NA	NA	NA	NA	NA	1.70827816160146	NA	NA	NA	NA	NA
1399	USA300HOU_RS08665	NA	NA	NA	NA	NA	NA	NA	NA	NA	NA	NA	-1.03060897560037	NA	NA	NA	NA	NA	-1.02537775852425	NA	-1.45030614881285	-1.01263885322838	-1.17529595384322	-1.225782981905
1400	USA300HOU_RS08685	NA	NA	NA	NA	NA	NA	NA	NA	NA	NA	NA	1.39966092693812	NA	NA	NA	NA	NA	NA	NA	NA	NA	NA	NA
1401	USA300HOU_RS08695	NA	NA	NA	NA	NA	NA	NA	NA	NA	NA	NA	1.31422154591846	NA	NA	NA	NA	NA	1.34609305087049	NA	NA	NA	NA	NA
1402	USA300HOU_RS08720	NA	NA	NA	NA	NA	NA	NA	NA	NA	NA	NA	-1.02871272467033	1.02471359330827	NA	1.52274940602385	1.54516512810199	1.37504604836116	NA	1.05556752533421	NA	1.1868754094199	1.61119908544167	1.19823775706251
1403	USA300HOU_RS08725	NA	NA	NA	NA	NA	NA	NA	NA	NA	NA	NA	-1.28694117334973	NA	NA	NA	NA	NA	NA	NA	NA	NA	NA	NA
1404	USA300HOU_RS08815	NA	NA	NA	NA	NA	NA	NA	NA	NA	NA	NA	1.27202632711829	NA	NA	NA	NA	NA	1.04429236350488	NA	NA	NA	NA	NA
1405	USA300HOU_RS08820	NA	NA	NA	NA	NA	NA	NA	NA	NA	NA	NA	1.35453407761701	NA	1.06668564773501	NA	NA	NA	1.99604019912586	NA	2.48131151203933	NA	1.35626790050244	NA
1406	USA300HOU_RS08870	NA	NA	NA	NA	NA	NA	NA	NA	NA	NA	NA	-1.58461426725175	NA	NA	NA	NA	NA	-1.37538176168526	NA	NA	NA	NA	NA
1407	USA300HOU_RS08940	NA	NA	NA	NA	NA	NA	NA	NA	NA	NA	NA	-1.03194442324422	NA	-1.07627272668413	-1.02289924091182	NA	NA	NA	NA	-1.77239755664422	NA	-1.19524400745972	-1.27080032605239
1408	USA300HOU_RS08975	NA	NA	NA	NA	NA	NA	NA	NA	NA	NA	NA	-4.79779977369844	NA	NA	NA	NA	NA	NA	NA	NA	NA	NA	-4.29273834556443
1409	USA300HOU_RS09005	NA	NA	NA	NA	NA	NA	NA	NA	NA	NA	NA	1.55428118521713	1.56156016096568	1.53997395374048	1.25101984158362	1.4881596256306	1.43150987610597	NA	1.1499097120848	1.26071149571066	NA	1.26411683533479	1.1419788951005
1410	USA300HOU_RS09010	NA	NA	NA	NA	NA	NA	NA	NA	NA	NA	NA	1.05801873748023	1.48715512578521	1.21939758005664	1.34926107261217	1.52566365169751	1.55556160983879	1.41097249951612	1.2424845108095	1.42306435895834	1.11313462314425	1.417915952024	1.14923283615658
1411	USA300HOU_RS09080	NA	NA	NA	NA	NA	NA	NA	NA	NA	NA	NA	-1.6122351369152	NA	NA	NA	NA	NA	-1.65554429654301	NA	NA	NA	NA	NA
1412	USA300HOU_RS09225	NA	NA	NA	NA	NA	NA	NA	NA	NA	NA	NA	2.43571609481988	1.0936980335569	NA	NA	NA	NA	1.56279853441725	NA	NA	NA	NA	NA
1413	USA300HOU_RS09245	NA	NA	NA	NA	NA	NA	NA	NA	NA	NA	NA	-1.23884782854535	NA	NA	NA	NA	NA	NA	NA	NA	NA	NA	NA
1414	USA300HOU_RS09250	NA	NA	NA	NA	NA	NA	NA	NA	NA	NA	NA	-1.64051375493288	NA	NA	NA	NA	NA	-2.02986548563993	NA	NA	NA	NA	NA
1415	USA300HOU_RS09255	NA	NA	NA	NA	NA	NA	NA	NA	NA	NA	NA	-1.48948282263318	NA	NA	NA	NA	NA	-1.02699271712023	NA	NA	NA	NA	NA
1416	USA300HOU_RS09260	NA	NA	NA	NA	NA	NA	NA	NA	NA	NA	NA	-1.49984811045587	NA	NA	NA	NA	NA	-2.28227749331434	NA	NA	NA	NA	NA
1417	USA300HOU_RS09295	NA	NA	NA	NA	NA	NA	NA	NA	NA	NA	NA	1.00012804135906	NA	NA	NA	NA	NA	1.04642045924644	NA	1.53038848566687	NA	NA	NA
1418	USA300HOU_RS09340	NA	NA	NA	NA	NA	NA	NA	NA	NA	NA	NA	-1.49105278353967	NA	NA	NA	NA	NA	NA	NA	NA	NA	NA	NA
1419	USA300HOU_RS09470	NA	NA	NA	NA	NA	NA	NA	NA	NA	NA	NA	1.54527684633436	NA	NA	NA	NA	NA	1.69320300399508	NA	NA	NA	NA	NA
1420	USA300HOU_RS09500	NA	NA	NA	NA	NA	NA	NA	NA	NA	NA	NA	-2.50047778342679	-1.81962830440218	-2.4377971056489	-1.88175496148497	-1.48131441227024	-1.41300115675414	-3.54115996371235	-1.82128998608994	-2.48038428468962	-2.31278113654713	-2.09354809663422	-2.05111352216863
1421	USA300HOU_RS09505	NA	NA	NA	NA	NA	NA	NA	NA	NA	NA	NA	-1.20111482310604	-1.0695487818675	NA	NA	-1.1657475442825	-1.48555800511193	NA	NA	NA	NA	-1.16178534296684	-1.29809159954887
1422	USA300HOU_RS09720	NA	NA	NA	NA	NA	NA	NA	NA	NA	NA	NA	1.314930462818	NA	NA	NA	NA	NA	NA	NA	NA	NA	NA	NA
1423	USA300HOU_RS09880	NA	NA	NA	NA	NA	NA	NA	NA	NA	NA	NA	1.21376243436678	NA	NA	NA	NA	NA	NA	NA	NA	NA	NA	NA
1424	USA300HOU_RS09890	NA	NA	NA	NA	NA	NA	NA	NA	NA	NA	NA	-1.0093476644216	NA	NA	NA	NA	NA	-1.20463986927051	NA	-1.05843224394105	-1.08944469988606	-1.29244197047636	-1.19741940857466
1425	USA300HOU_RS09900	NA	NA	NA	NA	NA	NA	NA	NA	NA	NA	NA	2.57007733286226	NA	NA	NA	NA	NA	1.33095664576352	NA	NA	NA	NA	NA
1426	USA300HOU_RS10265	NA	NA	NA	NA	NA	NA	NA	NA	NA	NA	NA	-1.09118633856811	NA	NA	NA	NA	NA	NA	NA	-1.15788176441316	NA	NA	NA
1427	USA300HOU_RS10270	NA	NA	NA	NA	NA	NA	NA	NA	NA	NA	NA	-1.26223234967651	NA	NA	NA	NA	NA	-1.2151019835397	NA	-1.243859066642	NA	NA	NA
1428	USA300HOU_RS10290	NA	NA	NA	NA	NA	NA	NA	NA	NA	NA	NA	-1.30342621468035	NA	NA	NA	NA	NA	NA	NA	2.39969706835667	NA	2.05154855542691	2.15807970113028
1429	USA300HOU_RS10355	NA	NA	NA	NA	NA	NA	NA	NA	NA	NA	NA	1.07798437411989	1.90109025385015	1.99579854688911	1.82827975091082	2.07085920259498	1.91992647044958	NA	1.49874509730896	1.12806108424444	NA	1.23349746374455	1.24072019570728
1430	USA300HOU_RS10420	NA	NA	NA	NA	NA	NA	NA	NA	NA	NA	NA	1.08089387615904	NA	NA	NA	NA	NA	NA	NA	NA	NA	NA	NA
1431	USA300HOU_RS10425	NA	NA	NA	NA	NA	NA	NA	NA	NA	NA	NA	1.03229885045998	NA	NA	NA	NA	NA	NA	NA	NA	NA	NA	NA
1432	USA300HOU_RS10875	NA	NA	NA	NA	NA	NA	NA	NA	NA	NA	NA	3.49687554439825	2.1415649683699	NA	NA	NA	NA	3.51811205221308	2.45286350455277	NA	NA	NA	NA
1433	USA300HOU_RS10895	NA	NA	NA	NA	NA	NA	NA	NA	NA	NA	NA	2.53213601878057	1.56420665900455	NA	NA	NA	NA	2.30405627854784	1.67234843941531	NA	NA	NA	NA
1434	USA300HOU_RS10995	NA	NA	NA	NA	NA	NA	NA	NA	NA	NA	NA	-2.3099647757024	-1.98071983448245	-1.72156651825692	-1.58791187971696	-1.59639486754241	-1.79921360644911	-2.06797196779572	-2.01454894084509	-1.36645225773682	-1.66026935614395	-1.84019859055805	-1.56071326603236
1435	USA300HOU_RS11060	NA	NA	NA	NA	NA	NA	NA	NA	NA	NA	NA	3.68871197224156	2.0499083775843	NA	1.45303718650021	3.53253868679665	1.88339648562347	2.8395010657876	2.11463049709137	2.11927385488967	1.21870280245162	3.97321431651589	1.86844675894095
1436	USA300HOU_RS11065	NA	NA	NA	NA	NA	NA	NA	NA	NA	NA	NA	3.73581354859772	1.95034892134281	NA	1.35498362849617	3.23021827832205	1.66052328863104	3.24178695880361	1.91788537736312	2.30406377005554	1.57370526576474	3.88946920081782	1.84430264354277
1437	USA300HOU_RS11070	NA	NA	NA	NA	NA	NA	NA	NA	NA	NA	NA	6.57169659561017	4.29878180826091	NA	NA	5.51124042402741	NA	7.04768832509227	4.67709069431802	5.45444438931201	4.79160894915037	6.41835127015856	5.23117979377646
1438	USA300HOU_RS11085	NA	NA	NA	NA	NA	NA	NA	NA	NA	NA	NA	3.57277280560789	1.82659018572382	NA	1.04197249992735	2.76619877030274	1.22395667032797	4.03547755185838	2.1152797639436	2.64645965027756	1.66103112572017	4.25266749884044	2.34335426930575
1439	USA300HOU_RS11090	NA	NA	NA	NA	NA	NA	NA	NA	NA	NA	NA	3.40148456750367	1.97927724375718	NA	1.42270746120275	2.99982208881699	1.71278608566955	3.17312879818961	1.8613678397488	2.39445211407994	1.44936997775097	4.14928073705563	2.07950577573662
1440	USA300HOU_RS11095	NA	NA	NA	NA	NA	NA	NA	NA	NA	NA	NA	3.27209522802963	1.89186286783741	NA	NA	2.43762900051297	1.24296424206161	3.14861280717807	1.49941040047098	2.10418645253382	1.46485664981728	3.93467085503527	2.05310229790655
1441	USA300HOU_RS11100	NA	NA	NA	NA	NA	NA	NA	NA	NA	NA	NA	3.21770054116851	1.50089381411065	NA	NA	2.24583592725775	NA	3.41192485605275	1.62868762731082	2.02544111148168	1.29034758174068	3.47061096833673	1.81410950009465
1442	USA300HOU_RS11175	NA	NA	NA	NA	NA	NA	NA	NA	NA	NA	NA	1.30480590284709	NA	NA	NA	NA	NA	NA	NA	NA	NA	NA	NA
1443	USA300HOU_RS11205	NA	NA	NA	NA	NA	NA	NA	NA	NA	NA	NA	1.30659468187659	NA	NA	NA	NA	NA	NA	NA	NA	NA	NA	NA
1444	USA300HOU_RS11215	NA	NA	NA	NA	NA	NA	NA	NA	NA	NA	NA	1.73510625484711	NA	NA	NA	NA	NA	2.59291923423266	NA	NA	NA	NA	NA
1445	USA300HOU_RS11355	NA	NA	NA	NA	NA	NA	NA	NA	NA	NA	NA	-1.0530667684502	NA	NA	NA	NA	NA	NA	NA	NA	NA	NA	NA
1446	USA300HOU_RS11360	NA	NA	NA	NA	NA	NA	NA	NA	NA	NA	NA	-1.15708912601978	NA	NA	NA	NA	NA	-2.17769057068925	NA	NA	NA	NA	NA
1447	USA300HOU_RS11365	NA	NA	NA	NA	NA	NA	NA	NA	NA	NA	NA	-1.07096949867677	NA	NA	NA	NA	NA	-2.31344620005048	NA	NA	NA	NA	NA
1448	USA300HOU_RS11370	NA	NA	NA	NA	NA	NA	NA	NA	NA	NA	NA	-1.06247459328544	NA	NA	NA	NA	NA	-2.34802926380815	NA	NA	NA	NA	NA
1449	USA300HOU_RS11380	NA	NA	NA	NA	NA	NA	NA	NA	NA	NA	NA	-1.42999360116912	NA	NA	NA	NA	NA	-2.55827631022587	NA	NA	NA	NA	NA
1450	USA300HOU_RS11385	NA	NA	NA	NA	NA	NA	NA	NA	NA	NA	NA	-1.15550185366062	NA	NA	NA	NA	NA	NA	NA	NA	NA	NA	NA
1451	USA300HOU_RS11430	NA	NA	NA	NA	NA	NA	NA	NA	NA	NA	NA	-1.03737534952268	NA	NA	NA	NA	NA	-1.3765270107542	NA	-2.33045423792042	-1.09183152488932	-1.45450041953658	-1.61341735600817
1452	USA300HOU_RS11435	NA	NA	NA	NA	NA	NA	NA	NA	NA	NA	NA	-1.13051665232731	NA	NA	NA	NA	NA	-1.60295914260945	NA	-2.24314220504293	NA	-1.28384287767866	-1.45169922056142
1453	USA300HOU_RS11440	NA	NA	NA	NA	NA	NA	NA	NA	NA	NA	NA	-1.0666333857591	NA	NA	NA	NA	NA	NA	NA	-1.76191384245121	NA	-1.0006736858733	-1.23763674945814
1454	USA300HOU_RS11480	NA	NA	NA	NA	NA	NA	NA	NA	NA	NA	NA	-2.45765569951056	NA	-1.10970356904705	NA	NA	NA	-2.05260348423924	NA	-2.16300249410958	NA	NA	NA
1455	USA300HOU_RS11490	NA	NA	NA	NA	NA	NA	NA	NA	NA	NA	NA	-1.55307407416739	NA	NA	NA	NA	NA	-2.17906997116626	NA	NA	NA	NA	NA
1456	USA300HOU_RS11500	NA	NA	NA	NA	NA	NA	NA	NA	NA	NA	NA	-1.54575956991687	NA	-1.10947640199953	NA	NA	NA	-2.2766014477519	NA	-1.54246528647529	NA	NA	-1.04511285476531
1457	USA300HOU_RS11510	NA	NA	NA	NA	NA	NA	NA	NA	NA	NA	NA	1.14972735249556	NA	NA	NA	NA	NA	1.61793820512185	NA	NA	NA	NA	NA
1458	USA300HOU_RS11530	NA	NA	NA	NA	NA	NA	NA	NA	NA	NA	NA	-2.64086048118882	-1.90081180881893	-1.46415957831853	-2.06768130116579	-2.02685366618328	-1.74154415016867	-2.75723683002419	-1.96527339407152	NA	-2.42331024035811	-2.03653431791829	-1.87744305702545
1459	USA300HOU_RS11540	NA	NA	NA	NA	NA	NA	NA	NA	NA	NA	NA	-1.695379139992	NA	NA	NA	NA	NA	-3.01105474175117	-1.02487102288673	NA	-1.39316341472745	NA	NA
1460	USA300HOU_RS11625	NA	NA	NA	NA	NA	NA	NA	NA	NA	NA	NA	-1.61715499800974	NA	NA	NA	NA	NA	-2.56039750589359	NA	NA	NA	NA	NA
1461	USA300HOU_RS11630	NA	NA	NA	NA	NA	NA	NA	NA	NA	NA	NA	-1.86249373982455	-1.79982383816754	-1.45620749652821	NA	-1.39131593818094	-1.14329861847476	-2.26318616109862	-1.72819099616885	-1.54177559021821	-1.11227237139029	-1.68803605988994	-1.54523219585343
1462	USA300HOU_RS11635	NA	NA	NA	NA	NA	NA	NA	NA	NA	NA	NA	-1.14640538272043	-1.71892350779287	NA	NA	-1.46765647465138	-1.19180033011023	-2.21416805574844	-2.12864100479736	NA	NA	-1.3573932366383	-1.07675601350605
1463	USA300HOU_RS11725	NA	NA	NA	NA	NA	NA	NA	NA	NA	NA	NA	-4.37178718666712	NA	NA	NA	NA	NA	NA	NA	-2.09461974206021	NA	NA	NA
1464	USA300HOU_RS11940	NA	NA	NA	NA	NA	NA	NA	NA	NA	NA	NA	-1.03263352454788	NA	NA	NA	NA	NA	-1.22033818928127	NA	-1.15259998599399	NA	NA	NA
1465	USA300HOU_RS11960	NA	NA	NA	NA	NA	NA	NA	NA	NA	NA	NA	-1.35091996630147	-1.39978430761741	-1.02723096421124	NA	NA	NA	-1.71123191596088	-1.76273369844643	-1.24916077762076	NA	NA	NA
1466	USA300HOU_RS11965	NA	NA	NA	NA	NA	NA	NA	NA	NA	NA	NA	-1.41034280490515	-1.43050217364722	-1.04216531663817	NA	NA	NA	-1.94050769935424	-2.23875743960311	-1.22827155554479	NA	NA	NA
1467	USA300HOU_RS11985	NA	NA	NA	NA	NA	NA	NA	NA	NA	NA	NA	1.07428101654042	NA	NA	NA	NA	NA	1.62406712622661	NA	NA	NA	NA	NA
1468	USA300HOU_RS12015	NA	NA	NA	NA	NA	NA	NA	NA	NA	NA	NA	-2.26151539972479	NA	NA	NA	NA	NA	-3.05896189930209	NA	-2.55619782794038	-1.27481311422502	-1.53996698893574	-1.73795131743346
1469	USA300HOU_RS12055	NA	NA	NA	NA	NA	NA	NA	NA	NA	NA	NA	-1.922105820396	NA	NA	NA	NA	NA	-2.40542543703675	NA	-1.83194333944762	-1.3459061024775	-1.3436832738854	-1.45030862974426
1470	USA300HOU_RS12060	NA	NA	NA	NA	NA	NA	NA	NA	NA	NA	NA	-2.05767399189311	NA	NA	-2.90016480423565	-2.46476851410128	NA	NA	NA	NA	NA	NA	NA
1471	USA300HOU_RS12065	NA	NA	NA	NA	NA	NA	NA	NA	NA	NA	NA	-1.56451156191616	NA	NA	-1.10466519154966	NA	-1.04694539067999	-1.00831437224188	NA	-1.43776124692665	NA	NA	-1.25123748440761
1472	USA300HOU_RS12075	NA	NA	NA	NA	NA	NA	NA	NA	NA	NA	NA	-1.68783487034889	NA	NA	NA	NA	NA	-2.53581029503873	NA	-1.4548048295804	-1.08488345780753	-1.17173942453073	-1.29997841835772
1473	USA300HOU_RS12105	NA	NA	NA	NA	NA	NA	NA	NA	NA	NA	NA	-1.99277195991058	NA	NA	NA	NA	NA	-1.61030183076037	NA	-1.63272770900974	NA	NA	-1.11960707851661
1474	USA300HOU_RS12130	NA	NA	NA	NA	NA	NA	NA	NA	NA	NA	NA	-1.92619806101836	-1.18053447001788	NA	-1.4314317124854	NA	-1.44330203299539	NA	NA	NA	NA	NA	NA
1475	USA300HOU_RS12150	NA	NA	NA	NA	NA	NA	NA	NA	NA	NA	NA	-2.13672008913741	NA	NA	NA	NA	NA	-2.76370350941	NA	-1.91381013745564	-1.09356584711446	-1.16871146354402	-1.43624792797789
1476	USA300HOU_RS12155	NA	NA	NA	NA	NA	NA	NA	NA	NA	NA	NA	-2.64124015233076	NA	NA	NA	NA	NA	NA	NA	-1.53840690153217	-1.0602244280097	-1.01872456670496	-1.32283774287567
1477	USA300HOU_RS12220	NA	NA	NA	NA	NA	NA	NA	NA	NA	NA	NA	1.04104894231383	NA	NA	NA	NA	NA	1.61095101970893	NA	NA	NA	NA	NA
1478	USA300HOU_RS12345	NA	NA	NA	NA	NA	NA	NA	NA	NA	NA	NA	-1.10949768077296	-1.19374723442385	NA	NA	NA	NA	-1.59688178936663	-1.14545020223327	NA	NA	NA	NA
1479	USA300HOU_RS12415	NA	NA	NA	NA	NA	NA	NA	NA	NA	NA	NA	1.13174763683657	NA	NA	NA	NA	NA	2.4148015432353	NA	NA	NA	NA	NA
1480	USA300HOU_RS12565	NA	NA	NA	NA	NA	NA	NA	NA	NA	NA	NA	2.34386939247188	NA	NA	NA	NA	NA	3.72713388561459	NA	1.38549342141004	1.39703742421176	1.67757494896365	1.41252136663686
1481	USA300HOU_RS12710	NA	NA	NA	NA	NA	NA	NA	NA	NA	NA	NA	1.02298703499399	NA	NA	NA	NA	NA	NA	NA	NA	NA	NA	NA
1482	USA300HOU_RS12775	NA	NA	NA	NA	NA	NA	NA	NA	NA	NA	NA	1.53654637407318	1.48942534102293	1.56819774287676	NA	1.28017554282734	1.09799080023984	1.38184232923784	NA	1.47677800532481	1.62748176727693	2.20411379360744	2.12915849522476
1483	USA300HOU_RS12835	NA	NA	NA	NA	NA	NA	NA	NA	NA	NA	NA	-1.50479072361751	NA	NA	NA	NA	NA	NA	-1.53017480700586	1.00767576426081	NA	NA	NA
1484	USA300HOU_RS12960	NA	NA	NA	NA	NA	NA	NA	NA	NA	NA	NA	1.0355013168573	4.3656686537288	4.12776734381721	1.91439143056385	3.62261706927517	3.87005907196675	NA	4.66259056088113	3.22066268279618	1.11654235611027	1.94514497002131	2.10425121373366
1485	USA300HOU_RS13000	NA	NA	NA	NA	NA	NA	NA	NA	NA	NA	NA	1.64982852793108	NA	NA	NA	NA	NA	NA	NA	1.18418232949735	1.28217114489627	1.09037778285995	1.07240920087093
1486	USA300HOU_RS13035	NA	NA	NA	NA	NA	NA	NA	NA	NA	NA	NA	1.02109533641643	NA	NA	NA	NA	NA	NA	NA	NA	NA	NA	NA
1487	USA300HOU_RS13055	NA	NA	NA	NA	NA	NA	NA	NA	NA	NA	NA	1.93102927895079	NA	NA	NA	NA	NA	2.10912538756192	NA	NA	NA	NA	NA
1488	USA300HOU_RS13095	NA	NA	NA	NA	NA	NA	NA	NA	NA	NA	NA	-1.61638157605032	NA	-1.38317051475049	NA	NA	NA	-2.04742966445675	-1.44137584843034	-1.94366904586244	-1.05632703882972	-1.2186806323082	-1.59903721495382
1489	USA300HOU_RS13185	NA	NA	NA	NA	NA	NA	NA	NA	NA	NA	NA	1.15991369160175	NA	NA	NA	NA	NA	NA	NA	NA	NA	NA	NA
1490	USA300HOU_RS13190	NA	NA	NA	NA	NA	NA	NA	NA	NA	NA	NA	-1.51756171201834	-1.45661513480326	NA	NA	NA	NA	NA	-1.21401589351525	-1.36907481220891	NA	NA	-1.42209012982011
1491	USA300HOU_RS13210	NA	NA	NA	NA	NA	NA	NA	NA	NA	NA	NA	1.26361290025249	NA	NA	NA	NA	NA	NA	NA	NA	NA	NA	NA
1492	USA300HOU_RS13245	NA	NA	NA	NA	NA	NA	NA	NA	NA	NA	NA	1.58313453575339	NA	NA	NA	NA	NA	1.91305944943249	NA	NA	NA	NA	NA
1493	USA300HOU_RS13250	NA	NA	NA	NA	NA	NA	NA	NA	NA	NA	NA	2.61346087891522	1.50700036320368	1.12528137818821	1.46843572976604	1.07524576023142	1.29543844892462	3.10674106274776	1.26379080396924	1.47891141927582	1.63302556881869	1.241867467898	1.12419458648165
1494	USA300HOU_RS13285	NA	NA	NA	NA	NA	NA	NA	NA	NA	NA	NA	-1.69306338228596	-1.30059618640858	-1.60617108844141	-1.00229329359482	-1.79974160444725	-1.48672491195299	-2.06106170923955	-1.43988730025884	-1.65567810607359	NA	-1.42943102307062	NA
1495	USA300HOU_RS13405	NA	NA	NA	NA	NA	NA	NA	NA	NA	NA	NA	3.93941582445023	1.66591971128341	NA	1.31480425041317	1.23612751494488	1.51822129216217	3.81502476219037	1.44761659398996	1.76251996421188	1.59388640608075	1.58228617400421	1.56754963131355
1496	USA300HOU_RS13520	NA	NA	NA	NA	NA	NA	NA	NA	NA	NA	NA	1.09864305959071	NA	NA	NA	NA	NA	2.36690167171304	NA	1.60895647964038	1.2107874531403	1.46819932660795	NA
1497	USA300HOU_RS13600	NA	NA	NA	NA	NA	NA	NA	NA	NA	NA	NA	-1.75037099143018	-2.03283314527335	NA	NA	-1.36205966040864	NA	-1.61041015481956	-2.00577580543293	NA	NA	NA	NA
1498	USA300HOU_RS13640	NA	NA	NA	NA	NA	NA	NA	NA	NA	NA	NA	-3.66560115043175	-3.21053794524938	-2.71168294465851	-2.75214652054661	-2.68471216972615	-2.54893228361158	-3.82793750783223	-3.03902293422101	-1.82241732134782	-3.16356427165408	-2.95437044427695	-2.66644341590809
1499	USA300HOU_RS13680	NA	NA	NA	NA	NA	NA	NA	NA	NA	NA	NA	-1.06102549716697	NA	-1.69656865830272	-1.59871547489831	-1.04173978234574	NA	-1.07046078489837	NA	-1.19954103136122	-1.43734087151206	NA	NA
1500	USA300HOU_RS13690	NA	NA	NA	NA	NA	NA	NA	NA	NA	NA	NA	-1.72041360262682	-1.04644065566148	-1.35179348518363	-1.08938780904133	NA	-1.04647841925924	-1.35618799658203	NA	-1.78476067264464	-1.29147045513005	-1.71836448227939	-1.44001202742912
1501	USA300HOU_RS13745	NA	NA	NA	NA	NA	NA	NA	NA	NA	NA	NA	1.28188507534497	NA	NA	NA	NA	NA	1.96652505883485	NA	NA	NA	NA	NA
1502	USA300HOU_RS13785	NA	NA	NA	NA	NA	NA	NA	NA	NA	NA	NA	-1.02188434504035	NA	NA	NA	NA	NA	-1.30338026905014	-1.05849593131653	NA	NA	NA	NA
1503	USA300HOU_RS13815	NA	NA	NA	NA	NA	NA	NA	NA	NA	NA	NA	-1.43166779376977	NA	-1.21946508518948	NA	NA	NA	-2.17822202226478	NA	-1.17068748136271	NA	NA	NA
1504	USA300HOU_RS13820	NA	NA	NA	NA	NA	NA	NA	NA	NA	NA	NA	-1.87458141357342	NA	NA	NA	NA	NA	-3.19355598877223	NA	NA	NA	NA	NA
1505	USA300HOU_RS13845	NA	NA	NA	NA	NA	NA	NA	NA	NA	NA	NA	-4.9935894530357	NA	NA	NA	NA	NA	NA	NA	-4.80462454367592	NA	-4.78903941616513	NA
1506	USA300HOU_RS13970	NA	NA	NA	NA	NA	NA	NA	NA	NA	NA	NA	-1.1163296407914	NA	NA	NA	NA	NA	-1.39375421398473	NA	NA	NA	NA	NA
1507	USA300HOU_RS13975	NA	NA	NA	NA	NA	NA	NA	NA	NA	NA	NA	-1.01247895793082	NA	NA	NA	NA	NA	NA	NA	NA	NA	NA	NA
1508	USA300HOU_RS13980	NA	NA	NA	NA	NA	NA	NA	NA	NA	NA	NA	-1.6334985019219	NA	NA	NA	NA	NA	-1.41148959613791	NA	NA	NA	NA	-1.37395275734696
1509	USA300HOU_RS14055	NA	NA	NA	NA	NA	NA	NA	NA	NA	NA	NA	-1.54107412894753	NA	NA	NA	NA	NA	-1.65030020343238	-1.35262710652936	NA	NA	NA	NA
1510	USA300HOU_RS14060	NA	NA	NA	NA	NA	NA	NA	NA	NA	NA	NA	-1.07465037581175	NA	NA	NA	NA	NA	NA	NA	NA	NA	NA	NA
1511	USA300HOU_RS14100	NA	NA	NA	NA	NA	NA	NA	NA	NA	NA	NA	1.94619088776794	1.82839856138894	NA	NA	1.04675294388559	1.16134594282549	1.28901711563822	1.38827228730892	NA	NA	NA	NA
1512	USA300HOU_RS14110	NA	NA	NA	NA	NA	NA	NA	NA	NA	NA	NA	1.86272230902539	1.06271029658012	NA	NA	NA	1.15045722078705	2.39919762276923	NA	1.22536259478426	NA	1.38014350595878	1.22415400616377
1513	USA300HOU_RS14115	NA	NA	NA	NA	NA	NA	NA	NA	NA	NA	NA	2.63144126171556	NA	NA	NA	NA	1.37514470919121	3.17177374614702	NA	2.06013298405717	1.42532096265697	1.88072485526986	1.03283250671716
1514	USA300HOU_RS14195	NA	NA	NA	NA	NA	NA	NA	NA	NA	NA	NA	1.11378322032326	NA	1.15292972167285	NA	NA	NA	2.43226513073037	1.47543809167094	1.10536124294171	1.21199354995629	1.38768105470348	1.33134052392709
1515	USA300HOU_RS14200	NA	NA	NA	NA	NA	NA	NA	NA	NA	NA	NA	1.08420373248569	1.11536635192925	1.1189160968172	NA	NA	1.15855570917339	NA	NA	NA	NA	NA	NA
1516	USA300HOU_RS14230	NA	NA	NA	NA	NA	NA	NA	NA	NA	NA	NA	-1.18925106089819	-1.66975547320844	-1.51028704663584	NA	-1.36844408517579	-1.25804541686756	NA	NA	NA	NA	NA	NA
1517	USA300HOU_RS14315	NA	NA	NA	NA	NA	NA	NA	NA	NA	NA	NA	-1.06430626658414	NA	-1.24055523643558	NA	NA	NA	NA	NA	NA	NA	NA	NA
1518	USA300HOU_RS14370	NA	NA	NA	NA	NA	NA	NA	NA	NA	NA	NA	1.03956141101613	NA	NA	NA	NA	NA	NA	NA	1.10325588008783	NA	NA	NA
1519	USA300HOU_RS14500	NA	NA	NA	NA	NA	NA	NA	NA	NA	NA	NA	-4.00352740763552	-4.17951495655475	-2.9087487474637	-2.74708648392778	-2.95755002952843	-3.19535146760607	-4.0754439149603	-4.46547933832955	-3.03666069597361	-3.02046027509048	-3.30114749171366	-3.37046255664306
1520	USA300HOU_RS14510	NA	NA	NA	NA	NA	NA	NA	NA	NA	NA	NA	2.20044439393449	NA	NA	NA	NA	NA	2.77479429685252	NA	1.12367678383373	NA	1.62152921446132	1.51770796883992
1521	USA300HOU_RS14515	NA	NA	NA	NA	NA	NA	NA	NA	NA	NA	NA	1.92465002583735	NA	NA	NA	NA	NA	3.13345149022877	NA	1.35097357977133	NA	1.61603042712643	1.24412448036934
1522	USA300HOU_RS14530	NA	NA	NA	NA	NA	NA	NA	NA	NA	NA	NA	3.54875632326295	1.8643739196464	NA	1.36847891070559	1.70493876213138	1.81760024715032	3.45851884745053	NA	2.35343095823814	1.85687062206852	3.14267265174332	2.22053382477164
1523	USA300HOU_RS14540	NA	NA	NA	NA	NA	NA	NA	NA	NA	NA	NA	3.4834884631324	1.2395253299381	NA	1.04508224395526	NA	NA	3.6248524062685	NA	2.20750144785512	1.68607359807907	2.7696949108838	2.40255444790096
1524	USA300HOU_RS14545	NA	NA	NA	NA	NA	NA	NA	NA	NA	NA	NA	3.32455680625152	NA	NA	NA	NA	NA	2.65079946494526	NA	1.96141157301044	1.41991177234209	2.25856681692224	1.80954097132841
1525	USA300HOU_RS14555	NA	NA	NA	NA	NA	NA	NA	NA	NA	NA	NA	1.33948478772508	NA	NA	NA	NA	NA	1.44914367966621	NA	NA	NA	NA	NA
1526	USA300HOU_RS14560	NA	NA	NA	NA	NA	NA	NA	NA	NA	NA	NA	2.33188253100622	NA	NA	NA	NA	NA	1.34214066332189	NA	NA	NA	NA	NA
1527	USA300HOU_RS14565	NA	NA	NA	NA	NA	NA	NA	NA	NA	NA	NA	2.56584436776865	NA	NA	NA	NA	NA	3.08681612884939	1.1741626841416	1.15714831877667	NA	1.03965220071497	1.20582593684926
1528	USA300HOU_RS14570	NA	NA	NA	NA	NA	NA	NA	NA	NA	NA	NA	2.66354861746138	1.03139624604897	NA	NA	NA	NA	3.165434977202	1.11381426085421	1.53168211893384	NA	1.3715031056181	1.15986577389978
1529	USA300HOU_RS14580	NA	NA	NA	NA	NA	NA	NA	NA	NA	NA	NA	3.62342916694513	1.79372958727088	NA	1.16474631046531	1.00624802603975	1.11443890302061	4.19606036979619	1.8885073169422	2.50621154812363	1.09428409681767	2.41072714019793	1.99957043219786
1530	USA300HOU_RS14595	NA	NA	NA	NA	NA	NA	NA	NA	NA	NA	NA	-1.40154404819793	NA	NA	NA	NA	NA	-1.79717362067065	NA	1.37336287101775	NA	1.44627454939764	1.27270070827102
1531	USA300HOU_RS14600	NA	NA	NA	NA	NA	NA	NA	NA	NA	NA	NA	1.10011401045566	NA	NA	NA	NA	NA	NA	NA	NA	NA	NA	NA
1532	USA300HOU_RS14700	NA	NA	NA	NA	NA	NA	NA	NA	NA	NA	NA	-1.22064520713727	NA	NA	NA	NA	NA	-1.22474069873876	NA	NA	NA	NA	NA
1533	USA300HOU_RS14790	NA	NA	NA	NA	NA	NA	NA	NA	NA	NA	NA	1.26354845263934	NA	NA	NA	NA	NA	NA	NA	NA	NA	NA	NA
1534	USA300HOU_RS14960	NA	NA	NA	NA	NA	NA	NA	NA	NA	NA	NA	-4.05299709260098	NA	NA	NA	NA	NA	NA	NA	-2.84564286099699	NA	NA	NA
1535	USA300HOU_RS15115	NA	NA	NA	NA	NA	NA	NA	NA	NA	NA	NA	4.53813172601386	NA	4.86598488469135	5.25979418058928	NA	4.96673964742151	4.16756696440281	NA	NA	NA	NA	NA
1536	USA300HOU_RS15135	NA	NA	NA	NA	NA	NA	NA	NA	NA	NA	NA	2.00920017984076	NA	NA	2.09941793543608	1.91004353085935	1.99528309866466	3.04505833033507	1.58822490811434	1.43239785610774	1.71909519016222	1.48148891199209	NA
1537	USA300HOU_RS00520	NA	NA	NA	NA	NA	NA	NA	NA	NA	NA	NA	NA	-1.00107686906555	NA	NA	NA	NA	NA	NA	NA	NA	NA	NA
1538	USA300HOU_RS01375	NA	NA	NA	NA	NA	NA	NA	NA	NA	NA	NA	NA	-1.01809592381598	-1.14879011389657	NA	-1.25543668695289	NA	NA	NA	NA	NA	-1.01624928323936	-1.29376066083533
1539	USA300HOU_RS02255	NA	NA	NA	NA	NA	NA	NA	NA	NA	NA	NA	NA	-1.22958696733364	NA	NA	NA	NA	-1.30909840244936	NA	NA	NA	NA	NA
1540	USA300HOU_RS03155	NA	NA	NA	NA	NA	NA	NA	NA	NA	NA	NA	NA	-1.07206785561991	NA	NA	NA	NA	NA	-1.13749628556074	NA	NA	-1.16240343427011	NA
1541	USA300HOU_RS03270	NA	NA	NA	NA	NA	NA	NA	NA	NA	NA	NA	NA	-1.60919717400222	NA	NA	NA	NA	NA	-1.93142327696788	NA	NA	NA	NA
1542	USA300HOU_RS04185	NA	NA	NA	NA	NA	NA	NA	NA	NA	NA	NA	NA	1.75109652792519	1.16399724689934	1.34973624871246	1.78249621536279	1.86446842000076	NA	1.2524808837464	1.19583947779138	NA	1.69138074666434	1.37919244769732
1543	USA300HOU_RS04195	NA	NA	NA	NA	NA	NA	NA	NA	NA	NA	NA	NA	1.75537767995879	1.10914000162266	1.37042687311575	1.74898808838845	1.81415075937522	NA	1.13140256494407	NA	NA	1.45939697601088	1.26939883466813
1544	USA300HOU_RS04200	NA	NA	NA	NA	NA	NA	NA	NA	NA	NA	NA	NA	1.65908704407124	1.21548981068713	1.45241171497346	1.78710801980702	1.82824256921475	NA	1.08994124231412	1.00483651317541	NA	1.44284947803214	1.22034306167646
1545	USA300HOU_RS04205	NA	NA	NA	NA	NA	NA	NA	NA	NA	NA	NA	NA	1.33956457631698	NA	1.15388568099316	1.41188393502625	1.50110682544506	NA	NA	1.00089601227752	NA	1.17994949932949	NA
1546	USA300HOU_RS04260	NA	NA	NA	NA	NA	NA	NA	NA	NA	NA	NA	NA	-2.04534489855505	NA	NA	NA	-1.53972240854703	NA	-2.3105732583905	NA	NA	-1.68394288995575	-1.60109782538435
1547	USA300HOU_RS04695	NA	NA	NA	NA	NA	NA	NA	NA	NA	NA	NA	NA	1.29195118167887	1.61189516521424	1.55790525105562	1.47806278635141	1.60018656068439	NA	NA	2.17953368272859	NA	1.74343815439218	1.32291324108276
1548	USA300HOU_RS04705	NA	NA	NA	NA	NA	NA	NA	NA	NA	NA	NA	NA	1.1808031160666	1.76966377291363	1.22070793173725	1.24684213758017	1.12523849733813	NA	NA	1.92911151334677	NA	1.32886111283597	1.24235840979491
1549	USA300HOU_RS04710	NA	NA	NA	NA	NA	NA	NA	NA	NA	NA	NA	NA	1.06138819934025	1.76167427870645	1.10617898060287	1.04762530964306	NA	1.39933742397686	NA	1.82234841262822	NA	1.16614277396467	1.05855580064088
1550	USA300HOU_RS04720	NA	NA	NA	NA	NA	NA	NA	NA	NA	NA	NA	NA	1.06573103323198	1.70726859326584	1.1000343131025	1.11508134056744	1.02970036813033	NA	NA	2.11758509617157	1.11767403683953	1.42730814630438	1.44811314656929
1551	USA300HOU_RS05375	NA	NA	NA	NA	NA	NA	NA	NA	NA	NA	NA	NA	-4.43894749265453	NA	NA	NA	-4.38215527922798	NA	NA	2.30511093170709	NA	NA	NA
1552	USA300HOU_RS06800	NA	NA	NA	NA	NA	NA	NA	NA	NA	NA	NA	NA	2.9560691404085	2.69587740097215	3.15890991349466	3.28155893309974	3.07958946715773	NA	3.2040355152643	2.59012562941723	2.53507748576753	2.65845189074613	2.69736475608601
1553	USA300HOU_RS06810	NA	NA	NA	NA	NA	NA	NA	NA	NA	NA	NA	NA	1.86210809832403	1.86717878722595	2.10580347508686	2.15888867585639	1.91326447160018	NA	1.97415081734107	1.60251619920014	1.50797590908597	1.66596994664913	1.89497175825249
1554	USA300HOU_RS06940	NA	NA	NA	NA	NA	NA	NA	NA	NA	NA	NA	NA	1.15981724797538	NA	1.07016621258885	1.40947223100961	1.32451870468236	NA	NA	NA	NA	NA	NA
1555	USA300HOU_RS08390	NA	NA	NA	NA	NA	NA	NA	NA	NA	NA	NA	NA	1.2012994961361	1.07208141258494	NA	1.16007838005768	1.1879502221796	NA	NA	1.69675853505014	NA	1.18625637394533	NA
1556	USA300HOU_RS09645	NA	NA	NA	NA	NA	NA	NA	NA	NA	NA	NA	NA	-1.89952702094879	NA	NA	NA	NA	NA	NA	-1.76035788219264	NA	NA	NA
1557	USA300HOU_RS10360	NA	NA	NA	NA	NA	NA	NA	NA	NA	NA	NA	NA	2.17587575582936	2.27004591141496	1.87364174349899	2.28791059327492	2.43977366566843	NA	2.00611637064634	1.26361661029003	1.40654152124061	1.34337799982474	1.30693747328795
1558	USA300HOU_RS10880	NA	NA	NA	NA	NA	NA	NA	NA	NA	NA	NA	NA	-1.13079257922018	1.38198690852	NA	NA	NA	NA	-1.7166453933664	2.01354458201369	NA	NA	NA
1559	USA300HOU_RS11405	NA	NA	NA	NA	NA	NA	NA	NA	NA	NA	NA	NA	1.00087396242093	NA	NA	NA	NA	NA	NA	NA	NA	NA	NA
1560	USA300HOU_RS11830	NA	NA	NA	NA	NA	NA	NA	NA	NA	NA	NA	NA	-1.49552736985259	NA	NA	-1.17264849516979	NA	NA	-1.97845812107577	1.09536267131931	NA	NA	NA
1561	USA300HOU_RS12915	NA	NA	NA	NA	NA	NA	NA	NA	NA	NA	NA	NA	2.64792910346083	2.52013530782222	1.12438154739336	1.9487408118976	2.17990418736558	NA	3.14093361384626	2.1688325297718	NA	NA	1.221978636003
1562	USA300HOU_RS12945	NA	NA	NA	NA	NA	NA	NA	NA	NA	NA	NA	NA	1.32715083511951	1.47389666241088	NA	NA	NA	1.13211060749111	2.03178892494422	1.45677097056429	NA	NA	NA
1563	USA300HOU_RS12950	NA	NA	NA	NA	NA	NA	NA	NA	NA	NA	NA	NA	2.94548957536136	3.1713902221011	NA	2.15355734746295	2.05476883792402	NA	3.11766503607875	1.94626272767159	NA	NA	NA
1564	USA300HOU_RS12955	NA	NA	NA	NA	NA	NA	NA	NA	NA	NA	NA	NA	3.36589646353395	3.33000104638715	1.48846003711602	2.93401001376869	3.11926638910743	NA	3.71582604577286	2.48653338449116	NA	1.2273317823974	1.5743662827141
1565	USA300HOU_RS12965	NA	NA	NA	NA	NA	NA	NA	NA	NA	NA	NA	NA	1.85377259533788	1.05953439177502	NA	1.31074802711003	1.26884046061865	NA	2.30158089977613	NA	NA	NA	NA
1566	USA300HOU_RS12970	NA	NA	NA	NA	NA	NA	NA	NA	NA	NA	NA	NA	2.10618457113934	NA	NA	2.19294851196811	1.65737752519957	2.11306046845182	2.66321581783688	NA	NA	NA	NA
1567	USA300HOU_RS12975	NA	NA	NA	NA	NA	NA	NA	NA	NA	NA	NA	NA	2.49779048354699	1.48787388408389	NA	1.9049546087968	1.76051861571892	NA	2.77067001139664	NA	NA	NA	NA
1568	USA300HOU_RS13325	NA	NA	NA	NA	NA	NA	NA	NA	NA	NA	NA	NA	-1.16836163002901	-8.64190989624366	-1.29155544512884	NA	-1.71013667567222	NA	NA	-9.06284078168989	NA	NA	NA
1569	USA300HOU_RS13430	NA	NA	NA	NA	NA	NA	NA	NA	NA	NA	NA	NA	-1.38374801735796	NA	NA	NA	NA	NA	NA	NA	NA	NA	NA
1570	USA300HOU_RS13700	NA	NA	NA	NA	NA	NA	NA	NA	NA	NA	NA	NA	-1.09922811271207	NA	NA	NA	NA	NA	NA	NA	NA	NA	NA
1571	USA300HOU_RS13900	NA	NA	NA	NA	NA	NA	NA	NA	NA	NA	NA	NA	-1.14860306135085	NA	NA	NA	NA	-1.56368093115075	-1.69413604851559	NA	NA	-1.17472039004616	NA
1572	USA300HOU_RS13905	NA	NA	NA	NA	NA	NA	NA	NA	NA	NA	NA	NA	-1.03623642494994	NA	NA	NA	NA	NA	-1.61174507276271	NA	NA	NA	NA
1573	USA300HOU_RS13915	NA	NA	NA	NA	NA	NA	NA	NA	NA	NA	NA	NA	-1.55670991880416	NA	NA	-1.08607650392023	NA	-1.24075746203023	-2.19986118886123	1.010002212114	NA	-1.08039269719406	-1.06431063319736
1574	USA300HOU_RS13920	NA	NA	NA	NA	NA	NA	NA	NA	NA	NA	NA	NA	-2.77445182285807	NA	NA	-1.64662930961845	-1.3763198586315	NA	-2.58729089827762	NA	NA	-1.56328465002054	-1.19847934358133
1575	USA300HOU_RS14365	NA	NA	NA	NA	NA	NA	NA	NA	NA	NA	NA	NA	1.09918974984325	1.12894347876104	NA	1.16542958216357	1.08310099724152	NA	1.13744950321142	NA	NA	NA	NA
1576	USA300HOU_RS14630	NA	NA	NA	NA	NA	NA	NA	NA	NA	NA	NA	NA	-1.31408936785865	NA	NA	NA	NA	-2.17276109482202	-2.29055043629702	NA	NA	-1.15603300282113	NA
1577	USA300HOU_RS14860	NA	NA	NA	NA	NA	NA	NA	NA	NA	NA	NA	NA	1.27796328230783	NA	NA	NA	1.15384902407364	NA	1.06362773109782	NA	1.02190807021669	NA	1.20054827408996
1578	USA300HOU_RS00325	NA	NA	NA	NA	NA	NA	NA	NA	NA	NA	NA	NA	NA	-1.05397066160942	NA	NA	NA	NA	NA	-2.06377672318889	NA	-1.24035702336675	-1.03243105167054
1579	USA300HOU_RS01190	NA	NA	NA	NA	NA	NA	NA	NA	NA	NA	NA	NA	NA	-1.09977782452513	NA	NA	NA	-2.01776413936476	NA	NA	NA	NA	NA
1580	USA300HOU_RS01345	NA	NA	NA	NA	NA	NA	NA	NA	NA	NA	NA	NA	NA	1.21494251185859	NA	NA	NA	NA	NA	NA	NA	NA	NA
1581	USA300HOU_RS01380	NA	NA	NA	NA	NA	NA	NA	NA	NA	NA	NA	NA	NA	-1.02312705387552	NA	NA	NA	NA	NA	NA	NA	NA	-1.17220938772988
1582	USA300HOU_RS01665	NA	NA	NA	NA	NA	NA	NA	NA	NA	NA	NA	NA	NA	-1.1506454956475	NA	NA	NA	NA	NA	-1.2569787996258	NA	NA	NA
1583	USA300HOU_RS03350	NA	NA	NA	NA	NA	NA	NA	NA	NA	NA	NA	NA	NA	2.52095724102881	NA	NA	NA	NA	NA	NA	NA	NA	NA
1584	USA300HOU_RS04285	NA	NA	NA	NA	NA	NA	NA	NA	NA	NA	NA	NA	NA	-1.14631479200619	-1.08267139011056	NA	-1.2837125643396	NA	NA	-1.46769414210962	-1.57347474260242	-1.14257352995045	-1.99210049114677
1585	USA300HOU_RS04445	NA	NA	NA	NA	NA	NA	NA	NA	NA	NA	NA	NA	NA	1.61191094360138	2.77340281808091	NA	2.07833342473412	NA	NA	2.24324717147978	3.14807602253551	NA	1.43746328572169
1586	USA300HOU_RS04460	NA	NA	NA	NA	NA	NA	NA	NA	NA	NA	NA	NA	NA	1.67816309360126	2.71295151524641	NA	1.39295271351253	NA	NA	1.75841923265989	2.880478346016	NA	1.31327192199758
1587	USA300HOU_RS04470	NA	NA	NA	NA	NA	NA	NA	NA	NA	NA	NA	NA	NA	1.3178792733886	2.07084886754604	NA	1.14312263442564	NA	NA	1.67607599958214	2.85455575586706	NA	1.32231860356074
1588	USA300HOU_RS04775	NA	NA	NA	NA	NA	NA	NA	NA	NA	NA	NA	NA	NA	1.13073232631039	NA	NA	NA	NA	NA	1.48072762627037	NA	NA	NA
1589	USA300HOU_RS05515	NA	NA	NA	NA	NA	NA	NA	NA	NA	NA	NA	NA	NA	-1.07812302557364	NA	NA	NA	NA	-1.35319473185008	NA	NA	NA	NA
1590	USA300HOU_RS07135	NA	NA	NA	NA	NA	NA	NA	NA	NA	NA	NA	NA	NA	-4.02630575188896	NA	NA	NA	5.25451855505226	2.40725765733677	1.91140499511114	NA	1.98191241691088	NA
1591	USA300HOU_RS08595	NA	NA	NA	NA	NA	NA	NA	NA	NA	NA	NA	NA	NA	-1.00957983499652	NA	NA	NA	NA	NA	-1.57186161596156	NA	NA	NA
1592	USA300HOU_RS08850	NA	NA	NA	NA	NA	NA	NA	NA	NA	NA	NA	NA	NA	1.07594053450285	NA	NA	NA	NA	NA	NA	NA	NA	NA
1593	USA300HOU_RS13200	NA	NA	NA	NA	NA	NA	NA	NA	NA	NA	NA	NA	NA	-1.10946549439572	NA	NA	NA	NA	-1.24766703604754	-1.03429077774465	NA	NA	NA
1594	USA300HOU_RS13220	NA	NA	NA	NA	NA	NA	NA	NA	NA	NA	NA	NA	NA	-1.24759447812272	NA	NA	NA	NA	NA	-2.49876188565692	-1.01504493735579	-1.67789022980922	-2.08301696960669
1595	USA300HOU_RS13665	NA	NA	NA	NA	NA	NA	NA	NA	NA	NA	NA	NA	NA	-1.26288037201042	NA	NA	NA	NA	NA	-1.02490126874087	NA	NA	NA
1596	USA300HOU_RS14300	NA	NA	NA	NA	NA	NA	NA	NA	NA	NA	NA	NA	NA	-1.028411978654	NA	NA	NA	-1.15989220036171	NA	-1.77994513422978	NA	NA	NA
1597	USA300HOU_RS14305	NA	NA	NA	NA	NA	NA	NA	NA	NA	NA	NA	NA	NA	-1.04532000838361	NA	NA	NA	-1.14964057938917	NA	NA	NA	NA	NA
1598	USA300HOU_RS14380	NA	NA	NA	NA	NA	NA	NA	NA	NA	NA	NA	NA	NA	1.02172446473562	NA	NA	NA	NA	NA	1.11047310544097	NA	NA	NA
1599	USA300HOU_RS14610	NA	NA	NA	NA	NA	NA	NA	NA	NA	NA	NA	NA	NA	-1.08208299835172	NA	NA	NA	NA	NA	NA	NA	NA	NA
1600	USA300HOU_RS01320	NA	NA	NA	NA	NA	NA	NA	NA	NA	NA	NA	NA	NA	NA	1.13159417759935	NA	NA	NA	NA	NA	NA	1.61537648560459	1.69299576432897
1601	USA300HOU_RS01710	NA	NA	NA	NA	NA	NA	NA	NA	NA	NA	NA	NA	NA	NA	1.14441236255087	NA	1.09157212648027	NA	NA	NA	NA	NA	NA
1602	USA300HOU_RS02045	NA	NA	NA	NA	NA	NA	NA	NA	NA	NA	NA	NA	NA	NA	-1.01625149353871	NA	NA	NA	NA	NA	NA	NA	NA
1603	USA300HOU_RS03880	NA	NA	NA	NA	NA	NA	NA	NA	NA	NA	NA	NA	NA	NA	1.02015841040827	NA	NA	NA	NA	1.39034271035319	1.18609193038038	1.54632314698575	1.80117905462636
1604	USA300HOU_RS04450	NA	NA	NA	NA	NA	NA	NA	NA	NA	NA	NA	NA	NA	NA	1.89825049081229	NA	NA	-1.94974767952369	NA	1.46761006112173	3.04431155516204	NA	NA
1605	USA300HOU_RS04485	NA	NA	NA	NA	NA	NA	NA	NA	NA	NA	NA	NA	NA	NA	1.2956054633708	NA	NA	NA	NA	NA	1.4651095999835	NA	NA
1606	USA300HOU_RS05380	NA	NA	NA	NA	NA	NA	NA	NA	NA	NA	NA	NA	NA	NA	1.52468237433398	NA	NA	NA	NA	2.29293347814129	1.05437805158278	1.49093441468828	1.8101131887844
1607	USA300HOU_RS05565	NA	NA	NA	NA	NA	NA	NA	NA	NA	NA	NA	NA	NA	NA	1.07452552776281	1.07058368976333	1.19492272227889	NA	NA	NA	NA	NA	NA
1608	USA300HOU_RS06880	NA	NA	NA	NA	NA	NA	NA	NA	NA	NA	NA	NA	NA	NA	1.17544275913373	NA	NA	NA	NA	1.03492326437048	NA	NA	1.00558393110743
1609	USA300HOU_RS07220	NA	NA	NA	NA	NA	NA	NA	NA	NA	NA	NA	NA	NA	NA	-1.05559103687408	NA	NA	NA	NA	NA	NA	-1.00240761012006	NA
1610	USA300HOU_RS07470	NA	NA	NA	NA	NA	NA	NA	NA	NA	NA	NA	NA	NA	NA	1.10564602709076	1.54256303842724	1.75360703269695	NA	NA	1.62721229377841	NA	1.82756962814788	1.86491755332681
1611	USA300HOU_RS07945	NA	NA	NA	NA	NA	NA	NA	NA	NA	NA	NA	NA	NA	NA	-1.07280369864551	NA	-1.00523980673991	1.22204596602651	NA	NA	NA	NA	NA
1612	USA300HOU_RS08095	NA	NA	NA	NA	NA	NA	NA	NA	NA	NA	NA	NA	NA	NA	1.00657469289158	NA	NA	-1.07488871901745	NA	NA	NA	NA	NA
1613	USA300HOU_RS10445	NA	NA	NA	NA	NA	NA	NA	NA	NA	NA	NA	NA	NA	NA	1.61439419953179	NA	1.13556731312731	NA	NA	NA	1.07594105656461	NA	NA
1614	USA300HOU_RS10505	NA	NA	NA	NA	NA	NA	NA	NA	NA	NA	NA	NA	NA	NA	3.14818398210127	NA	NA	3.38342148133616	3.14094473457122	3.23298426619315	NA	NA	NA
1615	USA300HOU_RS10575	NA	NA	NA	NA	NA	NA	NA	NA	NA	NA	NA	NA	NA	NA	4.48055776047607	NA	NA	NA	NA	NA	4.08789877439605	NA	NA
1616	USA300HOU_RS11420	NA	NA	NA	NA	NA	NA	NA	NA	NA	NA	NA	NA	NA	NA	-1.07105929790982	NA	-1.16455981831683	NA	NA	NA	NA	NA	NA
1617	USA300HOU_RS11855	NA	NA	NA	NA	NA	NA	NA	NA	NA	NA	NA	NA	NA	NA	1.11445311497137	NA	NA	NA	NA	1.30974474390245	NA	NA	1.04693235569222
1618	USA300HOU_RS12210	NA	NA	NA	NA	NA	NA	NA	NA	NA	NA	NA	NA	NA	NA	1.31702647675566	1.12358984067852	1.12611873143087	NA	NA	NA	1.12371201488715	NA	NA
1619	USA300HOU_RS12620	NA	NA	NA	NA	NA	NA	NA	NA	NA	NA	NA	NA	NA	NA	-1.18958858888216	NA	NA	-1.12260213541605	NA	-1.00731893477047	NA	NA	NA
1620	USA300HOU_RS13445	NA	NA	NA	NA	NA	NA	NA	NA	NA	NA	NA	NA	NA	NA	4.74634130699753	NA	NA	NA	NA	NA	NA	NA	NA
1621	USA300HOU_RS13465	NA	NA	NA	NA	NA	NA	NA	NA	NA	NA	NA	NA	NA	NA	-1.07321627913983	NA	-1.25732736646325	1.10688522051997	NA	NA	NA	-1.13039895010239	NA
1622	USA300HOU_RS13495	NA	NA	NA	NA	NA	NA	NA	NA	NA	NA	NA	NA	NA	NA	-1.04185160176404	NA	NA	NA	NA	NA	NA	NA	NA
1623	USA300HOU_RS14685	NA	NA	NA	NA	NA	NA	NA	NA	NA	NA	NA	NA	NA	NA	2.09210953852328	NA	NA	1.27545239103365	NA	NA	2.95338366730855	NA	NA
1624	USA300HOU_RS14730	NA	NA	NA	NA	NA	NA	NA	NA	NA	NA	NA	NA	NA	NA	1.20060107088852	1.3178238002936	1.44150717750469	NA	NA	NA	NA	NA	NA
1625	USA300HOU_RS00755	NA	NA	NA	NA	NA	NA	NA	NA	NA	NA	NA	NA	NA	NA	NA	-1.09657989449327	-1.09943650305986	NA	NA	-1.81772661911241	NA	-1.79890940727455	-1.55381978082754
1626	USA300HOU_RS00945	NA	NA	NA	NA	NA	NA	NA	NA	NA	NA	NA	NA	NA	NA	NA	-1.05126061317652	NA	NA	-1.19342883415919	NA	NA	NA	NA
1627	USA300HOU_RS00950	NA	NA	NA	NA	NA	NA	NA	NA	NA	NA	NA	NA	NA	NA	NA	-1.03379939496448	NA	-1.37849516604826	-1.26189601330907	NA	NA	NA	NA
1628	USA300HOU_RS01155	NA	NA	NA	NA	NA	NA	NA	NA	NA	NA	NA	NA	NA	NA	NA	1.2451108848736	NA	-1.49860782914568	NA	NA	NA	NA	NA
1629	USA300HOU_RS02105	NA	NA	NA	NA	NA	NA	NA	NA	NA	NA	NA	NA	NA	NA	NA	-1.12186887930266	NA	NA	NA	NA	NA	NA	NA
1630	USA300HOU_RS07140	NA	NA	NA	NA	NA	NA	NA	NA	NA	NA	NA	NA	NA	NA	NA	-1.16793739001972	-1.19081691317283	NA	-1.25208608197486	-1.19039893719037	NA	-2.41754957843799	-2.58053124443192
1631	USA300HOU_RS07495	NA	NA	NA	NA	NA	NA	NA	NA	NA	NA	NA	NA	NA	NA	NA	1.00284181269802	1.20718465149468	NA	NA	NA	NA	NA	NA
1632	USA300HOU_RS07500	NA	NA	NA	NA	NA	NA	NA	NA	NA	NA	NA	NA	NA	NA	NA	1.07544894906318	1.29986919712232	1.6751003755004	NA	NA	NA	1.10637985708254	1.08955792198135
1633	USA300HOU_RS08290	NA	NA	NA	NA	NA	NA	NA	NA	NA	NA	NA	NA	NA	NA	NA	-1.17058893898378	NA	-1.69068383246016	-1.54343239745682	NA	-1.07178617503316	-1.00132201186997	NA
1634	USA300HOU_RS11470	NA	NA	NA	NA	NA	NA	NA	NA	NA	NA	NA	NA	NA	NA	NA	1.00691683305391	1.0567635699706	-1.45712310073309	NA	NA	NA	NA	NA
1635	USA300HOU_RS14430	NA	NA	NA	NA	NA	NA	NA	NA	NA	NA	NA	NA	NA	NA	NA	-1.29465244256458	NA	1.4404312618143	NA	NA	NA	NA	NA
1636	USA300HOU_RS00300	NA	NA	NA	NA	NA	NA	NA	NA	NA	NA	NA	NA	NA	NA	NA	NA	-1.0566985260617	NA	NA	NA	NA	NA	NA
1637	USA300HOU_RS02160	NA	NA	NA	NA	NA	NA	NA	NA	NA	NA	NA	NA	NA	NA	NA	NA	-1.31707357594473	1.46510715511532	NA	NA	NA	NA	NA
1638	USA300HOU_RS03290	NA	NA	NA	NA	NA	NA	NA	NA	NA	NA	NA	NA	NA	NA	NA	NA	-1.01889674040687	NA	NA	NA	NA	NA	NA
1639	USA300HOU_RS03685	NA	NA	NA	NA	NA	NA	NA	NA	NA	NA	NA	NA	NA	NA	NA	NA	-1.06861478940237	-1.47649858753734	NA	NA	NA	NA	NA
1640	USA300HOU_RS04060	NA	NA	NA	NA	NA	NA	NA	NA	NA	NA	NA	NA	NA	NA	NA	NA	-1.45724902112769	NA	NA	NA	NA	NA	NA
1641	USA300HOU_RS05435	NA	NA	NA	NA	NA	NA	NA	NA	NA	NA	NA	NA	NA	NA	NA	NA	-1.3948152373445	NA	NA	NA	NA	NA	NA
1642	USA300HOU_RS05485	NA	NA	NA	NA	NA	NA	NA	NA	NA	NA	NA	NA	NA	NA	NA	NA	-1.00732369430662	NA	NA	-2.30340561804439	NA	-1.31658045905878	-1.28229970795104
1643	USA300HOU_RS05570	NA	NA	NA	NA	NA	NA	NA	NA	NA	NA	NA	NA	NA	NA	NA	NA	1.04202792673172	NA	NA	NA	NA	NA	NA
1644	USA300HOU_RS05820	NA	NA	NA	NA	NA	NA	NA	NA	NA	NA	NA	NA	NA	NA	NA	NA	-1.31286989131359	1.62602750100791	1.2047370107983	NA	NA	NA	NA
1645	USA300HOU_RS05985	NA	NA	NA	NA	NA	NA	NA	NA	NA	NA	NA	NA	NA	NA	NA	NA	-1.03201116369813	1.22068612032316	NA	NA	NA	NA	NA
1646	USA300HOU_RS06675	NA	NA	NA	NA	NA	NA	NA	NA	NA	NA	NA	NA	NA	NA	NA	NA	-2.91376747449674	2.17284051233646	NA	NA	NA	NA	NA
1647	USA300HOU_RS08740	NA	NA	NA	NA	NA	NA	NA	NA	NA	NA	NA	NA	NA	NA	NA	NA	-1.16958123583515	NA	NA	NA	NA	NA	NA
1648	USA300HOU_RS09410	NA	NA	NA	NA	NA	NA	NA	NA	NA	NA	NA	NA	NA	NA	NA	NA	-1.43586688589149	1.47781586678806	NA	NA	1.17311443147665	NA	NA
1649	USA300HOU_RS11515	NA	NA	NA	NA	NA	NA	NA	NA	NA	NA	NA	NA	NA	NA	NA	NA	1.05156107183313	1.67833296478312	NA	NA	NA	NA	NA
1650	USA300HOU_RS13685	NA	NA	NA	NA	NA	NA	NA	NA	NA	NA	NA	NA	NA	NA	NA	NA	1.49186217168578	NA	NA	1.10252191366105	NA	NA	1.25346598426546
1651	USA300HOU_RS14145	NA	NA	NA	NA	NA	NA	NA	NA	NA	NA	NA	NA	NA	NA	NA	NA	-1.09363455286046	-1.16021132405745	NA	NA	NA	-1.41058121722578	NA
1652	USA300HOU_RS15105	NA	NA	NA	NA	NA	NA	NA	NA	NA	NA	NA	NA	NA	NA	NA	NA	-1.50223993727447	NA	NA	NA	NA	NA	NA
1653	USA300HOU_RS00045	NA	NA	NA	NA	NA	NA	NA	NA	NA	NA	NA	NA	NA	NA	NA	NA	NA	-1.07015756333142	NA	-1.21720110951618	NA	-1.17679106854872	-1.16176224897616
1654	USA300HOU_RS00140	NA	NA	NA	NA	NA	NA	NA	NA	NA	NA	NA	NA	NA	NA	NA	NA	NA	-2.13269145912492	NA	NA	NA	NA	NA
1655	USA300HOU_RS00165	NA	NA	NA	NA	NA	NA	NA	NA	NA	NA	NA	NA	NA	NA	NA	NA	NA	1.54819913302364	NA	NA	NA	NA	NA
1656	USA300HOU_RS00200	NA	NA	NA	NA	NA	NA	NA	NA	NA	NA	NA	NA	NA	NA	NA	NA	NA	2.19901900918935	NA	NA	NA	NA	NA
1657	USA300HOU_RS00220	NA	NA	NA	NA	NA	NA	NA	NA	NA	NA	NA	NA	NA	NA	NA	NA	NA	1.15959802836891	NA	NA	NA	NA	NA
1658	USA300HOU_RS00235	NA	NA	NA	NA	NA	NA	NA	NA	NA	NA	NA	NA	NA	NA	NA	NA	NA	3.14036770339705	NA	NA	NA	NA	NA
1659	USA300HOU_RS00285	NA	NA	NA	NA	NA	NA	NA	NA	NA	NA	NA	NA	NA	NA	NA	NA	NA	1.71115857342793	NA	NA	NA	NA	NA
1660	USA300HOU_RS00320	NA	NA	NA	NA	NA	NA	NA	NA	NA	NA	NA	NA	NA	NA	NA	NA	NA	1.0250765046594	NA	NA	NA	NA	NA
1661	USA300HOU_RS00360	NA	NA	NA	NA	NA	NA	NA	NA	NA	NA	NA	NA	NA	NA	NA	NA	NA	-1.17235832505926	NA	NA	NA	NA	NA
1662	USA300HOU_RS00365	NA	NA	NA	NA	NA	NA	NA	NA	NA	NA	NA	NA	NA	NA	NA	NA	NA	-1.39999971854537	NA	NA	NA	NA	NA
1663	USA300HOU_RS00370	NA	NA	NA	NA	NA	NA	NA	NA	NA	NA	NA	NA	NA	NA	NA	NA	NA	-2.17606758449849	NA	NA	NA	NA	NA
1664	USA300HOU_RS00375	NA	NA	NA	NA	NA	NA	NA	NA	NA	NA	NA	NA	NA	NA	NA	NA	NA	-1.39850834514153	NA	NA	NA	NA	NA
1665	USA300HOU_RS00415	NA	NA	NA	NA	NA	NA	NA	NA	NA	NA	NA	NA	NA	NA	NA	NA	NA	-1.01139739934074	NA	NA	NA	NA	NA
1666	USA300HOU_RS00425	NA	NA	NA	NA	NA	NA	NA	NA	NA	NA	NA	NA	NA	NA	NA	NA	NA	1.15780881216658	NA	NA	NA	NA	NA
1667	USA300HOU_RS00435	NA	NA	NA	NA	NA	NA	NA	NA	NA	NA	NA	NA	NA	NA	NA	NA	NA	-1.08981786849139	NA	NA	NA	NA	NA
1668	USA300HOU_RS00490	NA	NA	NA	NA	NA	NA	NA	NA	NA	NA	NA	NA	NA	NA	NA	NA	NA	1.28093372328387	NA	-1.01099808257122	NA	NA	NA
1669	USA300HOU_RS00710	NA	NA	NA	NA	NA	NA	NA	NA	NA	NA	NA	NA	NA	NA	NA	NA	NA	-1.24280934409808	NA	NA	NA	NA	NA
1670	USA300HOU_RS00730	NA	NA	NA	NA	NA	NA	NA	NA	NA	NA	NA	NA	NA	NA	NA	NA	NA	-1.65654465386105	NA	NA	NA	NA	NA
1671	USA300HOU_RS00775	NA	NA	NA	NA	NA	NA	NA	NA	NA	NA	NA	NA	NA	NA	NA	NA	NA	2.89902881182318	NA	3.02497862204676	NA	NA	NA
1672	USA300HOU_RS00865	NA	NA	NA	NA	NA	NA	NA	NA	NA	NA	NA	NA	NA	NA	NA	NA	NA	-1.30345434003054	NA	NA	NA	NA	NA
1673	USA300HOU_RS01035	NA	NA	NA	NA	NA	NA	NA	NA	NA	NA	NA	NA	NA	NA	NA	NA	NA	1.26982302958734	NA	NA	NA	NA	NA
1674	USA300HOU_RS01070	NA	NA	NA	NA	NA	NA	NA	NA	NA	NA	NA	NA	NA	NA	NA	NA	NA	1.04111551136874	NA	NA	NA	NA	NA
1675	USA300HOU_RS01205	NA	NA	NA	NA	NA	NA	NA	NA	NA	NA	NA	NA	NA	NA	NA	NA	NA	-1.1269779632388	NA	-1.68839134181793	NA	NA	NA
1676	USA300HOU_RS01325	NA	NA	NA	NA	NA	NA	NA	NA	NA	NA	NA	NA	NA	NA	NA	NA	NA	-1.43619110912521	NA	NA	NA	NA	NA
1677	USA300HOU_RS01415	NA	NA	NA	NA	NA	NA	NA	NA	NA	NA	NA	NA	NA	NA	NA	NA	NA	-1.59633319678523	NA	NA	NA	NA	NA
1678	USA300HOU_RS01850	NA	NA	NA	NA	NA	NA	NA	NA	NA	NA	NA	NA	NA	NA	NA	NA	NA	-1.92973051481235	NA	NA	NA	NA	NA
1679	USA300HOU_RS01865	NA	NA	NA	NA	NA	NA	NA	NA	NA	NA	NA	NA	NA	NA	NA	NA	NA	1.69752386676975	NA	NA	NA	NA	NA
1680	USA300HOU_RS02000	NA	NA	NA	NA	NA	NA	NA	NA	NA	NA	NA	NA	NA	NA	NA	NA	NA	1.54882654759829	NA	NA	1.00814844678858	NA	NA
1681	USA300HOU_RS02040	NA	NA	NA	NA	NA	NA	NA	NA	NA	NA	NA	NA	NA	NA	NA	NA	NA	-2.28067699357894	NA	NA	NA	NA	NA
1682	USA300HOU_RS02080	NA	NA	NA	NA	NA	NA	NA	NA	NA	NA	NA	NA	NA	NA	NA	NA	NA	1.38033253304548	NA	NA	NA	NA	NA
1683	USA300HOU_RS02100	NA	NA	NA	NA	NA	NA	NA	NA	NA	NA	NA	NA	NA	NA	NA	NA	NA	-1.72503154050661	NA	NA	NA	NA	NA
1684	USA300HOU_RS02110	NA	NA	NA	NA	NA	NA	NA	NA	NA	NA	NA	NA	NA	NA	NA	NA	NA	1.36975450242122	NA	NA	NA	NA	NA
1685	USA300HOU_RS02125	NA	NA	NA	NA	NA	NA	NA	NA	NA	NA	NA	NA	NA	NA	NA	NA	NA	2.28454834840446	NA	NA	NA	NA	NA
1686	USA300HOU_RS02140	NA	NA	NA	NA	NA	NA	NA	NA	NA	NA	NA	NA	NA	NA	NA	NA	NA	1.42373954819955	NA	NA	NA	NA	NA
1687	USA300HOU_RS02145	NA	NA	NA	NA	NA	NA	NA	NA	NA	NA	NA	NA	NA	NA	NA	NA	NA	1.23047193593727	NA	1.2102982550387	NA	1.03229285148493	1.23492451420166
1688	USA300HOU_RS02155	NA	NA	NA	NA	NA	NA	NA	NA	NA	NA	NA	NA	NA	NA	NA	NA	NA	1.39639773298616	NA	NA	NA	NA	NA
1689	USA300HOU_RS02215	NA	NA	NA	NA	NA	NA	NA	NA	NA	NA	NA	NA	NA	NA	NA	NA	NA	1.14019561517413	NA	NA	NA	NA	NA
1690	USA300HOU_RS02350	NA	NA	NA	NA	NA	NA	NA	NA	NA	NA	NA	NA	NA	NA	NA	NA	NA	1.30157767399503	NA	NA	NA	NA	NA
1691	USA300HOU_RS02355	NA	NA	NA	NA	NA	NA	NA	NA	NA	NA	NA	NA	NA	NA	NA	NA	NA	1.27893594091895	NA	NA	NA	NA	NA
1692	USA300HOU_RS02475	NA	NA	NA	NA	NA	NA	NA	NA	NA	NA	NA	NA	NA	NA	NA	NA	NA	1.34678499353442	NA	NA	NA	NA	NA
1693	USA300HOU_RS02495	NA	NA	NA	NA	NA	NA	NA	NA	NA	NA	NA	NA	NA	NA	NA	NA	NA	-1.11755016469539	NA	-1.00233576026636	NA	NA	NA
1694	USA300HOU_RS02530	NA	NA	NA	NA	NA	NA	NA	NA	NA	NA	NA	NA	NA	NA	NA	NA	NA	1.41469538020281	NA	NA	NA	NA	NA
1695	USA300HOU_RS02535	NA	NA	NA	NA	NA	NA	NA	NA	NA	NA	NA	NA	NA	NA	NA	NA	NA	1.41614200992349	NA	NA	NA	NA	NA
1696	USA300HOU_RS02585	NA	NA	NA	NA	NA	NA	NA	NA	NA	NA	NA	NA	NA	NA	NA	NA	NA	1.58876999230544	NA	NA	NA	1.04182703217788	NA
1697	USA300HOU_RS02595	NA	NA	NA	NA	NA	NA	NA	NA	NA	NA	NA	NA	NA	NA	NA	NA	NA	2.39506656500028	NA	1.24899417913609	NA	NA	NA
1698	USA300HOU_RS02755	NA	NA	NA	NA	NA	NA	NA	NA	NA	NA	NA	NA	NA	NA	NA	NA	NA	-1.71085652806571	NA	NA	NA	NA	NA
1699	USA300HOU_RS02795	NA	NA	NA	NA	NA	NA	NA	NA	NA	NA	NA	NA	NA	NA	NA	NA	NA	-1.50070124030608	NA	NA	NA	NA	NA
1700	USA300HOU_RS02850	NA	NA	NA	NA	NA	NA	NA	NA	NA	NA	NA	NA	NA	NA	NA	NA	NA	-1.25683984467972	NA	-1.10741065265483	NA	NA	NA
1701	USA300HOU_RS02855	NA	NA	NA	NA	NA	NA	NA	NA	NA	NA	NA	NA	NA	NA	NA	NA	NA	-1.67668015443261	NA	-1.12668797469442	NA	NA	NA
1702	USA300HOU_RS02945	NA	NA	NA	NA	NA	NA	NA	NA	NA	NA	NA	NA	NA	NA	NA	NA	NA	-1.24560061997359	NA	-1.18200105842635	NA	NA	NA
1703	USA300HOU_RS02975	NA	NA	NA	NA	NA	NA	NA	NA	NA	NA	NA	NA	NA	NA	NA	NA	NA	-1.18096701011614	NA	NA	NA	NA	NA
1704	USA300HOU_RS03040	NA	NA	NA	NA	NA	NA	NA	NA	NA	NA	NA	NA	NA	NA	NA	NA	NA	-1.51688076094177	NA	-1.01630487320625	NA	NA	NA
1705	USA300HOU_RS03045	NA	NA	NA	NA	NA	NA	NA	NA	NA	NA	NA	NA	NA	NA	NA	NA	NA	-2.67776527304914	NA	-1.23246220688647	NA	NA	NA
1706	USA300HOU_RS03075	NA	NA	NA	NA	NA	NA	NA	NA	NA	NA	NA	NA	NA	NA	NA	NA	NA	-1.67542003314375	NA	NA	NA	NA	NA
1707	USA300HOU_RS03105	NA	NA	NA	NA	NA	NA	NA	NA	NA	NA	NA	NA	NA	NA	NA	NA	NA	-1.03920611955438	NA	NA	NA	NA	NA
1708	USA300HOU_RS03110	NA	NA	NA	NA	NA	NA	NA	NA	NA	NA	NA	NA	NA	NA	NA	NA	NA	-1.76429982291124	NA	-1.36375905503958	NA	NA	NA
1709	USA300HOU_RS03170	NA	NA	NA	NA	NA	NA	NA	NA	NA	NA	NA	NA	NA	NA	NA	NA	NA	1.30123497444617	NA	NA	NA	NA	NA
1710	USA300HOU_RS03210	NA	NA	NA	NA	NA	NA	NA	NA	NA	NA	NA	NA	NA	NA	NA	NA	NA	1.70808537258725	NA	NA	NA	NA	NA
1711	USA300HOU_RS03245	NA	NA	NA	NA	NA	NA	NA	NA	NA	NA	NA	NA	NA	NA	NA	NA	NA	1.20670374769076	NA	NA	NA	NA	NA
1712	USA300HOU_RS03260	NA	NA	NA	NA	NA	NA	NA	NA	NA	NA	NA	NA	NA	NA	NA	NA	NA	1.07244664970445	1.05507968024294	NA	NA	NA	NA
1713	USA300HOU_RS03265	NA	NA	NA	NA	NA	NA	NA	NA	NA	NA	NA	NA	NA	NA	NA	NA	NA	1.9908931633798	NA	NA	NA	NA	NA
1714	USA300HOU_RS03335	NA	NA	NA	NA	NA	NA	NA	NA	NA	NA	NA	NA	NA	NA	NA	NA	NA	1.00663449474835	NA	NA	NA	NA	NA
1715	USA300HOU_RS03390	NA	NA	NA	NA	NA	NA	NA	NA	NA	NA	NA	NA	NA	NA	NA	NA	NA	1.49066846987619	NA	1.26885315649514	NA	NA	NA
1716	USA300HOU_RS03545	NA	NA	NA	NA	NA	NA	NA	NA	NA	NA	NA	NA	NA	NA	NA	NA	NA	5.02769399565465	NA	NA	NA	NA	NA
1717	USA300HOU_RS03555	NA	NA	NA	NA	NA	NA	NA	NA	NA	NA	NA	NA	NA	NA	NA	NA	NA	-1.19357207441307	-1.07320715107781	NA	NA	NA	NA
1718	USA300HOU_RS03775	NA	NA	NA	NA	NA	NA	NA	NA	NA	NA	NA	NA	NA	NA	NA	NA	NA	-1.28953077781742	NA	NA	NA	NA	NA
1719	USA300HOU_RS03865	NA	NA	NA	NA	NA	NA	NA	NA	NA	NA	NA	NA	NA	NA	NA	NA	NA	2.12346147774578	NA	NA	NA	NA	NA
1720	USA300HOU_RS03870	NA	NA	NA	NA	NA	NA	NA	NA	NA	NA	NA	NA	NA	NA	NA	NA	NA	1.40480880781869	NA	NA	NA	NA	NA
1721	USA300HOU_RS03895	NA	NA	NA	NA	NA	NA	NA	NA	NA	NA	NA	NA	NA	NA	NA	NA	NA	1.30393009485634	NA	NA	NA	NA	NA
1722	USA300HOU_RS03905	NA	NA	NA	NA	NA	NA	NA	NA	NA	NA	NA	NA	NA	NA	NA	NA	NA	1.06788667107403	NA	1.07744957975716	NA	NA	NA
1723	USA300HOU_RS04020	NA	NA	NA	NA	NA	NA	NA	NA	NA	NA	NA	NA	NA	NA	NA	NA	NA	-1.0433770887725	NA	NA	NA	NA	NA
1724	USA300HOU_RS04040	NA	NA	NA	NA	NA	NA	NA	NA	NA	NA	NA	NA	NA	NA	NA	NA	NA	1.38295731014545	NA	NA	NA	1.22137000395336	1.04049779260472
1725	USA300HOU_RS04165	NA	NA	NA	NA	NA	NA	NA	NA	NA	NA	NA	NA	NA	NA	NA	NA	NA	-1.18521699439961	NA	NA	NA	NA	NA
1726	USA300HOU_RS04265	NA	NA	NA	NA	NA	NA	NA	NA	NA	NA	NA	NA	NA	NA	NA	NA	NA	1.02851428113364	NA	NA	NA	NA	NA
1727	USA300HOU_RS04520	NA	NA	NA	NA	NA	NA	NA	NA	NA	NA	NA	NA	NA	NA	NA	NA	NA	-1.67396838619893	NA	NA	-1.04132882692795	NA	NA
1728	USA300HOU_RS04525	NA	NA	NA	NA	NA	NA	NA	NA	NA	NA	NA	NA	NA	NA	NA	NA	NA	-1.83876069327665	NA	NA	NA	NA	NA
1729	USA300HOU_RS04575	NA	NA	NA	NA	NA	NA	NA	NA	NA	NA	NA	NA	NA	NA	NA	NA	NA	-1.13907966686263	NA	NA	NA	NA	NA
1730	USA300HOU_RS04955	NA	NA	NA	NA	NA	NA	NA	NA	NA	NA	NA	NA	NA	NA	NA	NA	NA	1.66323271175366	NA	NA	NA	NA	NA
1731	USA300HOU_RS05050	NA	NA	NA	NA	NA	NA	NA	NA	NA	NA	NA	NA	NA	NA	NA	NA	NA	1.21645059853136	NA	NA	NA	NA	NA
1732	USA300HOU_RS05170	NA	NA	NA	NA	NA	NA	NA	NA	NA	NA	NA	NA	NA	NA	NA	NA	NA	1.92284585547155	NA	1.69922336986108	NA	NA	NA
1733	USA300HOU_RS05195	NA	NA	NA	NA	NA	NA	NA	NA	NA	NA	NA	NA	NA	NA	NA	NA	NA	-1.24149814532151	NA	NA	NA	NA	NA
1734	USA300HOU_RS05395	NA	NA	NA	NA	NA	NA	NA	NA	NA	NA	NA	NA	NA	NA	NA	NA	NA	-1.76757646257635	NA	NA	NA	NA	NA
1735	USA300HOU_RS05400	NA	NA	NA	NA	NA	NA	NA	NA	NA	NA	NA	NA	NA	NA	NA	NA	NA	-1.49822807683525	NA	NA	NA	NA	NA
1736	USA300HOU_RS05455	NA	NA	NA	NA	NA	NA	NA	NA	NA	NA	NA	NA	NA	NA	NA	NA	NA	-1.754904113083	NA	NA	NA	NA	NA
1737	USA300HOU_RS05460	NA	NA	NA	NA	NA	NA	NA	NA	NA	NA	NA	NA	NA	NA	NA	NA	NA	-1.03223652792251	NA	NA	NA	NA	NA
1738	USA300HOU_RS05465	NA	NA	NA	NA	NA	NA	NA	NA	NA	NA	NA	NA	NA	NA	NA	NA	NA	-1.00146081975825	NA	NA	NA	NA	NA
1739	USA300HOU_RS05470	NA	NA	NA	NA	NA	NA	NA	NA	NA	NA	NA	NA	NA	NA	NA	NA	NA	-1.33525517609942	NA	NA	NA	NA	NA
1740	USA300HOU_RS05550	NA	NA	NA	NA	NA	NA	NA	NA	NA	NA	NA	NA	NA	NA	NA	NA	NA	1.72711753250077	1.16617352412825	1.31887613864526	NA	NA	NA
1741	USA300HOU_RS05580	NA	NA	NA	NA	NA	NA	NA	NA	NA	NA	NA	NA	NA	NA	NA	NA	NA	4.76118434886669	NA	NA	NA	NA	NA
1742	USA300HOU_RS05585	NA	NA	NA	NA	NA	NA	NA	NA	NA	NA	NA	NA	NA	NA	NA	NA	NA	1.43960428615303	NA	1.40723031391492	NA	NA	1.09264867155773
1743	USA300HOU_RS05595	NA	NA	NA	NA	NA	NA	NA	NA	NA	NA	NA	NA	NA	NA	NA	NA	NA	-1.22336901731257	NA	NA	NA	1.03258838759857	NA
1744	USA300HOU_RS05700	NA	NA	NA	NA	NA	NA	NA	NA	NA	NA	NA	NA	NA	NA	NA	NA	NA	-2.56727476722395	NA	NA	NA	NA	NA
1745	USA300HOU_RS05710	NA	NA	NA	NA	NA	NA	NA	NA	NA	NA	NA	NA	NA	NA	NA	NA	NA	1.54572345162463	NA	NA	NA	NA	NA
1746	USA300HOU_RS05725	NA	NA	NA	NA	NA	NA	NA	NA	NA	NA	NA	NA	NA	NA	NA	NA	NA	1.40667606179577	NA	1.19369761264757	NA	1.27634813934209	1.11361788095988
1747	USA300HOU_RS05735	NA	NA	NA	NA	NA	NA	NA	NA	NA	NA	NA	NA	NA	NA	NA	NA	NA	-1.38553366620107	-1.10270855514783	NA	NA	NA	NA
1748	USA300HOU_RS05815	NA	NA	NA	NA	NA	NA	NA	NA	NA	NA	NA	NA	NA	NA	NA	NA	NA	3.26462441038821	NA	NA	NA	NA	NA
1749	USA300HOU_RS05940	NA	NA	NA	NA	NA	NA	NA	NA	NA	NA	NA	NA	NA	NA	NA	NA	NA	1.18715639379774	NA	NA	NA	NA	NA
1750	USA300HOU_RS05970	NA	NA	NA	NA	NA	NA	NA	NA	NA	NA	NA	NA	NA	NA	NA	NA	NA	1.21026136797683	NA	NA	NA	1.03775602047679	NA
1751	USA300HOU_RS05995	NA	NA	NA	NA	NA	NA	NA	NA	NA	NA	NA	NA	NA	NA	NA	NA	NA	-1.2074655090029	NA	-1.03142706317605	NA	NA	NA
1752	USA300HOU_RS06075	NA	NA	NA	NA	NA	NA	NA	NA	NA	NA	NA	NA	NA	NA	NA	NA	NA	1.64072316151459	NA	NA	NA	NA	NA
1753	USA300HOU_RS06120	NA	NA	NA	NA	NA	NA	NA	NA	NA	NA	NA	NA	NA	NA	NA	NA	NA	-1.0160719782684	NA	-1.70768612922542	NA	NA	NA
1754	USA300HOU_RS06285	NA	NA	NA	NA	NA	NA	NA	NA	NA	NA	NA	NA	NA	NA	NA	NA	NA	1.15323526151109	NA	NA	NA	NA	NA
1755	USA300HOU_RS06305	NA	NA	NA	NA	NA	NA	NA	NA	NA	NA	NA	NA	NA	NA	NA	NA	NA	-1.20134203230457	NA	NA	NA	NA	NA
1756	USA300HOU_RS06310	NA	NA	NA	NA	NA	NA	NA	NA	NA	NA	NA	NA	NA	NA	NA	NA	NA	-1.03612787299858	NA	NA	NA	NA	NA
1757	USA300HOU_RS06345	NA	NA	NA	NA	NA	NA	NA	NA	NA	NA	NA	NA	NA	NA	NA	NA	NA	-2.10555641560747	NA	-1.11920498412314	NA	NA	NA
1758	USA300HOU_RS06455	NA	NA	NA	NA	NA	NA	NA	NA	NA	NA	NA	NA	NA	NA	NA	NA	NA	1.17375476894686	NA	NA	NA	NA	NA
1759	USA300HOU_RS06460	NA	NA	NA	NA	NA	NA	NA	NA	NA	NA	NA	NA	NA	NA	NA	NA	NA	1.21726634451664	NA	NA	NA	NA	NA
1760	USA300HOU_RS06515	NA	NA	NA	NA	NA	NA	NA	NA	NA	NA	NA	NA	NA	NA	NA	NA	NA	1.44094628568515	NA	NA	NA	NA	NA
1761	USA300HOU_RS06520	NA	NA	NA	NA	NA	NA	NA	NA	NA	NA	NA	NA	NA	NA	NA	NA	NA	1.77213285327985	NA	NA	NA	NA	NA
1762	USA300HOU_RS06630	NA	NA	NA	NA	NA	NA	NA	NA	NA	NA	NA	NA	NA	NA	NA	NA	NA	4.36574364649783	NA	NA	NA	NA	NA
1763	USA300HOU_RS06860	NA	NA	NA	NA	NA	NA	NA	NA	NA	NA	NA	NA	NA	NA	NA	NA	NA	2.10255958885772	NA	NA	NA	NA	NA
1764	USA300HOU_RS06865	NA	NA	NA	NA	NA	NA	NA	NA	NA	NA	NA	NA	NA	NA	NA	NA	NA	1.02965179712527	NA	NA	NA	NA	NA
1765	USA300HOU_RS06890	NA	NA	NA	NA	NA	NA	NA	NA	NA	NA	NA	NA	NA	NA	NA	NA	NA	-1.22639970920803	NA	NA	NA	NA	NA
1766	USA300HOU_RS06905	NA	NA	NA	NA	NA	NA	NA	NA	NA	NA	NA	NA	NA	NA	NA	NA	NA	1.21057851020352	NA	NA	NA	NA	NA
1767	USA300HOU_RS07200	NA	NA	NA	NA	NA	NA	NA	NA	NA	NA	NA	NA	NA	NA	NA	NA	NA	-1.0933260402789	NA	NA	NA	NA	NA
1768	USA300HOU_RS07300	NA	NA	NA	NA	NA	NA	NA	NA	NA	NA	NA	NA	NA	NA	NA	NA	NA	-2.35606535950119	NA	NA	NA	NA	NA
1769	USA300HOU_RS07310	NA	NA	NA	NA	NA	NA	NA	NA	NA	NA	NA	NA	NA	NA	NA	NA	NA	-1.61263017682938	NA	NA	NA	NA	NA
1770	USA300HOU_RS07315	NA	NA	NA	NA	NA	NA	NA	NA	NA	NA	NA	NA	NA	NA	NA	NA	NA	1.37712442745624	NA	NA	NA	NA	NA
1771	USA300HOU_RS07440	NA	NA	NA	NA	NA	NA	NA	NA	NA	NA	NA	NA	NA	NA	NA	NA	NA	-1.23221186605317	NA	NA	NA	NA	NA
1772	USA300HOU_RS07515	NA	NA	NA	NA	NA	NA	NA	NA	NA	NA	NA	NA	NA	NA	NA	NA	NA	-1.27111840208943	NA	NA	NA	NA	NA
1773	USA300HOU_RS07680	NA	NA	NA	NA	NA	NA	NA	NA	NA	NA	NA	NA	NA	NA	NA	NA	NA	1.52036637531546	NA	NA	NA	NA	NA
1774	USA300HOU_RS07980	NA	NA	NA	NA	NA	NA	NA	NA	NA	NA	NA	NA	NA	NA	NA	NA	NA	-1.21450975358003	NA	NA	NA	NA	NA
1775	USA300HOU_RS08030	NA	NA	NA	NA	NA	NA	NA	NA	NA	NA	NA	NA	NA	NA	NA	NA	NA	1.17308367144506	NA	1.50239245297906	NA	1.07967255850609	1.01186810974516
1776	USA300HOU_RS08130	NA	NA	NA	NA	NA	NA	NA	NA	NA	NA	NA	NA	NA	NA	NA	NA	NA	-1.20640983693635	NA	NA	NA	NA	NA
1777	USA300HOU_RS08140	NA	NA	NA	NA	NA	NA	NA	NA	NA	NA	NA	NA	NA	NA	NA	NA	NA	-1.27488043084422	NA	NA	NA	NA	NA
1778	USA300HOU_RS08145	NA	NA	NA	NA	NA	NA	NA	NA	NA	NA	NA	NA	NA	NA	NA	NA	NA	-1.29321237662517	NA	NA	NA	NA	NA
1779	USA300HOU_RS08160	NA	NA	NA	NA	NA	NA	NA	NA	NA	NA	NA	NA	NA	NA	NA	NA	NA	-2.43895717379442	NA	NA	NA	NA	NA
1780	USA300HOU_RS08230	NA	NA	NA	NA	NA	NA	NA	NA	NA	NA	NA	NA	NA	NA	NA	NA	NA	3.6673041089606	NA	NA	NA	NA	NA
1781	USA300HOU_RS08335	NA	NA	NA	NA	NA	NA	NA	NA	NA	NA	NA	NA	NA	NA	NA	NA	NA	-1.30504155202645	NA	NA	NA	NA	NA
1782	USA300HOU_RS08345	NA	NA	NA	NA	NA	NA	NA	NA	NA	NA	NA	NA	NA	NA	NA	NA	NA	1.08391934664088	NA	1.7324859953556	NA	1.00122140527574	1.08710567140742
1783	USA300HOU_RS08385	NA	NA	NA	NA	NA	NA	NA	NA	NA	NA	NA	NA	NA	NA	NA	NA	NA	1.0502804702347	1.01464019951913	1.48540945805028	NA	1.08035431443135	NA
1784	USA300HOU_RS08475	NA	NA	NA	NA	NA	NA	NA	NA	NA	NA	NA	NA	NA	NA	NA	NA	NA	1.05797917632635	NA	NA	NA	NA	NA
1785	USA300HOU_RS08480	NA	NA	NA	NA	NA	NA	NA	NA	NA	NA	NA	NA	NA	NA	NA	NA	NA	1.4034488800967	NA	1.01389802354051	NA	NA	NA
1786	USA300HOU_RS08490	NA	NA	NA	NA	NA	NA	NA	NA	NA	NA	NA	NA	NA	NA	NA	NA	NA	-1.26726938595217	NA	NA	NA	NA	NA
1787	USA300HOU_RS08505	NA	NA	NA	NA	NA	NA	NA	NA	NA	NA	NA	NA	NA	NA	NA	NA	NA	-1.1002185978957	NA	NA	NA	NA	NA
1788	USA300HOU_RS08615	NA	NA	NA	NA	NA	NA	NA	NA	NA	NA	NA	NA	NA	NA	NA	NA	NA	-1.08823859139516	NA	NA	NA	NA	NA
1789	USA300HOU_RS08640	NA	NA	NA	NA	NA	NA	NA	NA	NA	NA	NA	NA	NA	NA	NA	NA	NA	-1.23707948684668	-1.38275110739682	-1.12571907090524	NA	NA	NA
1790	USA300HOU_RS08705	NA	NA	NA	NA	NA	NA	NA	NA	NA	NA	NA	NA	NA	NA	NA	NA	NA	-1.02048230282284	NA	-1.13083272065293	NA	NA	NA
1791	USA300HOU_RS08805	NA	NA	NA	NA	NA	NA	NA	NA	NA	NA	NA	NA	NA	NA	NA	NA	NA	-1.1412359364305	NA	-1.11698736324111	NA	NA	NA
1792	USA300HOU_RS08915	NA	NA	NA	NA	NA	NA	NA	NA	NA	NA	NA	NA	NA	NA	NA	NA	NA	-1.14735469825607	NA	NA	NA	NA	NA
1793	USA300HOU_RS08960	NA	NA	NA	NA	NA	NA	NA	NA	NA	NA	NA	NA	NA	NA	NA	NA	NA	2.05285973942246	NA	NA	NA	NA	NA
1794	USA300HOU_RS09330	NA	NA	NA	NA	NA	NA	NA	NA	NA	NA	NA	NA	NA	NA	NA	NA	NA	-1.31890710920576	NA	NA	NA	NA	NA
1795	USA300HOU_RS09380	NA	NA	NA	NA	NA	NA	NA	NA	NA	NA	NA	NA	NA	NA	NA	NA	NA	-1.14640925970972	-2.43745590754546	NA	-1.64274184712359	-1.79864856099861	-1.86438484051513
1796	USA300HOU_RS09415	NA	NA	NA	NA	NA	NA	NA	NA	NA	NA	NA	NA	NA	NA	NA	NA	NA	1.02394024516226	NA	NA	NA	NA	NA
1797	USA300HOU_RS09450	NA	NA	NA	NA	NA	NA	NA	NA	NA	NA	NA	NA	NA	NA	NA	NA	NA	1.6399645008835	NA	NA	NA	NA	NA
1798	USA300HOU_RS09465	NA	NA	NA	NA	NA	NA	NA	NA	NA	NA	NA	NA	NA	NA	NA	NA	NA	1.07356857968974	NA	NA	NA	NA	NA
1799	USA300HOU_RS09495	NA	NA	NA	NA	NA	NA	NA	NA	NA	NA	NA	NA	NA	NA	NA	NA	NA	-1.03791871063337	NA	NA	NA	NA	NA
1800	USA300HOU_RS09620	NA	NA	NA	NA	NA	NA	NA	NA	NA	NA	NA	NA	NA	NA	NA	NA	NA	-1.16259430159724	NA	NA	NA	NA	NA
1801	USA300HOU_RS09630	NA	NA	NA	NA	NA	NA	NA	NA	NA	NA	NA	NA	NA	NA	NA	NA	NA	-1.10674269262689	NA	NA	NA	NA	NA
1802	USA300HOU_RS09790	NA	NA	NA	NA	NA	NA	NA	NA	NA	NA	NA	NA	NA	NA	NA	NA	NA	-1.32656192966264	NA	NA	NA	NA	NA
1803	USA300HOU_RS09795	NA	NA	NA	NA	NA	NA	NA	NA	NA	NA	NA	NA	NA	NA	NA	NA	NA	-1.02443361018162	NA	NA	NA	NA	NA
1804	USA300HOU_RS09875	NA	NA	NA	NA	NA	NA	NA	NA	NA	NA	NA	NA	NA	NA	NA	NA	NA	1.33133268179886	NA	NA	NA	NA	NA
1805	USA300HOU_RS09895	NA	NA	NA	NA	NA	NA	NA	NA	NA	NA	NA	NA	NA	NA	NA	NA	NA	1.26203042155904	NA	NA	NA	NA	NA
1806	USA300HOU_RS09920	NA	NA	NA	NA	NA	NA	NA	NA	NA	NA	NA	NA	NA	NA	NA	NA	NA	-1.02265783182271	NA	-1.17350658814872	NA	NA	NA
1807	USA300HOU_RS09935	NA	NA	NA	NA	NA	NA	NA	NA	NA	NA	NA	NA	NA	NA	NA	NA	NA	1.13462376183321	NA	NA	NA	NA	NA
1808	USA300HOU_RS10100	NA	NA	NA	NA	NA	NA	NA	NA	NA	NA	NA	NA	NA	NA	NA	NA	NA	1.06240572199138	NA	2.15193240445915	NA	1.13096082093405	1.34819834743255
1809	USA300HOU_RS10185	NA	NA	NA	NA	NA	NA	NA	NA	NA	NA	NA	NA	NA	NA	NA	NA	NA	-1.10944403164833	NA	-1.45922195498841	NA	NA	NA
1810	USA300HOU_RS10190	NA	NA	NA	NA	NA	NA	NA	NA	NA	NA	NA	NA	NA	NA	NA	NA	NA	-1.37587822081869	NA	NA	NA	NA	NA
1811	USA300HOU_RS10315	NA	NA	NA	NA	NA	NA	NA	NA	NA	NA	NA	NA	NA	NA	NA	NA	NA	-1.15414181232624	NA	NA	NA	NA	NA
1812	USA300HOU_RS10325	NA	NA	NA	NA	NA	NA	NA	NA	NA	NA	NA	NA	NA	NA	NA	NA	NA	-1.19460627206328	NA	NA	NA	NA	NA
1813	USA300HOU_RS10350	NA	NA	NA	NA	NA	NA	NA	NA	NA	NA	NA	NA	NA	NA	NA	NA	NA	-1.15657148623844	NA	NA	NA	NA	NA
1814	USA300HOU_RS10370	NA	NA	NA	NA	NA	NA	NA	NA	NA	NA	NA	NA	NA	NA	NA	NA	NA	2.11832442671498	NA	NA	NA	NA	NA
1815	USA300HOU_RS10380	NA	NA	NA	NA	NA	NA	NA	NA	NA	NA	NA	NA	NA	NA	NA	NA	NA	1.78487852537183	NA	NA	NA	NA	NA
1816	USA300HOU_RS10465	NA	NA	NA	NA	NA	NA	NA	NA	NA	NA	NA	NA	NA	NA	NA	NA	NA	1.52775714317093	NA	NA	NA	NA	NA
1817	USA300HOU_RS10500	NA	NA	NA	NA	NA	NA	NA	NA	NA	NA	NA	NA	NA	NA	NA	NA	NA	-1.24395031310148	NA	NA	NA	NA	NA
1818	USA300HOU_RS10535	NA	NA	NA	NA	NA	NA	NA	NA	NA	NA	NA	NA	NA	NA	NA	NA	NA	5.65166698104896	NA	NA	NA	NA	NA
1819	USA300HOU_RS10925	NA	NA	NA	NA	NA	NA	NA	NA	NA	NA	NA	NA	NA	NA	NA	NA	NA	-1.345303592621	NA	NA	NA	NA	NA
1820	USA300HOU_RS11040	NA	NA	NA	NA	NA	NA	NA	NA	NA	NA	NA	NA	NA	NA	NA	NA	NA	1.0543406282289	NA	NA	NA	NA	NA
1821	USA300HOU_RS11050	NA	NA	NA	NA	NA	NA	NA	NA	NA	NA	NA	NA	NA	NA	NA	NA	NA	1.11279067107326	NA	NA	NA	NA	NA
1822	USA300HOU_RS11135	NA	NA	NA	NA	NA	NA	NA	NA	NA	NA	NA	NA	NA	NA	NA	NA	NA	-1.21585354500555	NA	NA	NA	NA	NA
1823	USA300HOU_RS11210	NA	NA	NA	NA	NA	NA	NA	NA	NA	NA	NA	NA	NA	NA	NA	NA	NA	1.13171225447416	NA	NA	NA	NA	NA
1824	USA300HOU_RS11245	NA	NA	NA	NA	NA	NA	NA	NA	NA	NA	NA	NA	NA	NA	NA	NA	NA	-1.029950316773	NA	NA	NA	NA	NA
1825	USA300HOU_RS11260	NA	NA	NA	NA	NA	NA	NA	NA	NA	NA	NA	NA	NA	NA	NA	NA	NA	1.12186340678559	NA	NA	NA	NA	NA
1826	USA300HOU_RS11335	NA	NA	NA	NA	NA	NA	NA	NA	NA	NA	NA	NA	NA	NA	NA	NA	NA	-1.68660487707096	NA	NA	NA	NA	NA
1827	USA300HOU_RS11340	NA	NA	NA	NA	NA	NA	NA	NA	NA	NA	NA	NA	NA	NA	NA	NA	NA	-1.07487496003337	NA	NA	NA	NA	NA
1828	USA300HOU_RS11375	NA	NA	NA	NA	NA	NA	NA	NA	NA	NA	NA	NA	NA	NA	NA	NA	NA	-1.6388026253572	NA	NA	NA	NA	NA
1829	USA300HOU_RS11390	NA	NA	NA	NA	NA	NA	NA	NA	NA	NA	NA	NA	NA	NA	NA	NA	NA	-1.54741752614135	NA	NA	NA	NA	NA
1830	USA300HOU_RS11395	NA	NA	NA	NA	NA	NA	NA	NA	NA	NA	NA	NA	NA	NA	NA	NA	NA	-1.16193120338759	NA	NA	NA	NA	NA
1831	USA300HOU_RS11745	NA	NA	NA	NA	NA	NA	NA	NA	NA	NA	NA	NA	NA	NA	NA	NA	NA	1.53362066209495	NA	NA	NA	NA	NA
1832	USA300HOU_RS11760	NA	NA	NA	NA	NA	NA	NA	NA	NA	NA	NA	NA	NA	NA	NA	NA	NA	1.07198355309395	NA	NA	NA	NA	NA
1833	USA300HOU_RS11810	NA	NA	NA	NA	NA	NA	NA	NA	NA	NA	NA	NA	NA	NA	NA	NA	NA	-1.32852813365986	NA	NA	NA	NA	NA
1834	USA300HOU_RS11910	NA	NA	NA	NA	NA	NA	NA	NA	NA	NA	NA	NA	NA	NA	NA	NA	NA	3.2022441651704	NA	NA	NA	NA	NA
1835	USA300HOU_RS12000	NA	NA	NA	NA	NA	NA	NA	NA	NA	NA	NA	NA	NA	NA	NA	NA	NA	1.0390797253345	NA	NA	NA	NA	NA
1836	USA300HOU_RS12235	NA	NA	NA	NA	NA	NA	NA	NA	NA	NA	NA	NA	NA	NA	NA	NA	NA	-1.00254069917608	NA	NA	NA	NA	NA
1837	USA300HOU_RS12315	NA	NA	NA	NA	NA	NA	NA	NA	NA	NA	NA	NA	NA	NA	NA	NA	NA	-1.21104253007045	NA	NA	NA	NA	NA
1838	USA300HOU_RS12330	NA	NA	NA	NA	NA	NA	NA	NA	NA	NA	NA	NA	NA	NA	NA	NA	NA	-1.11437480574316	NA	NA	NA	-1.12927655825593	NA
1839	USA300HOU_RS12475	NA	NA	NA	NA	NA	NA	NA	NA	NA	NA	NA	NA	NA	NA	NA	NA	NA	-1.00064336420321	NA	NA	NA	NA	NA
1840	USA300HOU_RS12625	NA	NA	NA	NA	NA	NA	NA	NA	NA	NA	NA	NA	NA	NA	NA	NA	NA	1.73231365570707	NA	NA	NA	NA	NA
1841	USA300HOU_RS12660	NA	NA	NA	NA	NA	NA	NA	NA	NA	NA	NA	NA	NA	NA	NA	NA	NA	1.09128576483502	NA	NA	NA	NA	NA
1842	USA300HOU_RS12825	NA	NA	NA	NA	NA	NA	NA	NA	NA	NA	NA	NA	NA	NA	NA	NA	NA	-1.10092390226451	NA	NA	NA	NA	NA
1843	USA300HOU_RS12995	NA	NA	NA	NA	NA	NA	NA	NA	NA	NA	NA	NA	NA	NA	NA	NA	NA	4.94455259832752	NA	NA	NA	NA	NA
1844	USA300HOU_RS13010	NA	NA	NA	NA	NA	NA	NA	NA	NA	NA	NA	NA	NA	NA	NA	NA	NA	1.6655230086541	NA	NA	NA	NA	NA
1845	USA300HOU_RS13110	NA	NA	NA	NA	NA	NA	NA	NA	NA	NA	NA	NA	NA	NA	NA	NA	NA	1.51251847918927	NA	1.15686244461048	NA	NA	NA
1846	USA300HOU_RS13120	NA	NA	NA	NA	NA	NA	NA	NA	NA	NA	NA	NA	NA	NA	NA	NA	NA	1.27588166863097	NA	NA	NA	NA	NA
1847	USA300HOU_RS13195	NA	NA	NA	NA	NA	NA	NA	NA	NA	NA	NA	NA	NA	NA	NA	NA	NA	-2.27233371181966	NA	NA	NA	NA	NA
1848	USA300HOU_RS13455	NA	NA	NA	NA	NA	NA	NA	NA	NA	NA	NA	NA	NA	NA	NA	NA	NA	1.27588423069282	NA	NA	NA	NA	NA
1849	USA300HOU_RS13500	NA	NA	NA	NA	NA	NA	NA	NA	NA	NA	NA	NA	NA	NA	NA	NA	NA	-1.53677064638256	NA	NA	NA	NA	NA
1850	USA300HOU_RS13515	NA	NA	NA	NA	NA	NA	NA	NA	NA	NA	NA	NA	NA	NA	NA	NA	NA	3.76974400648886	NA	3.85815273745502	NA	NA	NA
1851	USA300HOU_RS13620	NA	NA	NA	NA	NA	NA	NA	NA	NA	NA	NA	NA	NA	NA	NA	NA	NA	1.136775161757	NA	NA	NA	NA	NA
1852	USA300HOU_RS13990	NA	NA	NA	NA	NA	NA	NA	NA	NA	NA	NA	NA	NA	NA	NA	NA	NA	-1.30773824039849	NA	NA	NA	NA	NA
1853	USA300HOU_RS14170	NA	NA	NA	NA	NA	NA	NA	NA	NA	NA	NA	NA	NA	NA	NA	NA	NA	-1.21023438082525	NA	-1.19532318025497	NA	NA	NA
1854	USA300HOU_RS14215	NA	NA	NA	NA	NA	NA	NA	NA	NA	NA	NA	NA	NA	NA	NA	NA	NA	-1.60358198034689	NA	2.09421652421317	NA	NA	1.15488252954411
1855	USA300HOU_RS14285	NA	NA	NA	NA	NA	NA	NA	NA	NA	NA	NA	NA	NA	NA	NA	NA	NA	1.20133816397669	NA	NA	NA	NA	NA
1856	USA300HOU_RS14435	NA	NA	NA	NA	NA	NA	NA	NA	NA	NA	NA	NA	NA	NA	NA	NA	NA	1.64941300688846	NA	NA	NA	NA	NA
1857	USA300HOU_RS14620	NA	NA	NA	NA	NA	NA	NA	NA	NA	NA	NA	NA	NA	NA	NA	NA	NA	-1.17727656499143	NA	-1.47477496998951	NA	NA	-1.26205794697989
1858	USA300HOU_RS14690	NA	NA	NA	NA	NA	NA	NA	NA	NA	NA	NA	NA	NA	NA	NA	NA	NA	2.04266633397063	NA	NA	NA	NA	NA
1859	USA300HOU_RS14695	NA	NA	NA	NA	NA	NA	NA	NA	NA	NA	NA	NA	NA	NA	NA	NA	NA	1.21913037007983	NA	NA	NA	NA	NA
1860	USA300HOU_RS14855	NA	NA	NA	NA	NA	NA	NA	NA	NA	NA	NA	NA	NA	NA	NA	NA	NA	-1.65202501613398	NA	NA	NA	NA	NA
1861	USA300HOU_RS14880	NA	NA	NA	NA	NA	NA	NA	NA	NA	NA	NA	NA	NA	NA	NA	NA	NA	2.43207717762829	NA	NA	NA	NA	NA
1862	USA300HOU_RS14905	NA	NA	NA	NA	NA	NA	NA	NA	NA	NA	NA	NA	NA	NA	NA	NA	NA	-2.36228036050915	NA	-2.62133572402755	NA	-1.96441746519783	-1.46209590668378
1863	USA300HOU_RS14925	NA	NA	NA	NA	NA	NA	NA	NA	NA	NA	NA	NA	NA	NA	NA	NA	NA	2.76903435764252	NA	NA	NA	NA	NA
1864	USA300HOU_RS14955	NA	NA	NA	NA	NA	NA	NA	NA	NA	NA	NA	NA	NA	NA	NA	NA	NA	-1.29151240123724	NA	NA	NA	NA	NA
1865	USA300HOU_RS15055	NA	NA	NA	NA	NA	NA	NA	NA	NA	NA	NA	NA	NA	NA	NA	NA	NA	1.1650209052826	NA	NA	NA	NA	NA
1866	USA300HOU_RS15070	NA	NA	NA	NA	NA	NA	NA	NA	NA	NA	NA	NA	NA	NA	NA	NA	NA	-1.03441083626978	NA	NA	NA	NA	NA
1867	USA300HOU_RS15155	NA	NA	NA	NA	NA	NA	NA	NA	NA	NA	NA	NA	NA	NA	NA	NA	NA	-3.36693864890483	NA	NA	-1.92380930897264	NA	-1.81872624907903
1868	USA300HOU_RS15255	NA	NA	NA	NA	NA	NA	NA	NA	NA	NA	NA	NA	NA	NA	NA	NA	NA	-1.65391477383795	NA	-1.58387081929579	NA	NA	NA
1869	USA300HOU_RS15395	NA	NA	NA	NA	NA	NA	NA	NA	NA	NA	NA	NA	NA	NA	NA	NA	NA	4.95983594658539	NA	NA	NA	NA	NA
1870	USA300HOU_RS15415	NA	NA	NA	NA	NA	NA	NA	NA	NA	NA	NA	NA	NA	NA	NA	NA	NA	-2.29246491933209	NA	NA	NA	NA	NA
1871	USA300HOU_RS15425	NA	NA	NA	NA	NA	NA	NA	NA	NA	NA	NA	NA	NA	NA	NA	NA	NA	2.31680971495107	NA	NA	NA	NA	NA
1872	USA300HOU_RS15490	NA	NA	NA	NA	NA	NA	NA	NA	NA	NA	NA	NA	NA	NA	NA	NA	NA	1.7641167929461	NA	NA	NA	NA	NA
1873	USA300HOU_RS15505	NA	NA	NA	NA	NA	NA	NA	NA	NA	NA	NA	NA	NA	NA	NA	NA	NA	1.38990112126031	NA	NA	NA	NA	NA
1874	USA300HOU_RS15600	NA	NA	NA	NA	NA	NA	NA	NA	NA	NA	NA	NA	NA	NA	NA	NA	NA	-5.26213744842594	NA	NA	NA	NA	NA
1875	USA300HOU_RS15610	NA	NA	NA	NA	NA	NA	NA	NA	NA	NA	NA	NA	NA	NA	NA	NA	NA	2.0037631395041	NA	NA	NA	NA	NA
1876	USA300HOU_RS00350	NA	NA	NA	NA	NA	NA	NA	NA	NA	NA	NA	NA	NA	NA	NA	NA	NA	NA	-1.09048873338253	1.30173314081092	NA	NA	NA
1877	USA300HOU_RS01230	NA	NA	NA	NA	NA	NA	NA	NA	NA	NA	NA	NA	NA	NA	NA	NA	NA	NA	-2.76994358828552	NA	NA	NA	NA
1878	USA300HOU_RS01745	NA	NA	NA	NA	NA	NA	NA	NA	NA	NA	NA	NA	NA	NA	NA	NA	NA	NA	-1.3090863430005	NA	NA	NA	NA
1879	USA300HOU_RS03055	NA	NA	NA	NA	NA	NA	NA	NA	NA	NA	NA	NA	NA	NA	NA	NA	NA	NA	-1.41928509843028	NA	NA	NA	NA
1880	USA300HOU_RS03135	NA	NA	NA	NA	NA	NA	NA	NA	NA	NA	NA	NA	NA	NA	NA	NA	NA	NA	-1.47142670442704	NA	NA	-1.25067150950498	NA
1881	USA300HOU_RS03375	NA	NA	NA	NA	NA	NA	NA	NA	NA	NA	NA	NA	NA	NA	NA	NA	NA	NA	-1.13525829796084	NA	NA	NA	NA
1882	USA300HOU_RS06690	NA	NA	NA	NA	NA	NA	NA	NA	NA	NA	NA	NA	NA	NA	NA	NA	NA	NA	-1.24603715290434	NA	NA	NA	NA
1883	USA300HOU_RS09240	NA	NA	NA	NA	NA	NA	NA	NA	NA	NA	NA	NA	NA	NA	NA	NA	NA	NA	-1.06342014583068	NA	NA	-1.11619083092048	-1.08867787622786
1884	USA300HOU_RS09655	NA	NA	NA	NA	NA	NA	NA	NA	NA	NA	NA	NA	NA	NA	NA	NA	NA	NA	-4.5958856426568	-3.47884460567697	NA	NA	NA
1885	USA300HOU_RS10215	NA	NA	NA	NA	NA	NA	NA	NA	NA	NA	NA	NA	NA	NA	NA	NA	NA	NA	-1.21602412370521	NA	NA	-1.33322479147023	-1.41189385501169
1886	USA300HOU_RS13305	NA	NA	NA	NA	NA	NA	NA	NA	NA	NA	NA	NA	NA	NA	NA	NA	NA	NA	-1.35135401955951	NA	NA	NA	NA
1887	USA300HOU_RS13310	NA	NA	NA	NA	NA	NA	NA	NA	NA	NA	NA	NA	NA	NA	NA	NA	NA	NA	-1.55931920995006	NA	NA	NA	NA
1888	USA300HOU_RS13770	NA	NA	NA	NA	NA	NA	NA	NA	NA	NA	NA	NA	NA	NA	NA	NA	NA	NA	-1.26607037281802	1.05679641558377	NA	NA	NA
1889	USA300HOU_RS13775	NA	NA	NA	NA	NA	NA	NA	NA	NA	NA	NA	NA	NA	NA	NA	NA	NA	NA	-1.32091669815486	1.3594117246279	NA	NA	NA
1890	USA300HOU_RS14395	NA	NA	NA	NA	NA	NA	NA	NA	NA	NA	NA	NA	NA	NA	NA	NA	NA	NA	-1.06386433848916	NA	NA	NA	NA
1891	USA300HOU_RS00760	NA	NA	NA	NA	NA	NA	NA	NA	NA	NA	NA	NA	NA	NA	NA	NA	NA	NA	NA	-1.50423241995487	NA	NA	NA
1892	USA300HOU_RS01260	NA	NA	NA	NA	NA	NA	NA	NA	NA	NA	NA	NA	NA	NA	NA	NA	NA	NA	NA	1.80908696961599	NA	1.35243183885877	1.22003328474885
1893	USA300HOU_RS01355	NA	NA	NA	NA	NA	NA	NA	NA	NA	NA	NA	NA	NA	NA	NA	NA	NA	NA	NA	-1.12581862348994	NA	NA	NA
1894	USA300HOU_RS01775	NA	NA	NA	NA	NA	NA	NA	NA	NA	NA	NA	NA	NA	NA	NA	NA	NA	NA	NA	-1.12223566283024	NA	NA	NA
1895	USA300HOU_RS01790	NA	NA	NA	NA	NA	NA	NA	NA	NA	NA	NA	NA	NA	NA	NA	NA	NA	NA	NA	1.44396732204658	NA	NA	NA
1896	USA300HOU_RS01795	NA	NA	NA	NA	NA	NA	NA	NA	NA	NA	NA	NA	NA	NA	NA	NA	NA	NA	NA	1.75842816900996	NA	NA	NA
1897	USA300HOU_RS01800	NA	NA	NA	NA	NA	NA	NA	NA	NA	NA	NA	NA	NA	NA	NA	NA	NA	NA	NA	1.25716085920688	NA	NA	NA
1898	USA300HOU_RS01915	NA	NA	NA	NA	NA	NA	NA	NA	NA	NA	NA	NA	NA	NA	NA	NA	NA	NA	NA	2.5870073237517	NA	1.39489194684059	1.70382487444483
1899	USA300HOU_RS01925	NA	NA	NA	NA	NA	NA	NA	NA	NA	NA	NA	NA	NA	NA	NA	NA	NA	NA	NA	1.7216294489567	NA	NA	1.03943514542101
1900	USA300HOU_RS02780	NA	NA	NA	NA	NA	NA	NA	NA	NA	NA	NA	NA	NA	NA	NA	NA	NA	NA	NA	-1.02043799509225	NA	NA	NA
1901	USA300HOU_RS03010	NA	NA	NA	NA	NA	NA	NA	NA	NA	NA	NA	NA	NA	NA	NA	NA	NA	NA	NA	-1.14362768974081	NA	NA	NA
1902	USA300HOU_RS03380	NA	NA	NA	NA	NA	NA	NA	NA	NA	NA	NA	NA	NA	NA	NA	NA	NA	NA	NA	1.49552456898932	NA	NA	NA
1903	USA300HOU_RS03395	NA	NA	NA	NA	NA	NA	NA	NA	NA	NA	NA	NA	NA	NA	NA	NA	NA	NA	NA	1.37430462745158	NA	NA	NA
1904	USA300HOU_RS03470	NA	NA	NA	NA	NA	NA	NA	NA	NA	NA	NA	NA	NA	NA	NA	NA	NA	NA	NA	1.1754901039969	NA	NA	NA
1905	USA300HOU_RS03630	NA	NA	NA	NA	NA	NA	NA	NA	NA	NA	NA	NA	NA	NA	NA	NA	NA	NA	NA	1.51467723505174	NA	NA	1.08404863505292
1906	USA300HOU_RS03645	NA	NA	NA	NA	NA	NA	NA	NA	NA	NA	NA	NA	NA	NA	NA	NA	NA	NA	NA	1.18199925317569	NA	NA	NA
1907	USA300HOU_RS03680	NA	NA	NA	NA	NA	NA	NA	NA	NA	NA	NA	NA	NA	NA	NA	NA	NA	NA	NA	1.082185532271	NA	NA	NA
1908	USA300HOU_RS03715	NA	NA	NA	NA	NA	NA	NA	NA	NA	NA	NA	NA	NA	NA	NA	NA	NA	NA	NA	1.08777832146665	NA	NA	1.08044898109805
1909	USA300HOU_RS04045	NA	NA	NA	NA	NA	NA	NA	NA	NA	NA	NA	NA	NA	NA	NA	NA	NA	NA	NA	1.22245736236443	NA	NA	NA
1910	USA300HOU_RS04145	NA	NA	NA	NA	NA	NA	NA	NA	NA	NA	NA	NA	NA	NA	NA	NA	NA	NA	NA	1.07862323111008	NA	NA	NA
1911	USA300HOU_RS04150	NA	NA	NA	NA	NA	NA	NA	NA	NA	NA	NA	NA	NA	NA	NA	NA	NA	NA	NA	1.68917646790824	NA	NA	NA
1912	USA300HOU_RS04320	NA	NA	NA	NA	NA	NA	NA	NA	NA	NA	NA	NA	NA	NA	NA	NA	NA	NA	NA	1.54624906627567	NA	NA	NA
1913	USA300HOU_RS04365	NA	NA	NA	NA	NA	NA	NA	NA	NA	NA	NA	NA	NA	NA	NA	NA	NA	NA	NA	1.83295481276087	NA	1.14202445417239	1.16254516174698
1914	USA300HOU_RS04550	NA	NA	NA	NA	NA	NA	NA	NA	NA	NA	NA	NA	NA	NA	NA	NA	NA	NA	NA	1.25227509978101	NA	NA	NA
1915	USA300HOU_RS04555	NA	NA	NA	NA	NA	NA	NA	NA	NA	NA	NA	NA	NA	NA	NA	NA	NA	NA	NA	1.28282087297061	NA	NA	NA
1916	USA300HOU_RS04605	NA	NA	NA	NA	NA	NA	NA	NA	NA	NA	NA	NA	NA	NA	NA	NA	NA	NA	NA	1.11926661757448	NA	NA	NA
1917	USA300HOU_RS04660	NA	NA	NA	NA	NA	NA	NA	NA	NA	NA	NA	NA	NA	NA	NA	NA	NA	NA	NA	1.01298151527423	NA	NA	NA
1918	USA300HOU_RS04670	NA	NA	NA	NA	NA	NA	NA	NA	NA	NA	NA	NA	NA	NA	NA	NA	NA	NA	NA	1.36899269026812	NA	NA	NA
1919	USA300HOU_RS05185	NA	NA	NA	NA	NA	NA	NA	NA	NA	NA	NA	NA	NA	NA	NA	NA	NA	NA	NA	-1.00045265817797	NA	-1.07489279904028	NA
1920	USA300HOU_RS05240	NA	NA	NA	NA	NA	NA	NA	NA	NA	NA	NA	NA	NA	NA	NA	NA	NA	NA	NA	-1.22851373403514	NA	-1.67498417127982	-1.37926510367087
1921	USA300HOU_RS05475	NA	NA	NA	NA	NA	NA	NA	NA	NA	NA	NA	NA	NA	NA	NA	NA	NA	NA	NA	-1.26095394444155	NA	NA	NA
1922	USA300HOU_RS05480	NA	NA	NA	NA	NA	NA	NA	NA	NA	NA	NA	NA	NA	NA	NA	NA	NA	NA	NA	-2.15605699047762	-1.02898971778444	-1.49204639575547	-1.44017929456454
1923	USA300HOU_RS05490	NA	NA	NA	NA	NA	NA	NA	NA	NA	NA	NA	NA	NA	NA	NA	NA	NA	NA	NA	-2.32950425492791	-1.05260230835412	-1.26201665694093	-1.52677072972347
1924	USA300HOU_RS05495	NA	NA	NA	NA	NA	NA	NA	NA	NA	NA	NA	NA	NA	NA	NA	NA	NA	NA	NA	-1.76723434676801	NA	NA	-1.01336887202345
1925	USA300HOU_RS05500	NA	NA	NA	NA	NA	NA	NA	NA	NA	NA	NA	NA	NA	NA	NA	NA	NA	NA	NA	-2.07740408539248	-1.28107159838292	-1.56868915394228	-1.65274281724591
1926	USA300HOU_RS05520	NA	NA	NA	NA	NA	NA	NA	NA	NA	NA	NA	NA	NA	NA	NA	NA	NA	NA	NA	1.49222523619371	NA	NA	1.05587443116994
1927	USA300HOU_RS05525	NA	NA	NA	NA	NA	NA	NA	NA	NA	NA	NA	NA	NA	NA	NA	NA	NA	NA	NA	1.86072630932094	NA	NA	1.0549763757944
1928	USA300HOU_RS05545	NA	NA	NA	NA	NA	NA	NA	NA	NA	NA	NA	NA	NA	NA	NA	NA	NA	NA	NA	1.00633415884365	NA	NA	NA
1929	USA300HOU_RS05555	NA	NA	NA	NA	NA	NA	NA	NA	NA	NA	NA	NA	NA	NA	NA	NA	NA	NA	NA	1.07677402499705	NA	NA	NA
1930	USA300HOU_RS05755	NA	NA	NA	NA	NA	NA	NA	NA	NA	NA	NA	NA	NA	NA	NA	NA	NA	NA	NA	1.59165380014298	NA	1.27350748629235	1.3773429549229
1931	USA300HOU_RS05760	NA	NA	NA	NA	NA	NA	NA	NA	NA	NA	NA	NA	NA	NA	NA	NA	NA	NA	NA	1.38517239872623	NA	NA	1.11535112673519
1932	USA300HOU_RS06105	NA	NA	NA	NA	NA	NA	NA	NA	NA	NA	NA	NA	NA	NA	NA	NA	NA	NA	NA	-1.41581428880232	NA	NA	NA
1933	USA300HOU_RS06110	NA	NA	NA	NA	NA	NA	NA	NA	NA	NA	NA	NA	NA	NA	NA	NA	NA	NA	NA	-1.56634965697172	NA	NA	NA
1934	USA300HOU_RS06115	NA	NA	NA	NA	NA	NA	NA	NA	NA	NA	NA	NA	NA	NA	NA	NA	NA	NA	NA	-1.16217832703361	NA	NA	NA
1935	USA300HOU_RS06165	NA	NA	NA	NA	NA	NA	NA	NA	NA	NA	NA	NA	NA	NA	NA	NA	NA	NA	NA	1.28166129867166	NA	NA	NA
1936	USA300HOU_RS06300	NA	NA	NA	NA	NA	NA	NA	NA	NA	NA	NA	NA	NA	NA	NA	NA	NA	NA	NA	1.08284420910178	NA	NA	1.21790268802644
1937	USA300HOU_RS06315	NA	NA	NA	NA	NA	NA	NA	NA	NA	NA	NA	NA	NA	NA	NA	NA	NA	NA	NA	1.05084901688021	NA	NA	NA
1938	USA300HOU_RS06350	NA	NA	NA	NA	NA	NA	NA	NA	NA	NA	NA	NA	NA	NA	NA	NA	NA	NA	NA	1.66948598823088	NA	1.25584763789204	1.65883914447939
1939	USA300HOU_RS06355	NA	NA	NA	NA	NA	NA	NA	NA	NA	NA	NA	NA	NA	NA	NA	NA	NA	NA	NA	1.88248112493269	NA	1.47230333407571	1.47174313442055
1940	USA300HOU_RS06360	NA	NA	NA	NA	NA	NA	NA	NA	NA	NA	NA	NA	NA	NA	NA	NA	NA	NA	NA	1.22809594703348	NA	1.11747680095737	1.18761100032496
1941	USA300HOU_RS06365	NA	NA	NA	NA	NA	NA	NA	NA	NA	NA	NA	NA	NA	NA	NA	NA	NA	NA	NA	1.43352289692773	NA	1.28705632736076	1.32654976563756
1942	USA300HOU_RS06955	NA	NA	NA	NA	NA	NA	NA	NA	NA	NA	NA	NA	NA	NA	NA	NA	NA	NA	NA	1.83634207948535	NA	NA	1.19697882385083
1943	USA300HOU_RS07090	NA	NA	NA	NA	NA	NA	NA	NA	NA	NA	NA	NA	NA	NA	NA	NA	NA	NA	NA	-2.28572676736593	NA	-1.08644751970569	-1.23589663856738
1944	USA300HOU_RS07255	NA	NA	NA	NA	NA	NA	NA	NA	NA	NA	NA	NA	NA	NA	NA	NA	NA	NA	NA	3.08614949293816	NA	2.24992499183694	2.32023916425542
1945	USA300HOU_RS07370	NA	NA	NA	NA	NA	NA	NA	NA	NA	NA	NA	NA	NA	NA	NA	NA	NA	NA	NA	1.03890900276452	NA	NA	1.34332831881562
1946	USA300HOU_RS07400	NA	NA	NA	NA	NA	NA	NA	NA	NA	NA	NA	NA	NA	NA	NA	NA	NA	NA	NA	1.06366734625059	NA	NA	1.2137904442878
1947	USA300HOU_RS07590	NA	NA	NA	NA	NA	NA	NA	NA	NA	NA	NA	NA	NA	NA	NA	NA	NA	NA	NA	1.43250601330608	NA	1.13272284487499	1.30557303414667
1948	USA300HOU_RS07700	NA	NA	NA	NA	NA	NA	NA	NA	NA	NA	NA	NA	NA	NA	NA	NA	NA	NA	NA	1.28112918362597	NA	NA	NA
1949	USA300HOU_RS08185	NA	NA	NA	NA	NA	NA	NA	NA	NA	NA	NA	NA	NA	NA	NA	NA	NA	NA	NA	1.27899152537994	NA	NA	NA
1950	USA300HOU_RS08295	NA	NA	NA	NA	NA	NA	NA	NA	NA	NA	NA	NA	NA	NA	NA	NA	NA	NA	NA	-1.04321036705142	NA	NA	NA
1951	USA300HOU_RS08305	NA	NA	NA	NA	NA	NA	NA	NA	NA	NA	NA	NA	NA	NA	NA	NA	NA	NA	NA	-1.31963316219883	NA	NA	NA
1952	USA300HOU_RS08315	NA	NA	NA	NA	NA	NA	NA	NA	NA	NA	NA	NA	NA	NA	NA	NA	NA	NA	NA	-1.19341504417805	NA	NA	NA
1953	USA300HOU_RS08340	NA	NA	NA	NA	NA	NA	NA	NA	NA	NA	NA	NA	NA	NA	NA	NA	NA	NA	NA	1.05441156583003	NA	NA	NA
1954	USA300HOU_RS08450	NA	NA	NA	NA	NA	NA	NA	NA	NA	NA	NA	NA	NA	NA	NA	NA	NA	NA	NA	-1.01625709102633	NA	NA	NA
1955	USA300HOU_RS08535	NA	NA	NA	NA	NA	NA	NA	NA	NA	NA	NA	NA	NA	NA	NA	NA	NA	NA	NA	1.30873130011181	NA	NA	NA
1956	USA300HOU_RS08580	NA	NA	NA	NA	NA	NA	NA	NA	NA	NA	NA	NA	NA	NA	NA	NA	NA	NA	NA	-1.03284978169639	NA	NA	NA
1957	USA300HOU_RS08585	NA	NA	NA	NA	NA	NA	NA	NA	NA	NA	NA	NA	NA	NA	NA	NA	NA	NA	NA	-1.37715149491424	NA	NA	NA
1958	USA300HOU_RS08590	NA	NA	NA	NA	NA	NA	NA	NA	NA	NA	NA	NA	NA	NA	NA	NA	NA	NA	NA	-1.26659126290509	NA	NA	NA
1959	USA300HOU_RS08785	NA	NA	NA	NA	NA	NA	NA	NA	NA	NA	NA	NA	NA	NA	NA	NA	NA	NA	NA	-1.61152400622544	NA	NA	NA
1960	USA300HOU_RS08790	NA	NA	NA	NA	NA	NA	NA	NA	NA	NA	NA	NA	NA	NA	NA	NA	NA	NA	NA	1.53630628173677	NA	NA	1.45464905518616
1961	USA300HOU_RS08810	NA	NA	NA	NA	NA	NA	NA	NA	NA	NA	NA	NA	NA	NA	NA	NA	NA	NA	NA	-1.10290459569663	NA	NA	NA
1962	USA300HOU_RS08945	NA	NA	NA	NA	NA	NA	NA	NA	NA	NA	NA	NA	NA	NA	NA	NA	NA	NA	NA	1.34663323678608	NA	NA	NA
1963	USA300HOU_RS09165	NA	NA	NA	NA	NA	NA	NA	NA	NA	NA	NA	NA	NA	NA	NA	NA	NA	NA	NA	-1.28332195123919	NA	-1.01967188662793	NA
1964	USA300HOU_RS09265	NA	NA	NA	NA	NA	NA	NA	NA	NA	NA	NA	NA	NA	NA	NA	NA	NA	NA	NA	1.41051498551992	NA	NA	NA
1965	USA300HOU_RS09300	NA	NA	NA	NA	NA	NA	NA	NA	NA	NA	NA	NA	NA	NA	NA	NA	NA	NA	NA	1.42185185678977	NA	NA	NA
1966	USA300HOU_RS09775	NA	NA	NA	NA	NA	NA	NA	NA	NA	NA	NA	NA	NA	NA	NA	NA	NA	NA	NA	1.56773425675037	NA	NA	1.15025041330714
1967	USA300HOU_RS09825	NA	NA	NA	NA	NA	NA	NA	NA	NA	NA	NA	NA	NA	NA	NA	NA	NA	NA	NA	1.56127443000602	NA	NA	NA
1968	USA300HOU_RS10110	NA	NA	NA	NA	NA	NA	NA	NA	NA	NA	NA	NA	NA	NA	NA	NA	NA	NA	NA	1.26721564267678	NA	NA	NA
1969	USA300HOU_RS10115	NA	NA	NA	NA	NA	NA	NA	NA	NA	NA	NA	NA	NA	NA	NA	NA	NA	NA	NA	1.52355318049207	NA	1.57002136819133	1.98205673028015
1970	USA300HOU_RS10175	NA	NA	NA	NA	NA	NA	NA	NA	NA	NA	NA	NA	NA	NA	NA	NA	NA	NA	NA	1.92365554416016	NA	NA	NA
1971	USA300HOU_RS11250	NA	NA	NA	NA	NA	NA	NA	NA	NA	NA	NA	NA	NA	NA	NA	NA	NA	NA	NA	1.11712973271954	NA	NA	NA
1972	USA300HOU_RS11410	NA	NA	NA	NA	NA	NA	NA	NA	NA	NA	NA	NA	NA	NA	NA	NA	NA	NA	NA	1.09400471704294	NA	NA	NA
1973	USA300HOU_RS11450	NA	NA	NA	NA	NA	NA	NA	NA	NA	NA	NA	NA	NA	NA	NA	NA	NA	NA	NA	-1.72398322607512	NA	NA	NA
1974	USA300HOU_RS11455	NA	NA	NA	NA	NA	NA	NA	NA	NA	NA	NA	NA	NA	NA	NA	NA	NA	NA	NA	1.03630057323107	NA	NA	NA
1975	USA300HOU_RS11520	NA	NA	NA	NA	NA	NA	NA	NA	NA	NA	NA	NA	NA	NA	NA	NA	NA	NA	NA	1.09564442846175	NA	NA	NA
1976	USA300HOU_RS11565	NA	NA	NA	NA	NA	NA	NA	NA	NA	NA	NA	NA	NA	NA	NA	NA	NA	NA	NA	-2.86832914851439	NA	NA	NA
1977	USA300HOU_RS11570	NA	NA	NA	NA	NA	NA	NA	NA	NA	NA	NA	NA	NA	NA	NA	NA	NA	NA	NA	-1.37822901428669	NA	NA	NA
1978	USA300HOU_RS11615	NA	NA	NA	NA	NA	NA	NA	NA	NA	NA	NA	NA	NA	NA	NA	NA	NA	NA	NA	1.01174535330968	NA	NA	NA
1979	USA300HOU_RS11735	NA	NA	NA	NA	NA	NA	NA	NA	NA	NA	NA	NA	NA	NA	NA	NA	NA	NA	NA	1.00473143404258	NA	NA	NA
1980	USA300HOU_RS11860	NA	NA	NA	NA	NA	NA	NA	NA	NA	NA	NA	NA	NA	NA	NA	NA	NA	NA	NA	1.41648693381699	NA	NA	1.07113691140113
1981	USA300HOU_RS12260	NA	NA	NA	NA	NA	NA	NA	NA	NA	NA	NA	NA	NA	NA	NA	NA	NA	NA	NA	-1.49245581696244	NA	NA	NA
1982	USA300HOU_RS12350	NA	NA	NA	NA	NA	NA	NA	NA	NA	NA	NA	NA	NA	NA	NA	NA	NA	NA	NA	-1.24492645255167	NA	NA	NA
1983	USA300HOU_RS12360	NA	NA	NA	NA	NA	NA	NA	NA	NA	NA	NA	NA	NA	NA	NA	NA	NA	NA	NA	-1.42550258599916	NA	-1.23338513880225	-1.4193749983573
1984	USA300HOU_RS12510	NA	NA	NA	NA	NA	NA	NA	NA	NA	NA	NA	NA	NA	NA	NA	NA	NA	NA	NA	1.53593483084397	NA	NA	1.23303360003673
1985	USA300HOU_RS12655	NA	NA	NA	NA	NA	NA	NA	NA	NA	NA	NA	NA	NA	NA	NA	NA	NA	NA	NA	-1.26922864781533	NA	NA	NA
1986	USA300HOU_RS12780	NA	NA	NA	NA	NA	NA	NA	NA	NA	NA	NA	NA	NA	NA	NA	NA	NA	NA	NA	1.02152382470725	NA	NA	NA
1987	USA300HOU_RS13750	NA	NA	NA	NA	NA	NA	NA	NA	NA	NA	NA	NA	NA	NA	NA	NA	NA	NA	NA	1.65932406419446	NA	NA	NA
1988	USA300HOU_RS13825	NA	NA	NA	NA	NA	NA	NA	NA	NA	NA	NA	NA	NA	NA	NA	NA	NA	NA	NA	1.54660875417493	NA	NA	NA
1989	USA300HOU_RS13835	NA	NA	NA	NA	NA	NA	NA	NA	NA	NA	NA	NA	NA	NA	NA	NA	NA	NA	NA	-3.97059858984929	NA	NA	NA
1990	USA300HOU_RS14085	NA	NA	NA	NA	NA	NA	NA	NA	NA	NA	NA	NA	NA	NA	NA	NA	NA	NA	NA	-1.13435142442576	NA	NA	NA
1991	USA300HOU_RS14140	NA	NA	NA	NA	NA	NA	NA	NA	NA	NA	NA	NA	NA	NA	NA	NA	NA	NA	NA	1.51433817807941	NA	NA	NA
1992	USA300HOU_RS14220	NA	NA	NA	NA	NA	NA	NA	NA	NA	NA	NA	NA	NA	NA	NA	NA	NA	NA	NA	2.06217372873835	NA	NA	1.26188319139128
1993	USA300HOU_RS14650	NA	NA	NA	NA	NA	NA	NA	NA	NA	NA	NA	NA	NA	NA	NA	NA	NA	NA	NA	2.58100594666449	NA	1.00136081373844	1.30803379459752
1994	USA300HOU_RS14915	NA	NA	NA	NA	NA	NA	NA	NA	NA	NA	NA	NA	NA	NA	NA	NA	NA	NA	NA	1.30389030637672	NA	NA	NA
1995	USA300HOU_RS15190	NA	NA	NA	NA	NA	NA	NA	NA	NA	NA	NA	NA	NA	NA	NA	NA	NA	NA	NA	2.4697135766618	2.28376801819192	NA	2.1003612854877
1996	USA300HOU_RS15270	NA	NA	NA	NA	NA	NA	NA	NA	NA	NA	NA	NA	NA	NA	NA	NA	NA	NA	NA	-2.32916980081582	NA	-1.90339190151839	-2.948813178439
1997	USA300HOU_RS15315	NA	NA	NA	NA	NA	NA	NA	NA	NA	NA	NA	NA	NA	NA	NA	NA	NA	NA	NA	2.84673275467205	NA	NA	NA
1998	USA300HOU_RS15595	NA	NA	NA	NA	NA	NA	NA	NA	NA	NA	NA	NA	NA	NA	NA	NA	NA	NA	NA	-1.1289903707554	NA	NA	NA
1999	USA300HOU_RS04480	NA	NA	NA	NA	NA	NA	NA	NA	NA	NA	NA	NA	NA	NA	NA	NA	NA	NA	NA	NA	3.14731041680348	NA	NA
[truncated: 18 more rows]
