# Supplementary material for: Environmental conditions dictate differential evolution of vancomycin resistance in Staphylococcus aureus
Source: Commun Biol. 2021 Jun 25;4:793. doi: 10.1038/s42003-021-02339-z (PMC8233327; doi:10.1038/s42003-021-02339-z)
Supplement: Supplementary file 9 — Supplementary Data 8 [file 42003_2021_2339_MOESM9_ESM.csv]

Strain	CytC
WT	20.39942939
WT	12.48216833
WT	17.61768902
STM3	15.90584879
STM3	16.97574893
STM3	12.91012839
A3	9.70042796
A3	9.914407989
A3	12.05420827
A9	-0.142653352
A9	1.141226819
A9	-2.496433666
A10	3.281027104
A10	-0.784593438
A10	1.141226819
A12	1.569186876
A12	-2.924393723
A12	0.713266762
