# Supplementary material for: Environmental conditions dictate differential evolution of vancomycin resistance in Staphylococcus aureus
Source: Commun Biol. 2021 Jun 25;4:793. doi: 10.1038/s42003-021-02339-z (PMC8233327; doi:10.1038/s42003-021-02339-z)
Supplement: Supplementary file 10 — Supplementary Data 9 [file 42003_2021_2339_MOESM10_ESM.csv]

	0	1	2	3	4	5	6	7	8	9	10	11	12	13
WT	100	73.12820497	44.50439711	37.25743075	26.07412311	20.47678254	16.32428176	12.28555003	9.998830286	8.679131357	7.916891444	7.541459516	7.416316105	7.109144758
STM2	100	65.4960818	34.16772207	24.91817576	15.20673382	10.59928221	8.820967774	6.880988237	6.615396486	6.222780126	5.72623798	5.3336242	6.338256184	5.275886601
STM3	100	68.86943368	36.83654053	32.53916922	23.2451202	15.27073253	11.3230161	9.85672198	8.537056431	7.792629992	7.194832964	6.845178083	6.664711373	6.551919259
SVAM_A3F120I1	100	93.74758427	85.41729723	79.44693902	70.93800985	61.6675077	53.2902106	48.90881438	44.47101001	41.53754422	39.73233514	36.44158928	33.00981186	30.42422382
SVAM_A6F117I1	100	97.76748119	67.2307248	49.48604379	45.05949663	39.64499411	34.4486169	29.9579158	27.08386717	23.70942739	21.15614463	18.92362582	16.76808983	15.12577674
SVAM_A7F117I1	100	99.216353	88.82543393	79.15709461	49.05293718	41.11472375	36.50445171	32.49463399	29.50253828	27.11089536	24.82102464	23.21302873	21.57449918	20.3939453
SVAM_A9F88I1	100	100	98.18030627	77.1920465	64.57768283	58.59985964	53.7089125	48.86736481	44.1822679	40.26292245	36.87878097	33.69225566	31.07386809	28.76013823
SVAM_A10F108I1	100	101.6537316	84.67820849	80.91598083	71.46492045	58.90485256	51.27289939	45.005268	43.87246469	36.72009097	34.20642339	36.09994224	31.67621948	30.89896638
SVAM_A12F111I1	100	92.305167	88.63190619	62.9824576	51.76213935	45.13338925	36.15080292	27.64320509	25.62713731	23.36829752	20.58168853	18.89283683	17.37286858	16.0956739
