# Supplementary material for: Environmental conditions dictate differential evolution of vancomycin resistance in Staphylococcus aureus
Source: Commun Biol. 2021 Jun 25;4:793. doi: 10.1038/s42003-021-02339-z (PMC8233327; doi:10.1038/s42003-021-02339-z)
Supplement: Supplementary file 11 — Supplementary Data 10 [file 42003_2021_2339_MOESM11_ESM.csv]

	0	1	2	3	4	5	6	7	8	9	10	11	12	13
WT	100	86.90085604	79.49423316	67.74944409	60.75547505	56.70299302	52.62935201	50.13226048	47.59284782	44.96878502	42.27065947	39.40323837	36.62046425	34.01756359
STR1	100	83.62917278	74.31251668	66.23746869	53.93175722	46.33495798	44.25641524	37.47815613	37.46896025	33.99245888	31.82194501	30.64471764	28.52018727	27.24179152
STR4	100	81.21608958	71.54349908	59.93451871	50.65481845	42.02993431	38.22263743	37.77362042	34.22825083	31.02899799	29.8035552	28.8774557	26.85687496	24.4246946
SVAR_A2F97I1	100	84.91951784	86.33803046	86.56941821	72.62575376	66.9014081	62.50503176	59.13480878	56.41851292	54.12475044	52.50503016	50.90543395	49.51710442	48.21931669
SVAR_A3F91I1	100	95.5228988	86.12440141	85.48644567	81	78	73	66.81476461	62.66803189	59.48963019	56.675779	54.14673045	51.78856315	49.6126677
SVAR_A4F88I1	100	86.08113239	84.80337769	84.04664419	82.03696723	76.96315604	73.88661436	71.24426008	67.49782607	66.28209762	67.0884499	63.99950444	63.06909597	63.35442335
SVAR_A5F87I1	100	82.85517584	80.00918055	82.53385522	75.0975464	68.03993981	65.4119796	63.51847531	61.72825313	60.62657611	59.39866842	58.13633109	57.42483569	56.49529666
SVAR_A7F96I1	100	90.66920959	92.06152949	75.21895108	69.66089836	65.6299118	62.21648182	59.1960436	56.55737695	54.27801298	52.38041723	50.59510389	49.06804275	47.61958164
SVAR_A12F72I1	100	90.15761325	89.25048246	87.03934547	80.84817069	74.20342544	72.61594066	71.25524617	68.45447333	66.58350996	62.1045477	60.42635321	56.74112659	54.49597325
